# Supplementary material for: Proteomics and metabolic burden analysis to understand the impact of recombinant protein production in E. coli
Source: Sci Rep. 2024 May 28;14:12271. doi: 10.1038/s41598-024-63148-y (PMC11133349; doi:10.1038/s41598-024-63148-y)
Supplement: Supplementary file 2 — Supplementary Information 2. [file 41598_2024_63148_MOESM2_ESM.xlsx]

## Sheet: Details
Supporting Information
Proteomics and metabolic burden analysis to understand the impact of recombinant protein production in E. coli
Girish H. Rajacharya†‡*, Ashima Sharma‡+ and Syed Shams Yazdani†‡
†Microbial Engineering Group, International centre for genetic engineering and biotechnology (ICGEB), New Delhi, India
‡DBT-ICGEB Centre for Advanced Bio-Energy Research, International Centre for Genetic Engineering and Biotechnology, New Delhi, India.
*School of Interdisciplinary Research (SIRe), Indian Institute of Technology, New Delhi, India
+ Present address: Department of Life Sciences, J.C. Bose University of Science and Technology, YMCA, Faridabad, Haryana, India
Correspondence
Syed Shams Yazdani, Group Leader, Microbial Engineering Group, Coordinator, DBT-ICGEB Centre for Advanced Bio-Energy Research, International Centre for Genetic Engineering and Biotechnology, Aruna Asaf Ali Marg, New Delhi - 110067 India
Email: shams@icgeb.res.in
List of supplementary sheets
Sheet 1: Shortlisted differential protein expression
Sheet 2: Gene enrichment analysis for differential expressed proteins using uniprot ID
Sheet 3: Overview of differential protein expression

## Sheet: Sheet 1
M15 Host																				DH5⍺ Host
M15_Mid-log phase_ M9 Medium (A)					M15_Late-log phase_ M9 Medium (B)					M15_Mid-log phase_ LB Medium (C)					M15_Late-log phase_ LB Medium (D)					DH5⍺_Mid-log phase_ M9 Medium (E)					DH5⍺_Late-log phase_ M9 Medium (F)					DH5⍺_Mid-log phase_ LB Medium (G)					DH5⍺_Late-log phase_ LB Medium (H)
Accession	genes	logFC	PValue		Accession	genes	logFC	PValue		Accession	genes	logFC	PValue		Accession	genes	logFC	PValue		Accession	genes	logFC	PValue		Accession	genes	logFC	PValue		Accession	genes	logFC	PValue		Accession	genes	logFC	PValue
P23843	oppA	-1.10993	1.25132e-36		P23843	oppA	-0.52969	9.36753e-10		P23843	oppA	-1.83483	1.78182e-78		P23843	oppA	-1.62703	5.65675e-72		P0A6Y8	dnaK	2.87657	1.13208e-168		P0A6Y8	dnaK	1.66886	3.50566e-36		P0A6Y8	dnaK	1.7046	1.21185e-69		P0A6Y8	dnaK	1.95579	4.11853e-31
P0A6Y8	dnaK	0.920227	1.7856e-27		P0A6Y8	dnaK	2.11222	1.12694e-134		P0A6Y8	dnaK	2.21485	5.03315e-114		P0A6Y8	dnaK	2.0869	1.40104e-139		P0A6F5	groL	1.13767	2.70575e-33		P0A6F5	groL	1.86142	1.1282e-48		P0A6F5	groL	2.36535	1.67963e-133		P0A6F5	groL	1.89102	7.19789e-31
P0A9B2	gapA	-2.77134	7.9906e-203		P0A9B2	gapA	-0.288879	0.000364755		P0A9B2	gapA	-5.41426	1		P0A9B2	gapA	0.485771	1.37896e-09		P23843	oppA	-2.0348	1.99905e-106		P23843	oppA	-0.77062	2.3451e-10		P23843	oppA	2.48499	2.05762e-143		P23843	oppA	1.45067	1.73494e-19
P04949	fliC	0.34126	0.000609968		P04949	fliC	1.07612	7.3186e-17		P04949	fliC	-0.594578	2.24414e-08		P04949	fliC	-0.54572	1.04811e-05		P04949	fliC	4.89547	0		P04949	fliC	8.12741	1		P04949	fliC	4.50648	1		P04949	fliC	7.07935	6.36805e-183
P0A6F5	groL	0.345903	1.58863e-05		P0A6F5	groL	2.78382	2.80842e-191		P0A6F5	groL	1.66011	1.12107e-68		P0A6F5	groL	1.31442	1.99798e-47		P0A850	tig	-0.135567	0.13183		P0A850	tig	-0.104459	0.408828		P0A850	tig	-0.0984448	0.254928		P0A850	tig	0.0298048	0.856548
P0A7K2	rplL	0.293699	0.000254172		P0A7K2	rplL	-1.95124	1.5051e-91		P0A7K2	rplL	0.844875	1.65899e-18		P0A7K2	rplL	-0.0133613	0.888375		P0A9B2	gapA	-1.68729	4.9379e-75		P0A9B2	gapA	-0.177424	0.165663		P0A9B2	gapA	4.13171	1		P0A9B2	gapA	3.73177	2.35539e-93
P0A6F9	groS	0.297156	0.0323021		P0A6F9	groS	-0.680242	2.7259e-08		P0A6F9	groS	1.21773	3.70222e-15		P0A6F9	groS	-1.31883	3.23544e-28		P0A6P9	eno	-0.959235	1.00843e-10		P0A6P9	eno	0.276384	0.0683178		P0A6P9	eno	-0.33251	0.0219714		P0A6P9	eno	-0.880108	1.15256e-06
P0ABK5	cysK	-1.5469	6.08822e-50		P0ABK5	cysK	1.49069	4.16275e-32		P0ABK5	cysK	-1.96787	4.13013e-62		P0ABK5	cysK	0.481181	3.8756e-05		P25553	aldA	-0.824921	4.06651e-12		P25553	aldA	0.769923	2.46178e-09		P25553	aldA	5.94603	1		P25553	aldA	3.8108	3.56123e-99
P0A825	glyA	-1.01553	2.20438e-35		P0A825	glyA	-0.776211	2.79571e-21		P0A825	glyA	-1.5803	3.01896e-60		P0A825	glyA	-0.957785	1.66085e-31		P33195	gcvP	-1.04536	4.67897e-30		P33195	gcvP	0.175816	0.131575		P33195	gcvP	1.50501	3.02229e-61		P33195	gcvP	2.3002	1.26598e-51
P0CE48	tufB	-0.319153	8.14075e-05		P0CE48	tufB	-1.05392	4.30613e-39		P0CE48	tufB	0.0838698	0.346654		P0CE48	tufB	-0.718809	1.59659e-20		P0A9P0	lpd	-1.00356	7.14092e-23		P0A9P0	lpd	-2.30592	1.62154e-81		P0A9P0	lpd	-1.03446	2.30997e-30		P0A9P0	lpd	1.90555	1.70565e-29
P0A9P0	lpd	-0.593113	1.91337e-13		P0A9P0	lpd	1.34091	1.22185e-43		P0A9P0	lpd	1.20677	7.56208e-33		P0A9P0	lpd	-0.589107	1.19585e-09		P0AEE5	mglB	-1.36176	5.96593e-48		P0AEE5	mglB	-0.880734	1.41545e-12		P0AEE5	mglB	-1.08891	5.88853e-31		P0AEE5	mglB	-1.47614	3.9746e-19
P0A799	pgk	-0.39271	1.83972e-05		P0A799	pgk	4.7755	0		P0A799	pgk	-4.4775	1		P0A799	pgk	-0.236769	0.00264844		P0AG67	rpsA	0.346315	0.000397335		P0AG67	rpsA	0.0429792	0.707832		P0AG67	rpsA	2.36795	3.0215e-119		P0AG67	rpsA	3.24169	2.82877e-84
P25553	aldA	-2.22221	5.80735e-150		P25553	aldA	4.07156	0		P25553	aldA	-5.89583	1		P25553	aldA	0.116351	0.138717		P0AD96	livJ	1.60948	2.51052e-65		P0AD96	livJ	-1.19944	1.41221e-22		P0AD96	livJ	-1.05875	3.93297e-26		P0AD96	livJ	1.3691	4.701e-56
P0A850	tig	0.658165	8.4991e-16		P0A850	tig	1.66429	2.01177e-72		P0A850	tig	-0.941387	2.50082e-24		P0A850	tig	0.771537	1.42326e-19		P0A6M8	fusA	-0.345923	0.000165184		P0A6M8	fusA	0.132613	0.258845		P0A6M8	fusA	2.58453	9.30808e-164		P0A6M8	fusA	1.43472	5.44902e-24
P0A9C5	glnA	-0.00869567	0.913037		P0A9C5	glnA	-0.720695	7.45949e-17		P0A9C5	glnA	0.519463	3.89764e-08		P0A9C5	glnA	-0.374195	8.13245e-06		P09152	narG	-2.81821	6.07793e-157		P09152	narG	2.3644	3.88294e-98		P09152	narG	-0.242544	0.013816		P09152	narG	-0.936686	2.88612e-11
P23847	dppA	-0.455113	6.7468e-08		P23847	dppA	-0.446271	1.02433e-06		P23847	dppA	-3.16176	2.19946e-213		P23847	dppA	-0.725786	8.69845e-16		P09551	argT	2.48159	8.7269e-139		P09551	argT	-2.99888	5.15101e-108		P09551	argT	0.18301	0.0480273		P09551	argT	0.191361	0.206632
P0AFH8	osmY	1.4673	5.37215e-25		P0AFH8	osmY	-1.02572	1.166e-34		P0AFH8	osmY	-1.03146	2.71116e-10		P0AFH8	osmY	-2.91466	3.68571e-255		P00956	ileS	0.321763	0.0448285		P00956	ileS	-0.895926	4.24985e-14		P00956	ileS	4.70378	2.74949e-157		P00956	ileS	4.76326	1.78366e-189
P00509	aspC	-4.52748	0		P00509	aspC	-0.883325	5.86514e-26		P00509	aspC	-7.50942	1		P00509	aspC	-0.575341	1.26806e-11		P06959	aceF	0.466462	1.41948e-05		P06959	aceF	-0.341156	0.00379465		P06959	aceF	1.00318	4.77507e-21		P06959	aceF	0.459584	0.000846814
P0A972	CFNIH1_RS13110; cspE	2.20838	2.62677e-156		P0A972	CFNIH1_RS13110; cspE	0.315906	9.90529e-05		P0A972	CFNIH1_RS13110; cspE	0.624137	5.43832e-11		P0A972	CFNIH1_RS13110; cspE	0.261062	0.000699688		P0ABB4	atpD	-1.07091	4.30888e-31		P0ABB4	atpD	1.22688	8.59777e-26		P0ABB4	atpD	3.45114	5.37021e-261		P0ABB4	atpD	-1.11404	9.73662e-16
P0ABB0	atpA	-1.95018	2.65184e-129		P0ABB0	atpA	0.952727	4.93088e-30		P0ABB0	atpA	0.984336	1.13274e-28		P0ABB0	atpA	1.232	9.50916e-53		P63284	clpB	2.0976	6.29442e-113		P63284	clpB	0.749962	4.85517e-11		P63284	clpB	3.49157	5.33762e-262		P63284	clpB	2.6401	9.54371e-167
P0A6P9	eno	-1.635	2.04785e-34		P0A6P9	eno	1.63698	6.82563e-69		P0A6P9	eno	-0.22581	0.122093		P0A6P9	eno	3.14113	3.84905e-260		P0CE48	tufB	-1.42213	4.53156e-23		P0CE48	tufB	-0.301673	0.0196853		P0CE48	tufB	0.826398	4.37891e-09		P0CE48	tufB	0.615334	7.9228e-05
P0AD61	pykF	-4.46342	0		P0AD61	pykF	3.67834	0		P0AD61	pykF	-4.02419	1		P0AD61	pykF	0.394915	5.37189e-07		P0AEU0	hisJ	0.679995	3.49149e-14		P0AEU0	hisJ	-0.6684	1.79067e-07		P0AEU0	hisJ	-0.524577	5.50347e-08		P0AEU0	hisJ	0.634566	4.66908e-06
P0A910	ompA	0.148066	0.0857669		P0A910	ompA	-0.440314	4.39009e-08		P0A910	ompA	4.08994	5.301e-269		P0A910	ompA	-0.198327	0.0111534		P02925	rbsB	-0.588012	1.24308e-09		P02925	rbsB	-0.8418	2.87654e-12		P02925	rbsB	-1.83342	9.48842e-79		P02925	rbsB	-1.74272	3.64396e-27
P0ABB4	atpD	-3.35112	2.02831e-271		P0ABB4	atpD	1.34811	1.07254e-45		P0ABB4	atpD	1.05457	4.00834e-28		P0ABB4	atpD	1.03521	1.09199e-17		P05055	pnp	0.418978	9.4265e-05		P05055	pnp	0.0817604	0.426157		P05055	pnp	4.75414	1		P05055	pnp	3.69767	5.9137e-116
P0ACF8	hns	0.0642532	0.506446		P0ACF8	hns	0.0267316	0.806392		P0ACF8	hns	-0.0572714	0.611803		P0ACF8	hns	-0.591927	4.12862e-08		P0A825	glyA	-2.53994	8.43908e-113		P0A825	glyA	-1.3657	2.86601e-22		P0A825	glyA	2.40697	3.07079e-101		P0A825	glyA	0.837852	9.3813e-08
P0A9X9	CFNIH1_RS05335; cspA; AL524_RS02095; BBB58_RS14965	0.0118677	0.881064		P0A9X9	CFNIH1_RS05335; cspA; AL524_RS02095; BBB58_RS14965	0.276974	0.0010529		P0A9X9	CFNIH1_RS05335; cspA; AL524_RS02095; BBB58_RS14965	1.09758	1.54001e-33		P0A9X9	CFNIH1_RS05335; cspA; AL524_RS02095; BBB58_RS14965	0.410833	1.11861e-06		P0ABK5	cysK	0.312244	0.000414024		P0ABK5	cysK	-0.249502	0.0317013		P0ABK5	cysK	3.72288	9.65127e-298		P0ABK5	cysK	1.03289	1.50863e-13
P05055	pnp	-3.88663	0		P05055	pnp	3.18454	4.54215e-271		P05055	pnp	-2.94575	3.05642e-257		P05055	pnp	1.15944	1.94866e-50		P22259	pck	-0.523277	3.65125e-06		P22259	pck	2.4794	5.76287e-85		P22259	pck	3.52852	1.05496e-292		P22259	pck	2.82823	4.52419e-85
P0A6P1	tsf	0.777322	5.53804e-21		P0A6P1	tsf	1.24688	2.13704e-50		P0A6P1	tsf	0.561978	6.15078e-10		P0A6P1	tsf	0.28871	0.00017849		P0A6P1	tsf	-0.904263	1.29135e-22		P0A6P1	tsf	-0.0838563	0.489196		P0A6P1	tsf	0.620249	3.67264e-12		P0A6P1	tsf	-0.217446	0.159704
P0AEU7	skp	0.410815	3.95885e-07		P0AEU7	skp	-0.80732	5.88492e-20		P0AEU7	skp	0.327777	0.000427883		P0AEU7	skp	-0.696738	1.31171e-14		P0A799	pgk	-1.06797	1.89654e-32		P0A799	pgk	0.824464	1.71236e-11		P0A799	pgk	2.20898	1.71032e-119		P0A799	pgk	0.128105	0.385692
P0A853	tnaA	-11.5211	0		P0A853	tnaA	0.0869379	0.562132		P0A853	tnaA	-5.05492	1		P0A853	tnaA	1.66109	6.78232e-46		P37902	gltI	0.96713	2.1734e-25		P37902	gltI	-1.64378	1.14717e-34		P37902	gltI	-0.424137	1.87283e-06		P37902	gltI	-0.689979	3.15627e-06
P0ACF4	hupB	0.0852445	0.282635		P0ACF4	hupB	0.511793	4.10341e-10		P0ACF4	hupB	0.396989	2.18773e-05		P0ACF4	hupB	-0.738591	3.25238e-21		P0AEX9	malE	-3.36776	3.43277e-253		P0AEX9	malE	0.0223658	0.807175		P0AEX9	malE	0.329403	0.000260588		P0AEX9	malE	0.948475	3.27083e-10
P0AE08	ahpC	-1.58614	3.68872e-85		P0AE08	ahpC	1.35347	1.29968e-59		P0AE08	ahpC	-0.777138	1.00673e-18		P0AE08	ahpC	0.0261884	0.737294		P0AEM9	fliY	0.837829	1.59297e-20		P0AEM9	fliY	-1.11968	2.79583e-20		P0AEM9	fliY	-1.14848	1.41533e-36		P0AEM9	fliY	0.172558	0.251074
P0ACF0	hupA	0.603706	1.69619e-11		P0ACF0	hupA	-0.508252	1.66858e-09		P0ACF0	hupA	0.557013	6.42292e-09		P0ACF0	hupA	0.120117	0.134505		P0AC41	sdhA	0.334902	0.00326826		P0AC41	sdhA	-2.37703	3.14388e-80		P0AC41	sdhA	3.72261	9.22232e-271		P0AC41	sdhA	0.154233	0.0816472
P0AD96	livJ	-0.200399	0.0127548		P0AD96	livJ	-1.58367	2.88703e-83		P0AD96	livJ	0.527828	1.26195e-07		P0AD96	livJ	0.317968	0.024219		P0A9Q7	adhE	-0.674833	9.81546e-11		P0A9Q7	adhE	0.253824	0.0289611		P0A9Q7	adhE	4.72241	1		P0A9Q7	adhE	3.4152	8.86791e-235
P60624	CSK29544_RS06470; rplX	0.354659	1.14193e-05		P60624	CSK29544_RS06470; rplX	-0.135932	0.110893		P60624	CSK29544_RS06470; rplX	-1.08908	7.69945e-31		P60624	CSK29544_RS06470; rplX	1.60091	1.17052e-45		P0A853	tnaA	-2.2318	2.46497e-88		P0A853	tnaA	1.19565	7.45655e-23		P0A853	tnaA	2.59363	5.53999e-153		P0A853	tnaA	2.34803	7.20239e-53
P0AFG8	aceE	-0.850121	5.3225e-24		P0AFG8	aceE	0.61577	1.79306e-09		P0AFG8	aceE	-1.38551	5.40384e-69		P0AFG8	aceE	-0.435246	0.000479913		P0ABB0	atpA	-1.31668	7.44999e-47		P0ABB0	atpA	-1.78388	1.42602e-40		P0ABB0	atpA	3.47767	4.22415e-262		P0ABB0	atpA	2.43205	3.66739e-52
P68066	grcA; yfiD	0.653954	0.000250053		P68066	grcA; yfiD	-0.287939	0.000418065		P68066	grcA; yfiD	0.179199	0.328677		P68066	grcA; yfiD	-0.87553	1.94812e-29		P0A9C5	glnA	-1.5677	1.77005e-17		P0A9C5	glnA	-1.74279	1.91796e-75		P0A9C5	glnA	1.81019	1.68318e-22		P0A9C5	glnA	1.918	3.53564e-84
P22259	pck	-2.68442	5.04523e-214		P22259	pck	3.22915	0		P22259	pck	-5.04285	1		P22259	pck	-0.474522	1.17013e-09		P0AD61	pykF	0.339153	0.00127272		P0AD61	pykF	-0.222338	0.0555534		P0AD61	pykF	3.56592	2.91553e-285		P0AD61	pykF	3.52207	1.70117e-252
P00956	ileS	-2.02871	9.31671e-108		P00956	ileS	0.302144	7.29114e-05		P00956	ileS	-5.14866	1		P00956	ileS	0.240199	0.00298149		P32176	fdoG	4.36691	2.31416e-202		P32176	fdoG	1.67011	3.91602e-63		P32176	fdoG	-0.992879	1.624e-23		P32176	fdoG	-0.256693	0.0584269
P0AA04	APT61_RS06345; ptsH; GLAD_RS17300; ENT638_RS15215	0.743196	3.09547e-19		P0AA04	APT61_RS06345; ptsH; GLAD_RS17300; ENT638_RS15215	-0.790538	6.69907e-24		P0AA04	APT61_RS06345; ptsH; GLAD_RS17300; ENT638_RS15215	0.463331	1.98125e-07		P0AA04	APT61_RS06345; ptsH; GLAD_RS17300; ENT638_RS15215	0.0970067	0.356073		P30859	artI	-0.558044	1.66613e-10		P30859	artI	-0.859635	1.92846e-11		P30859	artI	-1.30829	2.19661e-48		P30859	artI	-0.448268	0.00218023
P61175	CSK29544_RS06440; rplV; AL524_RS00865	0.10942	0.251523		P61175	CSK29544_RS06440; rplV; AL524_RS00865	-0.872835	1.52599e-22		P61175	CSK29544_RS06440; rplV; AL524_RS00865	0.486344	1.11519e-05		P61175	CSK29544_RS06440; rplV; AL524_RS00865	0.178929	0.0293606		P61889	mdh	-1.44816	4.64466e-42		P61889	mdh	1.19185	1.22702e-21		P61889	mdh	1.2606	4.89137e-34		P61889	mdh	-0.481103	0.00144232
P0A7A9	ppa	0.234641	0.00276596		P0A7A9	ppa	-2.23731	7.78323e-150		P0A7A9	ppa	0.446752	1.2908e-06		P0A7A9	ppa	-0.603123	1.33815e-14		P09373	pflB	-0.143365	0.131674		P09373	pflB	-0.102853	0.360707		P09373	pflB	0.293128	0.00159197		P09373	pflB	1.59686	1.80193e-30
P27302	tktA	-2.59366	2.41133e-124		P27302	tktA	2.32881	1.42318e-170		P27302	tktA	-2.883	3.11253e-134		P27302	tktA	3.1841	1		P0A705	infB	0.977161	1.20793e-17		P0A705	infB	-0.852543	4.55394e-12		P0A705	infB	-1.59891	3.20976e-44		P0A705	infB	-0.962635	1.61404e-10
P61889	mdh	0.173185	0.0250205		P61889	mdh	0.955372	6.80005e-32		P61889	mdh	-0.513487	9.10508e-09		P61889	mdh	1.11596	1.4744e-45		P45523	fkpA	0.43827	4.92215e-07		P45523	fkpA	-1.24571	4.49037e-22		P45523	fkpA	-1.69422	4.52132e-74		P45523	fkpA	-2.06511	1.14875e-39
P45523	fkpA	0.584076	2.86374e-13		P45523	fkpA	-0.634648	3.03124e-15		P45523	fkpA	0.415543	4.61958e-06		P45523	fkpA	1.40183	1.30763e-35		P0AFM2	proX	1.7536	2.94915e-78		P0AFM2	proX	-1.92964	2.97309e-53		P0AFM2	proX	-1.35222	8.16653e-53		P0AFM2	proX	-1.05885	1.30322e-13
P0AFM2	proX	0.442759	8.46267e-07		P0AFM2	proX	-1.79724	2.20616e-87		P0AFM2	proX	-0.0366649	0.682667		P0AFM2	proX	-0.108678	0.316122		P30860	artJ	0.0487723	0.621616		P30860	artJ	-0.249572	0.043054		P30860	artJ	1.07108	8.48669e-26		P30860	artJ	1.48942	2.0961e-26
P09831	gltB	-2.08778	1.35966e-136		P09831	gltB	0.997185	1.27147e-25		P09831	gltB	0.0158752	0.859557		P09831	gltB	0.737872	6.64767e-07		P0AFM6	pspA	-0.411728	4.5382e-06		P0AFM6	pspA	0.83246	9.63973e-11		P0AFM6	pspA	1.89102	3.22321e-93		P0AFM6	pspA	-0.630836	2.19626e-05
P60438	rplC	0.481815	1.23902e-09		P60438	rplC	-0.0489711	0.571112		P60438	rplC	0.553167	2.22404e-09		P60438	rplC	1.87156	1.35916e-54		P0AFH8	osmY	-0.394021	1.9032e-05		P0AFH8	osmY	0.527695	2.51069e-05		P0AFH8	osmY	-3.04054	9.95545e-219		P0AFH8	osmY	-2.28977	3.34783e-39
P68919	rplY	0.296559	0.000594908		P68919	rplY	0.208872	0.00616333		P68919	rplY	1.07262	1.09313e-33		P68919	rplY	-1.10226	1.53317e-25		P0A6Z3	htpG	1.52462	2.74276e-47		P0A6Z3	htpG	1.87381	5.96077e-84		P0A6Z3	htpG	3.75332	3.74123e-272		P0A6Z3	htpG	2.19139	1.66515e-135
P02925	rbsB	0.209569	0.00965774		P02925	rbsB	-2.62854	1.68807e-218		P02925	rbsB	-0.716438	6.24969e-14		P02925	rbsB	-0.775524	8.03214e-22		P00490	malP	1.07868	3.8893e-23		P00490	malP	-0.762386	3.50501e-10		P00490	malP	4.84973	1		P00490	malP	3.03081	1.21583e-221
P0AEU0	hisJ	0.356339	5.22572e-06		P0AEU0	hisJ	-0.870639	2.33133e-25		P0AEU0	hisJ	0.0917892	0.297671		P0AEU0	hisJ	-0.377807	0.000302617		P0A6F3	glpK	-23.0965	0		P0A6F3	glpK	-4.13222	1.11059e-203		P0A6F3	glpK	1.94447	3.36802e-100		P0A6F3	glpK	0.0314763	0.81647
P68679	rpsU; DDA3937_RS02955	-0.136411	0.213322		P68679	rpsU; DDA3937_RS02955	-0.611281	4.68691e-14		P68679	rpsU; DDA3937_RS02955	0.923567	1.04143e-13		P68679	rpsU; DDA3937_RS02955	-1.55021	1.11689e-89		P0A910	ompA	0.276057	0.0234733		P0A910	ompA	0.0216274	0.861575		P0A910	ompA	-2.3443	1.1906e-79		P0A910	ompA	-0.580959	0.000235761
P23721	serC	-3.5868	0		P23721	serC	0.967468	3.4519e-27		P23721	serC	-4.8318	1		P23721	serC	0.0891354	0.428998		P0AEQ3	glnH	-0.128559	0.157487		P0AEQ3	glnH	-1.05577	2.44748e-16		P0AEQ3	glnH	-0.827531	3.05189e-20		P0AEQ3	glnH	-1.46937	2.62088e-22
P69783	crr	0.543195	7.34522e-12		P69783	crr	1.17694	3.63517e-45		P69783	crr	0.304912	0.0008731		P69783	crr	0.0424008	0.583009		P02930	tolC	-1.83638	2.71208e-91		P02930	tolC	0.558002	3.03097e-06		P02930	tolC	-1.6075	2.27257e-75		P02930	tolC	0.15065	0.292871
P0A7U7	rpsT	2.2177	1.55576e-150		P0A7U7	rpsT	-0.685749	2.89174e-17		P0A7U7	rpsT	1.09686	5.90419e-32		P0A7U7	rpsT	-0.434362	2.96494e-08		P0A8T7	rpoC	0.0408289	0.696395		P0A8T7	rpoC	-0.250815	0.00680128		P0A8T7	rpoC	2.30634	2.53776e-111		P0A8T7	rpoC	-1.11335	1.13222e-29
P33195	gcvP	-15.4287	0		P33195	gcvP	2.91848	1.21151e-276		P33195	gcvP	-5.23927	1		P33195	gcvP	-0.431153	1.74318e-08		P0A8V2	rpoB	0.0875072	0.401214		P0A8V2	rpoB	-0.0455108	0.617357		P0A8V2	rpoB	2.46595	4.23689e-146		P0A8V2	rpoB	0.0326748	0.733773
P0A7R1	rplI	0.148839	0.0776178		P0A7R1	rplI	0.214269	0.00823912		P0A7R1	rplI	0.389742	9.06706e-06		P0A7R1	rplI	2.09348	3.50413e-75		P0A7V0	rpsB	0.389865	2.64727e-05		P0A7V0	rpsB	-0.739577	1.2815e-09		P0A7V0	rpsB	0.415122	3.44109e-06		P0A7V0	rpsB	-0.517727	0.000164512
P30860	artJ	-0.0639723	0.42077		P30860	artJ	-0.508268	4.911e-10		P30860	artJ	-0.750805	3.05645e-21		P30860	artJ	-2.16119	4.25648e-79		P60422	CSK29544_RS06430; rplB; AL524_RS00875	0.315508	0.000281467		P60422	CSK29544_RS06430; rplB; AL524_RS00875	-0.905028	1.24075e-13		P60422	CSK29544_RS06430; rplB; AL524_RS00875	-0.713342	2.14674e-15		P60422	CSK29544_RS06430; rplB; AL524_RS00875	0.608913	8.35299e-05
P69441	adk	0.496847	5.04072e-10		P69441	adk	-1.13427	9.75169e-46		P69441	adk	0.547671	2.68454e-09		P69441	adk	0.0285954	0.708422		P22256	gabT	0.045258	0.680962		P22256	gabT	-1.49353	7.13221e-34		P22256	gabT	2.13739	6.18424e-100		P22256	gabT	0.280864	0.00102708
P62593	blaTEM-1; TEM-1; D616_p87011; bla; HUS41_pI0062; blaTEM; D616_p1002; D616_p80068; D616_p89001; pIGAL1_03; HUS2011_pI0017; D616_p108018; D616_p109104; D616_p107018; D616_p127015; D616_p139124; D616_p141023; D616_p148018; D616_p149004; D616_p156055; AB185_RS04530; RB151_RS08745; AB182_RS03045	0.407754	2.20456e-06		P62593	blaTEM-1; TEM-1; D616_p87011; bla; HUS41_pI0062; blaTEM; D616_p1002; D616_p80068; D616_p89001; pIGAL1_03; HUS2011_pI0017; D616_p108018; D616_p109104; D616_p107018; D616_p127015; D616_p139124; D616_p141023; D616_p148018; D616_p149004; D616_p156055; AB185_RS04530; RB151_RS08745; AB182_RS03045	0.612764	2.0673e-14		P62593	blaTEM-1; TEM-1; D616_p87011; bla; HUS41_pI0062; blaTEM; D616_p1002; D616_p80068; D616_p89001; pIGAL1_03; HUS2011_pI0017; D616_p108018; D616_p109104; D616_p107018; D616_p127015; D616_p139124; D616_p141023; D616_p148018; D616_p149004; D616_p156055; AB185_RS04530; RB151_RS08745; AB182_RS03045	-0.541993	3.04162e-08		P62593	blaTEM-1; TEM-1; D616_p87011; bla; HUS41_pI0062; blaTEM; D616_p1002; D616_p80068; D616_p89001; pIGAL1_03; HUS2011_pI0017; D616_p108018; D616_p109104; D616_p107018; D616_p127015; D616_p139124; D616_p141023; D616_p148018; D616_p149004; D616_p156055; AB185_RS04530; RB151_RS08745; AB182_RS03045	1.23358	4.57774e-56		P27302	tktA	0.577961	3.23775e-07		P27302	tktA	0.125856	0.172585		P27302	tktA	4.03271	6.27598e-253		P27302	tktA	2.03844	1.31199e-115
P09551	argT	0.0178095	0.865798		P09551	argT	0.80373	4.58861e-24		P09551	argT	-0.570941	1.88733e-06		P09551	argT	-0.318266	5.69487e-05		P0C0V0	degP	-1.54996	1.14875e-39		P0C0V0	degP	-0.521183	1.00072e-05		P0C0V0	degP	-2.39972	4.88723e-90		P0C0V0	degP	-1.85171	3.55071e-38
P0A870	talB	-2.58398	4.50669e-160		P0A870	talB	0.0701556	0.383053		P0A870	talB	1.64848	2.48038e-53		P0A870	talB	1.43972	9.15173e-65		P0A6T1	pgi	-0.781747	9.0179e-12		P0A6T1	pgi	0.888629	1.34906e-13		P0A6T1	pgi	4.26566	1		P0A6T1	pgi	1.74001	1.79131e-79
P0A7M9	rpmE	0.0817565	0.3269		P0A7M9	rpmE	0.0178391	0.829541		P0A7M9	rpmE	1.28906	7.92959e-39		P0A7M9	rpmE	-0.441668	3.13295e-08		P0A6A3	ackA	-1.08397	2.09851e-20		P0A6A3	ackA	-1.08739	1.88628e-19		P0A6A3	ackA	2.96524	1.21544e-204		P0A6A3	ackA	-0.683497	2.8633e-15
P37902	gltI	-1.81493	2.74091e-96		P37902	gltI	-1.41503	7.21602e-64		P37902	gltI	-1.33694	2.72451e-47		P37902	gltI	-1.2969	4.16043e-50		P04816	livK	1.95323	3.0337e-92		P04816	livK	-1.91924	1.63104e-49		P04816	livK	-2.04419	1.13029e-91		P04816	livK	2.57641	2.42155e-148
P0AG59	rpsN	0.651194	9.4731e-14		P0AG59	rpsN	-1.10328	4.93206e-41		P0AG59	rpsN	0.953563	2.00896e-22		P0AG59	rpsN	-1.49134	6.98141e-44		P0AFF6	nusA	-1.50289	1.16954e-46		P0AFF6	nusA	0.264122	0.0206447		P0AFF6	nusA	0.972571	6.11197e-21		P0AFF6	nusA	1.13374	1.65968e-16
P0AEQ3	glnH	0.211635	0.021721		P0AEQ3	glnH	-0.828941	1.59418e-17		P0AEQ3	glnH	-0.981355	4.85016e-19		P0AEQ3	glnH	-0.539758	1.84541e-08		P0A7A9	ppa	0.224411	0.0303279		P0A7A9	ppa	0.270606	0.0449522		P0A7A9	ppa	-1.21292	7.61712e-32		P0A7A9	ppa	0.460703	0.00595786
P0A7M6	rpmC	-0.0117833	0.889408		P0A7M6	rpmC	-0.347048	3.45086e-05		P0A7M6	rpmC	0.498488	1.06316e-07		P0A7M6	rpmC	1.37104	6.25194e-37		P0A870	talB	-0.286979	0.00581032		P0A870	talB	-0.706735	8.67453e-14		P0A870	talB	1.43081	2.49685e-55		P0A870	talB	-0.810985	8.03856e-09
P76116	yncE	-0.307712	0.000268235		P76116	yncE	-0.454051	4.84454e-08		P76116	yncE	0.570209	1.3434e-10		P76116	yncE	0.739261	4.76702e-11		P0A805	frr	0.473146	1.18045e-07		P0A805	frr	-0.653751	5.40301e-07		P0A805	frr	-1.45717	1.42157e-54		P0A805	frr	-1.21463	2.41638e-14
P0AG55	rplF	-0.382755	7.6703e-06		P0AG55	rplF	-0.0729291	0.365992		P0AG55	rplF	0.148934	0.147145		P0AG55	rplF	-1.47166	3.90005e-81		P76177	ydgH	-0.261382	0.00727054		P76177	ydgH	-1.28228	1.57263e-26		P76177	ydgH	-1.14784	2.44073e-27		P76177	ydgH	-0.64562	2.5594e-06
P22256	gabT	-1.06792	1.65992e-37		P22256	gabT	-0.0965186	0.207245		P22256	gabT	-3.71043	1		P22256	gabT	-1.14976	1.4464e-47		P21513	rne	1.25449	5.31452e-44		P21513	rne	-0.636213	4.35959e-08		P21513	rne	-0.62902	1.21768e-11		P21513	rne	0.449773	0.000914872
P00370	gdhA	-1.86449	1.12408e-53		P00370	gdhA	2.7647	3.49994e-176		P00370	gdhA	-18.591	1		P00370	gdhA	-0.93904	2.51998e-16		P09394	glpQ	-4.66575	3.13599e-269		P09394	glpQ	-2.97071	1.50824e-117		P09394	glpQ	-2.25077	1.60379e-79		P09394	glpQ	-2.9052	5.36631e-68
P0A6M8	fusA	-0.527471	1.79475e-10		P0A6M8	fusA	-0.56214	4.49521e-09		P0A6M8	fusA	0.217723	0.00889895		P0A6M8	fusA	-2.07945	5.52925e-42		P04805	gltX	0.0236307	0.835211		P04805	gltX	-0.299627	0.0216776		P04805	gltX	3.88652	1.38131e-265		P04805	gltX	3.36306	1.69391e-99
P0AEE5	mglB	-1.29908	2.06262e-45		P0AEE5	mglB	1.05974	8.08857e-16		P0AEE5	mglB	0.471697	6.91358e-08		P0AEE5	mglB	0.310805	0.00051115		P0AFG8	aceE	0.213752	0.0277864		P0AFG8	aceE	-1.12351	1.32472e-19		P0AFG8	aceE	0.531558	1.68557e-08		P0AFG8	aceE	1.968	4.21283e-40
P0ABT2	dps	1.56663	5.71604e-84		P0ABT2	dps	0.626309	7.71238e-16		P0ABT2	dps	-1.10425	9.17066e-36		P0ABT2	dps	-0.839051	4.6797e-15		P23847	dppA	0.806679	8.62594e-16		P23847	dppA	0.95594	2.26071e-24		P23847	dppA	5.42432	1		P23847	dppA	7.11566	1
P09372	grpE	0.101545	0.195955		P09372	grpE	1.08337	2.53545e-39		P09372	grpE	-0.53994	1.04563e-09		P09372	grpE	3.65154	1		P09372	grpE	2.12956	8.4254e-123		P09372	grpE	1.31792	9.94347e-25		P09372	grpE	1.73594	3.32316e-83		P09372	grpE	1.59352	2.15361e-25
P0A6F3	glpK	-2.71129	9.70419e-183		P0A6F3	glpK	-2.03836	1.52852e-88		P0A6F3	glpK	-4.10337	1		P0A6F3	glpK	0.6974	7.44721e-13		P67910	hldD; rfaD	-1.80899	1.2895e-49		P67910	hldD; rfaD	0.15584	0.234725		P67910	hldD; rfaD	-0.440863	8.04934e-07		P67910	hldD; rfaD	0.374484	0.00984213
P0A7T7	rpsR; DDA3937_RS17220	0.871499	1.32099e-28		P0A7T7	rpsR; DDA3937_RS17220	-1.81673	3.67033e-88		P0A7T7	rpsR; DDA3937_RS17220	0.592991	4.7135e-12		P0A7T7	rpsR; DDA3937_RS17220	-1.52159	1.01917e-70		P69441	adk	0.82613	9.54101e-21		P69441	adk	-0.303374	0.016063		P69441	adk	0.168316	0.0569755		P69441	adk	0.522904	0.000887246
P45578	luxS	0.0758764	0.373211		P45578	luxS	-0.158568	0.0433793		P45578	luxS	0.441346	1.15457e-06		P45578	luxS	-0.499519	1.40378e-06		P0AE08	ahpC	-1.81813	4.31794e-81		P0AE08	ahpC	0.27787	0.022197		P0AE08	ahpC	-0.279317	0.00213058		P0AE08	ahpC	-0.102741	0.501009
P00490	malP	-1.54805	8.58323e-56		P00490	malP	0.131643	0.128051		P00490	malP	-2.60105	2.31517e-126		P00490	malP	-0.705919	2.8183e-17		P62399	C813_RS16705; C813_RS25010; rplE; AB182_RS27795	-0.332858	0.00152772		P62399	C813_RS16705; C813_RS25010; rplE; AB182_RS27795	0.310239	0.0139261		P62399	C813_RS16705; C813_RS25010; rplE; AB182_RS27795	-1.01918	4.7694e-23		P62399	C813_RS16705; C813_RS25010; rplE; AB182_RS27795	-1.70321	1.30695e-28
P0A7J3	rplJ	-0.217308	0.00603239		P0A7J3	rplJ	0.74818	3.11389e-19		P0A7J3	rplJ	0.507736	1.10038e-08		P0A7J3	rplJ	-1.20889	1.01685e-27		P0ABT2	dps	0.467869	1.149e-07		P0ABT2	dps	2.43962	3.89949e-86		P0ABT2	dps	-1.44662	5.95333e-56		P0ABT2	dps	-1.98882	9.55576e-38
P0A862	tpx	0.546034	3.87643e-12		P0A862	tpx	-0.68082	4.96028e-18		P0A862	tpx	-0.563744	1.75861e-11		P0A862	tpx	0.584157	2.6827e-14		P16700	cysP	-1.14344	3.1499e-31		P16700	cysP	0.378274	0.000825174		P16700	cysP	2.39379	1.26711e-124		P16700	cysP	1.12391	1.31506e-32
P0AFM6	pspA	0.381768	5.11421e-06		P0AFM6	pspA	-0.526261	7.29115e-11		P0AFM6	pspA	0.0827194	0.3601		P0AFM6	pspA	5.9839	1		P0A836	sucC	0.706358	6.5979e-11		P0A836	sucC	-0.523575	2.57672e-08		P0A836	sucC	1.92203	1.18615e-92		P0A836	sucC	1.15939	3.02765e-17
P0A6T1	pgi	-1.82134	4.97754e-95		P0A6T1	pgi	3.43749	0		P0A6T1	pgi	-6.98265	1		P0A6T1	pgi	-0.153083	0.0511513		P00509	aspC	-1.08316	1.84702e-27		P00509	aspC	-0.307904	0.0100719		P00509	aspC	4.2389	1		P00509	aspC	4.83548	4.05668e-204
P16700	cysP	-0.516619	5.73431e-10		P16700	cysP	3.24514	1.38907e-132		P16700	cysP	0.408721	1.15209e-06		P16700	cysP	0.317451	0.0236464		P11349	narH	1.30217	8.74773e-24		P11349	narH	0.469103	0.00197478		P11349	narH	0.640639	4.50625e-12		P11349	narH	0.209674	0.107502
P0A6A3	ackA	-1.4016	1.77554e-54		P0A6A3	ackA	0.971089	5.60694e-36		P0A6A3	ackA	-3.98882	1		P0A6A3	ackA	0.0715311	0.363865		P00350	gnd	-0.0742391	0.475017		P00350	gnd	0.603052	2.77595e-07		P00350	gnd	4.42138	1		P00350	gnd	2.58111	3.95808e-161
P0A858	tpiA	1.55779	9.24321e-70		P0A858	tpiA	2.71414	2.70858e-234		P0A858	tpiA	-5.05779	1		P0A858	tpiA	-0.243132	0.00128715		P09831	gltB	-0.778358	1.95084e-12		P09831	gltB	-1.48787	3.52745e-35		P09831	gltB	17.9555	1		P09831	gltB	6.68917	1
P00350	gnd	-1.77094	7.37382e-88		P00350	gnd	2.6297	1.31831e-221		P00350	gnd	-3.73775	1.64606e-270		P00350	gnd	2.22322	1.73455e-86		P0AG82	pstS	-2.47101	2.49438e-119		P0AG82	pstS	0.17687	0.128773		P0AG82	pstS	-2.02848	4.98491e-109		P0AG82	pstS	-1.43191	1.06473e-24
P0A8G6	wrbA	-2.79035	4.63822e-217		P0A8G6	wrbA	-0.614561	8.81457e-15		P0A8G6	wrbA	-1.76119	1.08563e-85		P0A8G6	wrbA	-0.197564	0.0124151		P0A7W1	rpsE; AL524_RS00805	0.253929	0.00557964		P0A7W1	rpsE; AL524_RS00805	0.442847	0.000258175		P0A7W1	rpsE; AL524_RS00805	-0.371652	0.00016674		P0A7W1	rpsE; AL524_RS00805	-0.612692	1.85825e-05
P06988	hisD	0.424921	1.4455e-06		P06988	hisD	-0.305351	0.000147851		P06988	hisD	2.99331	4.61065e-238		P06988	hisD	-1.00468	1.76262e-39		P0AB77	kbl	-1.9619	2.49648e-47		P0AB77	kbl	1.05059	0.626361		P0AB77	kbl	4.88197	1		P0AB77	kbl	7.21137	1
P0A705	infB	0.130164	0.217584		P0A705	infB	-1.23338	1.68215e-20		P0A705	infB	1.27839	7.55433e-25		P0A705	infB	-0.814521	1.04704e-10		P0A858	tpiA	-2.39385	3.42085e-78		P0A858	tpiA	0.410997	0.00687458		P0A858	tpiA	2.3385	1.15356e-86		P0A858	tpiA	-2.25511	5.17313e-54
P0A7W1	rpsE; AL524_RS00805	-1.96092	2.40457e-120		P0A7W1	rpsE; AL524_RS00805	-0.419806	1.22757e-07		P0A7W1	rpsE; AL524_RS00805	0.888488	2.95635e-24		P0A7W1	rpsE; AL524_RS00805	-0.255122	0.0148404		P06612	topA	0.543194	3.06744e-07		P06612	topA	-0.175853	0.0581333		P06612	topA	2.36165	5.90147e-134		P06612	topA	1.67764	1.52825e-63
P0A836	sucC	-0.0663234	0.48403		P0A836	sucC	1.98675	3.23434e-94		P0A836	sucC	0.413314	1.28069e-06		P0A836	sucC	2.96033	5.00144e-209		P0AAI3	ftsH	-0.34183	0.000304219		P0AAI3	ftsH	0.511446	3.40548e-05		P0AAI3	ftsH	0.434948	2.14583e-05		P0AAI3	ftsH	0.563456	0.000107101
P06959	aceF	0.120348	0.148987		P06959	aceF	0.203315	0.0136618		P06959	aceF	1.68614	6.091e-85		P06959	aceF	0.257302	0.00155625		P25516	acnA	-2.35966	3.46755e-71		P25516	acnA	-13.133	1		P25516	acnA	2.69218	1.82308e-135		P25516	acnA	4.97494	1
P09373	pflB	-0.681892	1.56133e-16		P09373	pflB	0.972071	1.72274e-36		P09373	pflB	1.47899	1.83183e-58		P09373	pflB	-0.841868	3.03637e-14		P08200	icd	-0.582529	6.78607e-09		P08200	icd	-1.22661	6.69564e-26		P08200	icd	1.57687	1.17049e-71		P08200	icd	2.85238	1.85574e-79
P61316	lolA	0.356105	3.49556e-05		P61316	lolA	0.937213	5.89617e-32		P61316	lolA	-2.23754	1.56131e-162		P61316	lolA	-0.160144	0.121265		P0A6H5	hslU	1.24373	3.34541e-41		P0A6H5	hslU	1.73	1.03864e-48		P0A6H5	hslU	0.00049598	0.995625		P0A6H5	hslU	1.70625	2.57537e-25
P02358	rpsF	-1.54793	1.02488e-74		P02358	rpsF	-0.496518	5.703e-05		P02358	rpsF	0.518036	5.99669e-09		P02358	rpsF	-1.01913	1.32733e-15		P00805	ansB	-2.23028	1.86147e-99		P00805	ansB	-0.426491	3.57801e-06		P00805	ansB	-1.90374	1.83251e-79		P00805	ansB	-1.72653	3.23241e-35
P0AAI5	fabF	0.214183	0.0243367		P0AAI5	fabF	0.737222	4.31856e-21		P0AAI5	fabF	-5.48879	1		P0AAI5	fabF	-0.243736	0.023986		P0ABB8	mgtA	0.562346	5.32518e-07		P0ABB8	mgtA	0.530173	3.61061e-08		P0ABB8	mgtA	0.855191	1.07654e-17		P0ABB8	mgtA	0.395535	3.38728e-05
P0A7N9	rpmG; EAMY_RS17670	-0.0889634	0.260344		P0A7N9	rpmG; EAMY_RS17670	-0.211071	0.00815594		P0A7N9	rpmG; EAMY_RS17670	-0.610843	4.09851e-12		P0A7N9	rpmG; EAMY_RS17670	-1.24929	1.56079e-30		P0A7Z4	rpoA; AL524_RS00765	0.222777	0.0193359		P0A7Z4	rpoA; AL524_RS00765	-0.254324	0.00516715		P0A7Z4	rpoA; AL524_RS00765	2.41929	2.88704e-159		P0A7Z4	rpoA; AL524_RS00765	2.41049	3.46465e-60
P0A6L2	dapA	-1.20506	1.8584e-49		P0A6L2	dapA	-0.588499	1.25806e-10		P0A6L2	dapA	-1.20358	4.37098e-42		P0A6L2	dapA	-0.252781	0.00387712		P45955	ybgF	0.589769	4.43016e-11		P45955	ybgF	-0.589669	2.03141e-06		P45955	ybgF	-1.15507	1.33923e-33		P45955	ybgF	0.189179	0.181233
P30859	artI	0.299943	0.000116993		P30859	artI	-1.1248	6.5196e-39		P30859	artI	-0.330116	0.000126858		P30859	artI	-0.339157	2.94013e-05		P45578	luxS	0.666998	1.53406e-14		P45578	luxS	0.138454	0.284094		P45578	luxS	-1.1219	1.1393e-35		P45578	luxS	-0.0997989	0.507114
P62399	C813_RS16705; C813_RS25010; rplE; AB182_RS27795	-1.76302	9.62343e-88		P62399	C813_RS16705; C813_RS25010; rplE; AB182_RS27795	0.0647753	0.380042		P62399	C813_RS16705; C813_RS25010; rplE; AB182_RS27795	3.25482	1		P62399	C813_RS16705; C813_RS25010; rplE; AB182_RS27795	-0.648506	4.02377e-10		P36683	acnB	-0.640288	1.87662e-12		P36683	acnB	0.0625418	0.576057		P36683	acnB	0.649603	8.86199e-11		P36683	acnB	3.2711	1.04319e-87
P0A7V8	rpsD; AB182_RS27855	-0.325101	9.0971e-05		P0A7V8	rpsD; AB182_RS27855	-0.683242	9.04407e-19		P0A7V8	rpsD; AB182_RS27855	1.00477	5.55729e-29		P0A7V8	rpsD; AB182_RS27855	0.39277	2.12974e-07		P61175	CSK29544_RS06440; rplV; AL524_RS00865	0.064532	0.486323		P61175	CSK29544_RS06440; rplV; AL524_RS00865	-0.506434	3.31368e-05		P61175	CSK29544_RS06440; rplV; AL524_RS00865	-0.762744	9.82654e-18		P61175	CSK29544_RS06440; rplV; AL524_RS00865	0.363609	0.0232373
P0A7U3	rpsS; AL524_RS00870	0.850587	3.77292e-26		P0A7U3	rpsS; AL524_RS00870	0.160823	0.0457681		P0A7U3	rpsS; AL524_RS00870	-1.5438	4.10533e-63		P0A7U3	rpsS; AL524_RS00870	0.469015	4.70433e-10		P0AFK9	potD	-2.35144	2.26412e-115		P0AFK9	potD	0.230533	0.013112		P0AFK9	potD	-1.3656	2.16927e-42		P0AFK9	potD	-1.62001	1.12411e-31
P61714	ribE; AL524_RS21055	0.638744	2.01397e-14		P61714	ribE; AL524_RS21055	-0.301781	8.52425e-05		P61714	ribE; AL524_RS21055	0.680613	8.43106e-14		P61714	ribE; AL524_RS21055	0.046829	0.651616		P0A7L0	rplA	0.340988	0.000172401		P0A7L0	rplA	-0.411432	0.00126156		P0A7L0	rplA	-0.765787	2.27541e-17		P0A7L0	rplA	-2.12064	1.36663e-35
P0A805	frr	0.308185	0.000140587		P0A805	frr	-0.160495	0.0851227		P0A805	frr	0.599032	1.14873e-10		P0A805	frr	-0.151805	0.0965247		P0ABS1	CSK29544_RS00610; dksA; AB182_RS21010	0.403429	9.90057e-06		P0ABS1	CSK29544_RS00610; dksA; AB182_RS21010	1.22776	2.25729e-21		P0ABS1	CSK29544_RS00610; dksA; AB182_RS21010	0.65776	2.38332e-11		P0ABS1	CSK29544_RS00610; dksA; AB182_RS21010	0.15774	0.308312
P0C018	AB185_RS09485; rplR	0.289877	0.000301513		P0C018	AB185_RS09485; rplR	0.125111	0.135187		P0C018	AB185_RS09485; rplR	-0.0226464	0.808257		P0C018	AB185_RS09485; rplR	-0.278867	0.000369369		P69908	gadA	-0.254475	1		P69908	gadA	1.10043	0.626134		P69908	gadA	21.704	1		P69908	gadA	19.462	1
P02359	rpsG	2.46792	7.2197e-184		P02359	rpsG	-0.563977	1.22852e-12		P02359	rpsG	0.659139	1.14923e-13		P02359	rpsG	0.339872	0.00178559		P69910	gadB	-16.787	0		P69910	gadB	1.1118	0.626801		P69910	gadB	21.3227	1		P69910	gadB	2.19032	0.377004
P69908	gadA	-1.01338	1.79258e-31		P69908	gadA	1.07039	5.02014e-40		P69908	gadA	-1.54753	4.57135e-63		P69908	gadA	0.837671	1.80642e-09		P02358	rpsF	-0.80462	1.33573e-18		P02358	rpsF	-0.236204	0.0528123		P02358	rpsF	-0.841473	2.58746e-21		P02358	rpsF	0.990242	1.68694e-09
P04805	gltX	-2.04742	4.01173e-107		P04805	gltX	5.44357	0		P04805	gltX	-1.43297	2.58034e-65		P04805	gltX	0.193801	0.0174158		P77754	spy	-0.379592	1.67511e-05		P77754	spy	-1.76872	1.84846e-46		P77754	spy	-0.511528	1.4761e-07		P77754	spy	2.81853	7.01878e-69
Q19NJ4	groEL	2.73138	6.72117e-171		Q19NJ4	groEL	0.0473322	0.76873		Q19NJ4	groEL	1.96709	3.99148e-72		Q19NJ4	groEL	1.79384	9.77551e-35		P02359	rpsG	0.760424	5.92116e-15		P02359	rpsG	-0.538569	0.000171371		P02359	rpsG	-0.44196	3.266e-06		P02359	rpsG	0.27138	0.102338
P69910	gadB	-0.892418	5.69154e-23		P69910	gadB	1.14334	1.21065e-36		P69910	gadB	-3.79473	9.99904e-255		P69910	gadB	1.21426	4.62492e-18		P18956	ggt	0.0862297	0.394313		P18956	ggt	2.69241	2.34997e-166		P18956	ggt	-0.704539	5.81063e-13		P18956	ggt	1.62214	7.15974e-32
P0A955	eda	-1.04404	4.46522e-38		P0A955	eda	-1.04232	2.46586e-40		P0A955	eda	0.0775046	0.382829		P0A955	eda	1.36705	4.23872e-37		P39180	flu	2.29461	1.43452e-111		P39180	flu	0.234575	0.0120304		P39180	flu	1.40652	1.80431e-46		P39180	flu	2.22321	1.73562e-54
P60422	CSK29544_RS06430; rplB; AL524_RS00875	-0.216944	0.0291426		P60422	CSK29544_RS06430; rplB; AL524_RS00875	-1.17036	3.03019e-44		P60422	CSK29544_RS06430; rplB; AL524_RS00875	0.0673723	0.518838		P60422	CSK29544_RS06430; rplB; AL524_RS00875	-0.216456	0.00818429		P37329	modA	-0.291576	0.012		P37329	modA	-0.26342	0.0241007		P37329	modA	-0.204615	0.068786		P37329	modA	1.08788	6.90348e-15
P02930	tolC	0.595367	1.64111e-09		P02930	tolC	0.850613	2.34674e-14		P02930	tolC	1.59932	3.28506e-67		P02930	tolC	1.03292	8.24125e-15		P60624	CSK29544_RS06470; rplX	0.899024	9.74555e-18		P60624	CSK29544_RS06470; rplX	-0.7273	5.17551e-07		P60624	CSK29544_RS06470; rplX	-0.775313	1.20897e-14		P60624	CSK29544_RS06470; rplX	0.455347	0.011366
P0AB77	kbl	-2.92729	1.38929e-224		P0AB77	kbl	0.773645	2.38514e-18		P0AB77	kbl	-4.40148	1		P0AB77	kbl	-0.63516	4.45964e-14		P75694	yahO	0.0938064	0.302768		P75694	yahO	-0.343011	0.00469627		P75694	yahO	-3.1111	4.0696e-215		P75694	yahO	-1.30625	6.45806e-17
A8A6H0	tnaA	0.393406	1		A8A6H0	tnaA	1.16092	0.626004		A8A6H0	tnaA	0.467155	1		A8A6H0	tnaA	0.49631	1		P0AAI5	fabF	-0.667895	1.8402e-09		P0AAI5	fabF	-0.718175	2.15641e-09		P0AAI5	fabF	3.51341	5.22642e-241		P0AAI5	fabF	1.54746	1.07101e-53
P25516	acnA	-1.37763	6.01837e-64		P25516	acnA	3.34768	2.54734e-255		P25516	acnA	-2.20555	1.02589e-152		P25516	acnA	-1.26089	1.04855e-25		P06996	ompC	-2.0264	1.56312e-104		P06996	ompC	-0.495389	9.77793e-07		P06996	ompC	-5.21449	1		P06996	ompC	-2.38113	4.33266e-57
P0A9T0	serA	-3.70806	0		P0A9T0	serA	-1.77967	6.23891e-110		P0A9T0	serA	-4.64592	1		P0A9T0	serA	-0.333586	0.0153638		P0ABP8	deoD	-1.47739	9.58766e-41		P0ABP8	deoD	0.193098	0.0435264		P0ABP8	deoD	4.58869	1		P0ABP8	deoD	2.19669	2.59796e-137
P0A9Q7	adhE	-1.08324	3.9458e-34		P0A9Q7	adhE	0.0150528	0.867024		P0A9Q7	adhE	-17.6349	1		P0A9Q7	adhE	-0.206285	0.0923723		P0AAI9	fabD	0.285193	0.00649462		P0AAI9	fabD	-0.403388	0.00168624		P0AAI9	fabD	2.90147	2.77438e-170		P0AAI9	fabD	-2.55511	1.06259e-122
P0C0L2	osmC	0.0843507	0.340451		P0C0L2	osmC	-0.636755	1.19206e-13		P0C0L2	osmC	-1.06901	8.11983e-29		P0C0L2	osmC	-1.71844	4.11974e-85		P0A7J3	rplJ	0.572826	2.35538e-09		P0A7J3	rplJ	-0.455649	0.000308983		P0A7J3	rplJ	0.217324	0.0254216		P0A7J3	rplJ	2.96906	3.2109e-63
P63284	clpB	0.0961909	0.258039		P63284	clpB	-0.824641	3.15784e-23		P63284	clpB	1.36898	7.26477e-61		P63284	clpB	2.39512	1.63564e-58		P0ACF8	hns	0.327147	0.000589074		P0ACF8	hns	-0.643444	5.63263e-07		P0ACF8	hns	-1.35468	2.82501e-47		P0ACF8	hns	-4.43526	1.40887e-120
P0ABP8	deoD	-5.17069	0		P0ABP8	deoD	1.25927	1.95915e-60		P0ABP8	deoD	-4.90473	1		P0ABP8	deoD	-0.0985218	0.364997		P00957	alaS	-1.19133	5.20159e-32		P00957	alaS	0.428718	0.00013446		P00957	alaS	-0.316217	0.00052366		P00957	alaS	5.72203	5.754e-263
P08200	icd	0.196252	0.0168654		P08200	icd	-1.76585	8.68963e-109		P08200	icd	0.941995	1.30485e-27		P08200	icd	1.19696	1.27348e-52		P62707	gpmA	-0.673403	3.20863e-12		P62707	gpmA	-0.316462	0.00476644		P62707	gpmA	0.33773	9.32323e-05		P62707	gpmA	-0.412298	0.00226709
P67910	hldD; rfaD	0.087502	0.302977		P67910	hldD; rfaD	1.00562	2.3069e-39		P67910	hldD; rfaD	-0.169749	0.0390063		P67910	hldD; rfaD	0.508012	2.25321e-06		P0A7D4	purA	-1.04471	8.24929e-23		P0A7D4	purA	-1.45047	2.97442e-36		P0A7D4	purA	3.69256	3.61528e-282		P0A7D4	purA	2.56745	8.21776e-173
P0ABA6	atpG	-0.799238	6.89299e-10		P0ABA6	atpG	0.774185	1.30303e-22		P0ABA6	atpG	0.114899	0.394164		P0ABA6	atpG	0.784387	1.13113e-13		P0AG80	ugpB	-2.25877	4.11526e-47		P0AG80	ugpB	0.689545	5.62095e-09		P0AG80	ugpB	0.701861	4.1439e-07		P0AG80	ugpB	-0.585077	2.93583e-11
P0AEM9	fliY	-0.377534	0.000280973		P0AEM9	fliY	-0.295456	0.000106389		P0AEM9	fliY	0.135899	0.178516		P0AEM9	fliY	-1.04994	2.48839e-21		P0A7K2	rplL	0.486203	8.64826e-06		P0A7K2	rplL	-0.379232	0.00241657		P0A7K2	rplL	-0.639786	2.41695e-09		P0A7K2	rplL	-0.98617	7.19215e-10
P0A8T7	rpoC	-0.986316	1.05882e-31		P0A8T7	rpoC	1.38186	1.1044e-68		P0A8T7	rpoC	-0.458735	1.36394e-06		P0A8T7	rpoC	1.27644	1.04714e-18		P76558	maeB	0.353405	0.000659035		P76558	maeB	-2.71621	1.29071e-136		P76558	maeB	5.44379	1		P76558	maeB	4.03127	1
P25665	metE	-0.745629	3.26423e-18		P25665	metE	-4.90993	0		P25665	metE	-1.0897	3.22208e-28		P25665	metE	0.051795	0.562172		P69783	crr	0.181745	0.0462508		P69783	crr	-0.217005	0.0745721		P69783	crr	-1.02828	2.77989e-31		P69783	crr	-0.571805	0.000372303
P0AG67	rpsA	1.19322	4.75315e-51		P0AG67	rpsA	1.43488	5.38254e-71		P0AG67	rpsA	1.44625	1.52171e-69		P0AG67	rpsA	0.824168	9.90846e-15		P0A707	infC	-0.00749975	0.933618		P0A707	infC	-1.13884	8.2392e-20		P0A707	infC	-1.38336	7.16587e-54		P0A707	infC	-1.18258	3.66147e-15
P0ABS1	CSK29544_RS00610; dksA; AB182_RS21010	0.316551	0.000263949		P0ABS1	CSK29544_RS00610; dksA; AB182_RS21010	-1.06642	4.64955e-41		P0ABS1	CSK29544_RS00610; dksA; AB182_RS21010	0.64702	4.02901e-12		P0ABS1	CSK29544_RS00610; dksA; AB182_RS21010	-0.541467	2.79638e-07		P23721	serC	0.574822	8.977e-08		P23721	serC	-0.537866	7.68313e-06		P23721	serC	6.20331	1		P23721	serC	4.00056	1
P0AA10	rplM	0.552485	1.12027e-10		P0AA10	rplM	-1.17684	2.52863e-38		P0AA10	rplM	1.60674	2.2343e-59		P0AA10	rplM	-0.0144282	0.90064		P0A8A0	yebC	-0.218208	0.0241121		P0A8A0	yebC	-0.667579	1.7753e-07		P0A8A0	yebC	0.731241	3.19983e-13		P0A8A0	yebC	1.5064	1.7164e-25
P06612	topA	-1.25075	1.81363e-48		P06612	topA	1.26687	5.75891e-61		P06612	topA	0.0869333	0.376469		P06612	topA	1.94856	2.41536e-69		P0ADY1	ppiD	0.578227	3.85133e-09		P0ADY1	ppiD	-0.496597	1.08386e-05		P0ADY1	ppiD	0.534602	4.42736e-09		P0ADY1	ppiD	2.25559	5.28175e-110
P0A9K9	slyD	3.27585	3.68102e-289		P0A9K9	slyD	1.21749	1.07959e-57		P0A9K9	slyD	1.03447	4.88277e-30		P0A9K9	slyD	1.14725	4.90231e-28		P0AFG6	sucB	1.46146	1.30253e-44		P0AFG6	sucB	-0.586321	1.91518e-10		P0AFG6	sucB	0.37485	0.00015384		P0AFG6	sucB	0.0123717	0.927497
P12758	udp	-0.0724052	0.388374		P12758	udp	1.93532	5.95988e-134		P12758	udp	-0.111235	0.196917		P12758	udp	-0.270691	0.000418418		P25665	metE	0.454605	8.79384e-06		P25665	metE	-1.46646	4.31668e-37		P25665	metE	-1.14185	8.14e-28		P25665	metE	-0.856868	8.2185e-18
P76177	ydgH	1.8582	2.1611e-102		P76177	ydgH	-0.624669	2.91287e-16		P76177	ydgH	-1.58659	1.95014e-88		P76177	ydgH	-0.624324	1.50833e-09		P0AGE9	sucD	0.927597	1.71984e-20		P0AGE9	sucD	-0.532448	5.96757e-09		P0AGE9	sucD	1.52426	4.63221e-65		P0AGE9	sucD	0.0628035	0.638976
P0A7J7	rplK	0.229579	0.00305708		P0A7J7	rplK	-0.408132	6.05002e-07		P0A7J7	rplK	1.65717	1.83283e-67		P0A7J7	rplK	0.363415	1.75966e-06		P76142	lsrB	2.48734	1.47212e-113		P76142	lsrB	-0.0846499	0.360255		P76142	lsrB	4.76445	1		P76142	lsrB	3.62502	1
P0AGE9	sucD	-0.0676096	0.417706		P0AGE9	sucD	0.0374953	0.611943		P0AGE9	sucD	0.600843	2.97611e-11		P0AGE9	sucD	2.26268	7.63669e-183		P0A6K6	deoB	-1.34473	3.03286e-33		P0A6K6	deoB	0.516796	9.53008e-06		P0A6K6	deoB	1.27826	3.6318e-45		P0A6K6	deoB	-2.5597	7.09478e-174
P21165	pepQ	-1.31181	6.88319e-53		P21165	pepQ	-0.701612	1.80289e-18		P21165	pepQ	-0.880963	1.26019e-20		P21165	pepQ	-1.06538	2.13234e-39		P0A7R1	rplI	-0.645717	1.67341e-12		P0A7R1	rplI	0.374881	0.00258908		P0A7R1	rplI	0.360865	0.000110314		P0A7R1	rplI	-0.465049	0.00226418
P63224	gmhA; lpcA	-1.61079	8.48475e-86		P63224	gmhA; lpcA	0.974935	1.41512e-39		P63224	gmhA; lpcA	0.857591	3.93507e-22		P63224	gmhA; lpcA	-0.653422	1.24028e-09		P0AA10	rplM	0.435447	7.75281e-07		P0AA10	rplM	-0.982265	5.18761e-16		P0AA10	rplM	-0.542883	1.11803e-09		P0AA10	rplM	-0.263748	0.0794753
P0AAI3	ftsH	0.116906	0.185394		P0AAI3	ftsH	-0.508235	2.39589e-10		P0AAI3	ftsH	-0.00453365	0.962381		P0AAI3	ftsH	-0.486815	6.50172e-05		P15288	pepD	1.00977	3.90213e-28		P15288	pepD	0.584501	1.62653e-07		P15288	pepD	-1.08985	2.37387e-32		P15288	pepD	-0.0247671	0.866843
P09152	narG	-2.95468	1.74927e-220		P09152	narG	0.393768	0.00126025		P09152	narG	0.648116	2.30434e-14		P09152	narG	0.287041	0.0064		P0A7V8	rpsD; AB182_RS27855	1.30239	8.36292e-47		P0A7V8	rpsD; AB182_RS27855	0.16575	0.179408		P0A7V8	rpsD; AB182_RS27855	-0.297649	0.000882015		P0A7V8	rpsD; AB182_RS27855	-1.96116	1.00903e-43
P0ABD3	bfr	1.50099	1.10525e-62		P0ABD3	bfr	2.77869	4.56466e-214		P0ABD3	bfr	-0.996617	2.18858e-32		P0ABD3	bfr	-0.713377	5.5252e-11		P00363	frdA	-1.70108	1.15437e-40		P00363	frdA	1.1721	4.35185e-21		P00363	frdA	4.96192	1		P00363	frdA	1.96466	5.6513e-74
P0A991	fbaB	1.09102	4.41064e-22		P0A991	fbaB	0.320731	1.91979e-05		P0A991	fbaB	0.900308	2.9251e-13		P0A991	fbaB	1.64857	2.70063e-29		P07012	prfB	-1.24976	2.13822e-23		P07012	prfB	0.353354	0.00176944		P07012	prfB	-0.218986	0.0733347		P07012	prfB	-1.2249	9.13921e-19
P04128	fimA	2.66441	6.01025e-214		P04128	fimA	-0.246604	0.00547885		P04128	fimA	1.25511	2.20712e-44		P04128	fimA	-0.553454	1.27523e-06		P00448	sodA	-2.89489	1.54918e-196		P00448	sodA	1.09812	4.44409e-19		P00448	sodA	-1.25039	4.18811e-43		P00448	sodA	0.506177	0.00114624
P0ACD4	iscU	0.311912	7.05769e-05		P0ACD4	iscU	0.125323	0.113054		P0ACD4	iscU	0.925824	6.58896e-25		P0ACD4	iscU	-0.206706	0.0619093		P52643	ldhA	-1.03037	3.51375e-17		P52643	ldhA	15.7141	1		P52643	ldhA	6.67252	1		P52643	ldhA	20.8145	1
P0AFG6	sucB	0.266497	0.00240265		P0AFG6	sucB	-2.22994	2.42148e-164		P0AFG6	sucB	1.26602	4.08278e-51		P0AFG6	sucB	0.68899	4.47928e-11		P0A800	LG71_RS03575; rpoZ; AL524_RS02500; AB182_RS25860	0.391605	1.67436e-05		P0A800	LG71_RS03575; rpoZ; AL524_RS02500; AB182_RS25860	-0.844217	1.41348e-11		P0A800	LG71_RS03575; rpoZ; AL524_RS02500; AB182_RS25860	-0.697755	4.36589e-15		P0A800	LG71_RS03575; rpoZ; AL524_RS02500; AB182_RS25860	-0.498382	0.000875922
P0AEX9	malE	-0.459015	1.83305e-07		P0AEX9	malE	-0.355142	0.00407878		P0AEX9	malE	-2.97877	6.24758e-221		P0AEX9	malE	0.314956	4.91031e-05		P08331	cpdB	-1.45113	5.35229e-39		P08331	cpdB	1.14118	1.99667e-31		P08331	cpdB	2.60761	1.48298e-126		P08331	cpdB	1.07931	3.03363e-27
P0A7L0	rplA	-0.0151908	0.866576		P0A7L0	rplA	0.263789	0.00127402		P0A7L0	rplA	0.410118	5.50162e-05		P0A7L0	rplA	0.041254	0.715894		P68066	grcA; yfiD	1.51152	1.46845e-48		P68066	grcA; yfiD	-1.12178	6.39854e-20		P68066	grcA; yfiD	-0.762556	2.85472e-14		P68066	grcA; yfiD	0.308854	0.0522714
P0A9P4	trxB	0.422098	0.000481145		P0A9P4	trxB	0.887354	6.2644e-30		P0A9P4	trxB	-1.42969	1.24986e-34		P0A9P4	trxB	0.256045	0.0159011		P36938	pgm	0.0113686	0.93386		P36938	pgm	-0.122101	0.310449		P36938	pgm	4.78599	4.94214e-232		P36938	pgm	1.10615	1.7465e-28
P0AG44	APT61_RS02185; rplQ; GLAD_RS12970	0.845976	9.73172e-26		P0AG44	APT61_RS02185; rplQ; GLAD_RS12970	0.0586333	0.475496		P0AG44	APT61_RS02185; rplQ; GLAD_RS12970	0.231448	0.0138562		P0AG44	APT61_RS02185; rplQ; GLAD_RS12970	-0.271017	0.000631325		P0ABD3	bfr	0.167173	0.067162		P0ABD3	bfr	0.745962	9.96614e-11		P0ABD3	bfr	-1.34191	6.05069e-40		P0ABD3	bfr	-0.624946	1.93581e-05
P0ABA0	atpF	0.0872334	0.276832		P0ABA0	atpF	-0.363266	3.62955e-06		P0ABA0	atpF	1.50483	1.66768e-64		P0ABA0	atpF	0.186951	0.0773021		P0ABA0	atpF	0.27153	0.00244583		P0ABA0	atpF	-1.02415	3.87494e-19		P0ABA0	atpF	-0.111554	0.255443		P0ABA0	atpF	-0.464925	0.0006678
P0A6H5	hslU	-0.368086	2.39102e-06		P0A6H5	hslU	0.457781	7.28447e-10		P0A6H5	hslU	0.79124	4.95515e-19		P0A6H5	hslU	1.50345	4.19066e-45		P0ABA6	atpG	0.419292	1.40139e-05		P0ABA6	atpG	-0.223168	0.0499179		P0ABA6	atpG	1.13856	1.11431e-31		P0ABA6	atpG	-0.14518	0.276944
P52643	ldhA	-0.0119881	0.893202		P52643	ldhA	0.186795	0.0114957		P52643	ldhA	-1.94022	3.9012e-129		P52643	ldhA	0.241883	0.0274271		P68206	yjbJ	-3.24514	2.76426e-245		P68206	yjbJ	-1.2663	1.22537e-25		P68206	yjbJ	-2.52934	8.77472e-166		P68206	yjbJ	-2.50673	5.29024e-67
P0A8E7	yajQ	-1.71986	1.22614e-56		P0A8E7	yajQ	0.609469	2.04183e-14		P0A8E7	yajQ	-0.817226	1.41782e-17		P0A8E7	yajQ	0.0533666	0.621631		P68919	rplY	0.224305	0.0417286		P68919	rplY	-0.423961	0.000895661		P68919	rplY	-1.04324	6.22132e-21		P68919	rplY	-0.735872	2.30998e-06
P62707	gpmA	1.18803	1.83823e-41		P62707	gpmA	1.54251	3.3443e-87		P62707	gpmA	-0.00240389	0.979904		P62707	gpmA	-0.335545	0.00129443		P25524	codA	1.82961	9.62566e-58		P25524	codA	-1.30551	4.91707e-45		P25524	codA	-1.88662	6.18575e-90		P25524	codA	-1.93033	1.8186e-88
P0A6Z3	htpG	-0.0945608	0.3023		P0A6Z3	htpG	-0.869576	2.43134e-18		P0A6Z3	htpG	1.41353	5.05755e-53		P0A6Z3	htpG	0.758414	2.98293e-07		P61316	lolA	1.04858	8.83296e-29		P61316	lolA	-0.760022	5.05092e-09		P61316	lolA	-1.53525	1.42404e-60		P61316	lolA	-0.603354	5.44082e-05
P09394	glpQ	-0.00443552	0.959465		P09394	glpQ	0.768288	3.00669e-10		P09394	glpQ	-0.0329426	0.705943		P09394	glpQ	-0.406494	5.51348e-08		P06988	hisD	-0.461922	9.62754e-06		P06988	hisD	-0.400832	1.12152e-05		P06988	hisD	0.00683517	0.942		P06988	hisD	0.568085	1.51817e-09
P0A7D4	purA	-1.04136	4.22325e-30		P0A7D4	purA	0.514578	9.0053e-12		P0A7D4	purA	-3.58635	1.47517e-240		P0A7D4	purA	2.34456	5.70317e-91		P12758	udp	0.45454	0.000118342		P12758	udp	-0.68103	2.79231e-11		P12758	udp	3.99032	2.79361e-279		P12758	udp	5.01575	1
P0AFP6	ybgI	0.681214	1.31638e-16		P0AFP6	ybgI	-0.0551996	0.476868		P0AFP6	ybgI	-0.5362	1.30853e-11		P0AFP6	ybgI	-2.76847	9.51401e-115		P05020	pyrC	2.07636	2.56492e-81		P05020	pyrC	1.12501	9.67099e-21		P05020	pyrC	-1.10351	1.75954e-28		P05020	pyrC	-2.38208	8.25887e-62
P05020	pyrC	1.20574	5.32116e-47		P05020	pyrC	0.000727387	0.99268		P05020	pyrC	-1.86599	6.84136e-114		P05020	pyrC	-0.00993667	0.923718		P0A8X2	yceI	0.837702	1.31215e-20		P0A8X2	yceI	-1.104	1.78201e-21		P0A8X2	yceI	-1.02702	1.02987e-27		P0A8X2	yceI	-0.811085	2.31128e-17
P0C0V0	degP	0.465422	1.62715e-08		P0C0V0	degP	0.66795	1.80711e-16		P0C0V0	degP	0.14464	0.0905088		P0C0V0	degP	-0.609936	2.53403e-08		P76116	yncE	-0.975611	5.3654e-21		P76116	yncE	1.16678	3.67332e-33		P76116	yncE	1.23042	1.23547e-41		P76116	yncE	-0.930357	2.4906e-20
P21513	rne	0.296614	0.000528352		P21513	rne	-0.333204	3.46803e-05		P21513	rne	1.44913	1.75533e-65		P21513	rne	0.742228	8.79468e-12		P27298	prlC	1.43399	2.99721e-36		P27298	prlC	1.56918	1.7283e-39		P27298	prlC	2.2308	8.33874e-97		P27298	prlC	2.77248	8.6754e-153
P0A800	LG71_RS03575; rpoZ; AL524_RS02500; AB182_RS25860	-0.857214	3.92382e-27		P0A800	LG71_RS03575; rpoZ; AL524_RS02500; AB182_RS25860	-0.564214	6.77021e-11		P0A800	LG71_RS03575; rpoZ; AL524_RS02500; AB182_RS25860	0.955113	1.17669e-25		P0A800	LG71_RS03575; rpoZ; AL524_RS02500; AB182_RS25860	1.11333	5.13674e-23		P0AG55	rplF	1.7786	1.84503e-84		P0AG55	rplF	0.405193	0.00111006		P0AG55	rplF	0.42373	2.24873e-06		P0AG55	rplF	-0.853992	1.93394e-08
P19926	agp	-1.25471	8.96853e-52		P19926	agp	1.28453	1.52698e-23		P19926	agp	-8.18848	1		P19926	agp	-1.18597	2.87771e-45		P61714	ribE; AL524_RS21055	2.33075	5.93485e-136		P61714	ribE; AL524_RS21055	-1.09325	1.27625e-20		P61714	ribE; AL524_RS21055	-0.887351	1.48044e-23		P61714	ribE; AL524_RS21055	0.396277	0.00731694
P75797	gsiB	-17.0775	0		P75797	gsiB	-0.651786	1.75535e-12		P75797	gsiB	-16.0581	1		P75797	gsiB	-0.652683	6.46924e-08		P76108	ydcS	14.8843	0		P76108	ydcS	-1.10545	5.40331e-20		P76108	ydcS	4.57885	1		P76108	ydcS	3.81846	2.31338e-224
P0A8B5	ybaB	-1.83425	7.02116e-106		P0A8B5	ybaB	-0.301442	0.000111529		P0A8B5	ybaB	0.311876	0.000321207		P0A8B5	ybaB	-2.68403	7.24521e-127		P39377	iadA	0.353175	0.000640814		P39377	iadA	-0.625212	4.78238e-11		P39377	iadA	-0.913277	2.01806e-24		P39377	iadA	-0.517971	9.03414e-08
P68206	yjbJ	-0.455473	1.42453e-07		P68206	yjbJ	-0.274958	0.000842039		P68206	yjbJ	-3.55984	6.22564e-292		P68206	yjbJ	-0.0938604	0.37452		P23827	eco	-2.22359	3.37893e-123		P23827	eco	-0.275684	0.0168363		P23827	eco	-1.02992	3.96371e-31		P23827	eco	-2.41555	5.10956e-62
P0A7R9	rpsK; AL524_RS00775	-0.268449	0.022118		P0A7R9	rpsK; AL524_RS00775	-0.227251	0.0144348		P0A7R9	rpsK; AL524_RS00775	-0.477924	3.69116e-05		P0A7R9	rpsK; AL524_RS00775	0.369664	0.0018315		P0A9P4	trxB	-0.976394	1.04128e-12		P0A9P4	trxB	-1.29204	1.44114e-22		P0A9P4	trxB	3.36298	3.31603e-137		P0A9P4	trxB	-1.17515	9.01836e-27
P0A7B8	hslV	0.0280491	0.722987		P0A7B8	hslV	-0.439685	6.71463e-09		P0A7B8	hslV	0.0553533	0.527364		P0A7B8	hslV	0.591701	3.97341e-08		P06715	gor	-1.63182	5.4067e-39		P06715	gor	-1.85257	1.63246e-67		P06715	gor	4.66325	1		P06715	gor	3.41922	1.39259e-120
P23869	ppiB	-0.101642	0.222101		P23869	ppiB	2.06417	2.11077e-106		P23869	ppiB	-2.02535	5.02914e-116		P23869	ppiB	0.210469	0.0637449		P0A6W5	greA	-0.103182	0.259179		P0A6W5	greA	-0.756503	2.83893e-09		P0A6W5	greA	-1.18613	1.78202e-39		P0A6W5	greA	-2.07009	6.56773e-44
P0AE52	bcp	0.490628	1.04986e-08		P0AE52	bcp	0.316958	0.000516888		P0AE52	bcp	0.867439	2.52497e-21		P0AE52	bcp	0.232468	0.0485525		P05793	ilvC	1.77395	7.06822e-61		P05793	ilvC	-0.0399571	0.744592		P05793	ilvC	-1.30657	3.06154e-25		P05793	ilvC	2.2002	1.95208e-82
P06960	argF	-1.69755	6.96598e-70		P06960	argF	0.111233	0.202864		P06960	argF	0.451518	1		P06960	argF	0.491645	1		P0A9A9	fur	0.529552	1.28721e-08		P0A9A9	fur	-0.580386	1.58596e-06		P0A9A9	fur	-0.42229	4.28838e-06		P0A9A9	fur	-0.878353	1.63053e-09
P0ABC7	hflK	-0.0565373	0.504382		P0ABC7	hflK	-0.153079	0.0641437		P0ABC7	hflK	0.887398	1.42526e-20		P0ABC7	hflK	0.389417	0.00603551		P0AE52	bcp	0.476197	3.99218e-07		P0AE52	bcp	0.138094	0.262423		P0AE52	bcp	-0.416609	3.32872e-05		P0AE52	bcp	0.464521	0.00135419
P0A8V2	rpoB	-1.01867	3.51257e-31		P0A8V2	rpoB	-0.837747	3.30165e-28		P0A8V2	rpoB	-0.649821	7.96977e-11		P0A8V2	rpoB	-0.54631	8.60582e-05		P77395	ybbN	1.883	2.81108e-68		P77395	ybbN	1.73607	1.57872e-74		P77395	ybbN	1.25172	1.85141e-40		P77395	ybbN	3.74303	4.22287e-133
P03023	lacI	-0.396645	3.46331e-06		P03023	lacI	1.42866	4.98867e-63		P03023	lacI	-1.18713	1.74089e-32		P03023	lacI	0.956013	1.54906e-16		P0ABZ6	surA	-1.00941	2.10899e-22		P0ABZ6	surA	-0.150641	0.137525		P0ABZ6	surA	1.03799	1.99871e-24		P0ABZ6	surA	-0.313458	0.00343487
P04391	argI	0.086555	0.335923		P04391	argI	-1.38149	2.30603e-64		P04391	argI	11.1373	1		P04391	argI	0.571124	1		P0A9M0	lon	1.87063	4.36832e-66		P0A9M0	lon	2.08901	1.30128e-66		P0A9M0	lon	4.47958	1		P0A9M0	lon	0.119671	0.223577
P07024	ushA	-0.0531423	0.546754		P07024	ushA	-0.335862	5.80248e-05		P07024	ushA	1.61686	1.33074e-60		P07024	ushA	-0.792979	1.40668e-12		P0A9T0	serA	-0.876546	3.9001e-17		P0A9T0	serA	-0.0785711	0.514037		P0A9T0	serA	5.80191	1		P0A9T0	serA	10.6502	1
P0A6A8	LG71_RS18505; acpP; AL524_RS17030; AB182_RS09560	0.356859	7.18271e-06		P0A6A8	LG71_RS18505; acpP; AL524_RS17030; AB182_RS09560	-2.70297	4.47526e-196		P0A6A8	LG71_RS18505; acpP; AL524_RS17030; AB182_RS09560	0.545995	4.09008e-09		P0A6A8	LG71_RS18505; acpP; AL524_RS17030; AB182_RS09560	0.0464826	0.579949		P08839	ptsI	-0.251849	0.0108387		P08839	ptsI	0.034357	0.721789		P08839	ptsI	-0.309547	0.00179509		P08839	ptsI	3.68796	5.26765e-128
P0A7S9	rpsM	0.214579	0.0151054		P0A7S9	rpsM	0.212923	0.00342963		P0A7S9	rpsM	-0.15185	0.0893871		P0A7S9	rpsM	1.03734	2.96381e-23		P45577	proQ	0.976406	8.70234e-22		P45577	proQ	-0.479526	1.80811e-07		P45577	proQ	0.713319	4.585e-13		P45577	proQ	1.10339	2.90909e-16
P02413	rplO	-2.99052	9.24066e-258		P02413	rplO	-0.235606	0.00234501		P02413	rplO	0.801296	1.08949e-18		P02413	rplO	0.173772	0.0199641		P0AFL3	ppiA	0.537182	2.49911e-09		P0AFL3	ppiA	-0.757646	3.45572e-11		P0AFL3	ppiA	-0.756557	1.98763e-14		P0AFL3	ppiA	-0.374873	0.00501002
P45955	ybgF	0.124258	0.126823		P45955	ybgF	0.200173	0.0193744		P45955	ybgF	0.464428	9.95098e-09		P45955	ybgF	0.116959	0.302659		P0A8E7	yajQ	-0.121465	0.17134		P0A8E7	yajQ	-0.756983	1.274e-09		P0A8E7	yajQ	-1.00321	2.37858e-24		P0A8E7	yajQ	-4.85766	1.32751e-183
P15034	pepP	-1.85238	3.68528e-86		P15034	pepP	-0.244248	0.00144462		P15034	pepP	-1.49054	2.64075e-77		P15034	pepP	-0.455551	1.9575e-05		P19926	agp	-16.7175	0		P19926	agp	14.7742	1		P19926	agp	5.22438	1		P19926	agp	0.948387	6.02581e-21
P0AG80	ugpB	-1.70214	2.33475e-93		P0AG80	ugpB	1.60005	1.09233e-37		P0AG80	ugpB	-19.0156	1		P0AG80	ugpB	-0.785551	3.59338e-14		P0AEU7	skp	-0.000218337	0.997966		P0AEU7	skp	-1.05799	6.15333e-19		P0AEU7	skp	-1.14708	4.12684e-39		P0AEU7	skp	0.436531	0.00496885
P0A796	pfkA	-2.59544	1.25319e-151		P0A796	pfkA	2.78913	1.3586e-239		P0A796	pfkA	-2.66939	1.023e-120		P0A796	pfkA	0.212162	0.0535555		AAR		8.42503	0		AAR	AAR	22.2032	1		AAR	AAR	23.217	1		AAR	AAR	25.8193	1
P0A8R0	rraA	0.162313	0.0405998		P0A8R0	rraA	-0.861076	5.51942e-30		P0A8R0	rraA	0.436398	3.01237e-07		P0A8R0	rraA	-0.384216	0.000193535		P62768	yaeH	-0.539322	1.80929e-09		P62768	yaeH	-0.132497	0.262193		P62768	yaeH	-1.11123	2.28533e-35		P62768	yaeH	0.316865	0.030627
P0ADS9	yggN	0.282023	0.000731918		P0ADS9	yggN	-1.10447	2.03423e-44		P0ADS9	yggN	-0.521796	1.91513e-10		P0ADS9	yggN	-0.899043	2.63039e-15		P21179	katE	4.54365	4.78761e-266		P21179	katE	4.59242	3.63229e-247		P21179	katE	-1.59327	1.07086e-54		P21179	katE	0.0328395	0.811833
P0AF93	ridA; yjgF	0.540733	1.33945e-11		P0AF93	ridA; yjgF	-0.650653	2.04713e-15		P0AF93	ridA; yjgF	-1.7254	5.86735e-79		P0AF93	ridA; yjgF	-2.08032	5.73206e-140		P33363	bglX	5.15094	0		P33363	bglX	-15.1381	1		P33363	bglX	21.5739	1		P33363	bglX	2.13245	0.377018
P0ABA4	atpH	0.196073	0.0284878		P0ABA4	atpH	1.4542	2.42032e-82		P0ABA4	atpH	-0.0570181	0.564726		P0ABA4	atpH	0.349194	0.00079791		P0C0L2	osmC	0.806282	5.03746e-16		P0C0L2	osmC	2.2416	2.91734e-76		P0C0L2	osmC	-1.54501	1.91582e-52		P0C0L2	osmC	-0.749312	7.56078e-07
P04036	dapB	0.376815	1.4791e-06		P04036	dapB	-1.2995	1.84617e-60		P04036	dapB	1.75841	2.86714e-90		P04036	dapB	-1.82437	2.05301e-37		P0A7U3	rpsS; AL524_RS00870	0.745953	5.04539e-17		P0A7U3	rpsS; AL524_RS00870	-0.953345	8.24891e-14		P0A7U3	rpsS; AL524_RS00870	-0.600801	3.58327e-11		P0A7U3	rpsS; AL524_RS00870	-0.765677	1.13184e-06
P36938	pgm	-0.493705	7.06973e-10		P36938	pgm	0.476242	1.76941e-10		P36938	pgm	-0.574609	1.97205e-11		P36938	pgm	0.316206	0.00250804		P30177	ybiB	0.218384	0.0749769		P30177	ybiB	-1.00052	3.5386e-22		P30177	ybiB	-1.36791	2.3631e-48		P30177	ybiB	-0.130762	0.170452
P77395	ybbN	0.708938	1.32119e-14		P77395	ybbN	2.11791	3.97614e-135		P77395	ybbN	1.7075	1.57138e-85		P77395	ybbN	-0.836532	4.99758e-09		P15034	pepP	-1.65873	5.30076e-48		P15034	pepP	-0.357996	0.000375012		P15034	pepP	7.76692	1		P15034	pepP	-15.3873	1
P0ABH7	gltA	0.60985	5.52019e-12		P0ABH7	gltA	0.675135	2.74155e-19		P0ABH7	gltA	-0.288693	0.00034695		P0ABH7	gltA	1.56089	1.34192e-45		P0ADS9	yggN	-0.291878	0.00139749		P0ADS9	yggN	-1.04728	3.54038e-20		P0ADS9	yggN	-1.307	1.40529e-41		P0ADS9	yggN	-1.96377	5.43375e-92
P0A707	infC	-0.804839	1.70181e-23		P0A707	infC	-0.579889	3.30534e-14		P0A707	infC	-0.779336	2.32764e-21		P0A707	infC	0.701876	2.76672e-11		P21165	pepQ	-3.89692	3.9298e-224		P21165	pepQ	-16.2867	1		P21165	pepQ	2.17302	1.22847e-114		P21165	pepQ	2.34211	1.77768e-140
P76142	lsrB	-0.0643861	0.442947		P76142	lsrB	-0.902863	1.09107e-28		P76142	lsrB	-3.61234	1.82856e-290		P76142	lsrB	-0.85844	4.04212e-29		P0ACF0	hupA	1.10967	5.34507e-31		P0ACF0	hupA	-0.856281	1.94678e-12		P0ACF0	hupA	-1.5921	1.6159e-64		P0ACF0	hupA	-4.92018	6.01763e-147
P63020	nfuA	0.256405	0.00271238		P63020	nfuA	0.246147	0.00224457		P63020	nfuA	1.7826	2.00292e-80		P63020	nfuA	0.667326	2.80791e-17		P28635	metQ	1.5104	5.0073e-50		P28635	metQ	-1.38789	2.54103e-48		P28635	metQ	0.587895	1.22457e-06		P28635	metQ	3.1896	3.43596e-240
P00864	ppc	-0.380623	2.88289e-06		P00864	ppc	0.189506	0.018337		P00864	ppc	1.4953	8.07778e-44		P00864	ppc	3.75023	1.91487e-220		P52697	pgl	-2.0639	3.5885e-84		P52697	pgl	2.0514	7.11086e-66		P52697	pgl	0.80406	1.13029e-15		P52697	pgl	0.206271	0.130484
P77581	astC	-11.4238	0		P77581	astC	-1.40571	2.87976e-29		P77581	astC	-17.0316	1		P77581	astC	0.819654	5.51853e-15		P39099	degQ	-0.495989	1.68892e-06		P39099	degQ	0.535866	9.21418e-09		P39099	degQ	3.50162	2.61879e-296		P39099	degQ	2.63827	3.42387e-76
P0A855	tolB	-4.22313	0		P0A855	tolB	2.498	1.47293e-209		P0A855	tolB	2.23835	1.84376e-91		P0A855	tolB	1.92518	1.34581e-73		P77581	astC	-0.364101	0.00431477		P77581	astC	-2.42982	1.87851e-82		P77581	astC	6.18866	1		P77581	astC	-14.9761	1
P06715	gor	-0.479301	1.07856e-09		P06715	gor	0.544779	3.58135e-13		P06715	gor	-1.2988	2.8036e-58		P06715	gor	-0.423684	3.55514e-05		P0ACD4	iscU	-0.085782	0.335575		P0ACD4	iscU	-0.472694	0.000133985		P0ACD4	iscU	-0.731161	1.10476e-16		P0ACD4	iscU	-0.177717	0.230547
P0AEZ9	moaB	-0.489863	2.3137e-08		P0AEZ9	moaB	-0.154107	0.0452393		P0AEZ9	moaB	-0.5438	2.62055e-09		P0AEZ9	moaB	-1.07267	1.73579e-23		P0A903	bamC	-0.659479	1.48323e-09		P0A903	bamC	-1.70764	1.67546e-70		P0A903	bamC	-0.851334	5.12177e-19		P0A903	bamC	0.4625	1.71771e-06
P39180	flu	0.871746	2.32609e-21		P39180	flu	-0.610004	8.35393e-14		P39180	flu	-0.0454472	0.616394		P39180	flu	-0.0531355	0.710088		P00934	thrC	-0.259461	0.0123282		P00934	thrC	0.802317	1.0335e-11		P00934	thrC	2.08771	2.72286e-65		P00934	thrC	2.82335	1.00307e-150
P0A7V0	rpsB	0.397564	3.95802e-06		P0A7V0	rpsB	1.09899	9.94946e-46		P0A7V0	rpsB	1.7912	8.84675e-77		P0A7V0	rpsB	1.19073	2.2516e-29		P00370	gdhA	0.786363	3.91248e-16		P00370	gdhA	0.147838	0.186462		P00370	gdhA	-0.37545	0.000166632		P00370	gdhA	-3.35715	2.67339e-237
P0A7S3	CSK29544_RS06375; rpsL; AL524_RS00930; ENT638_RS19375	0.421713	1.05213e-07		P0A7S3	CSK29544_RS06375; rpsL; AL524_RS00930; ENT638_RS19375	-0.550766	2.58273e-11		P0A7S3	CSK29544_RS06375; rpsL; AL524_RS00930; ENT638_RS19375	1.22106	3.98235e-36		P0A7S3	CSK29544_RS06375; rpsL; AL524_RS00930; ENT638_RS19375	-1.30877	3.52145e-61		P23869	ppiB	-1.33732	1.01673e-48		P23869	ppiB	0.346442	0.00337433		P23869	ppiB	-0.748401	2.59928e-17		P23869	ppiB	-1.12474	1.35567e-16
P09832	gltD	-1.79935	2.0678e-98		P09832	gltD	1.05286	7.74446e-43		P09832	gltD	0.76584	2.57244e-13		P09832	gltD	-0.370145	0.00328371		P0ADN2	yifE	-0.911201	4.84419e-23		P0ADN2	yifE	-0.639363	4.41628e-07		P0ADN2	yifE	-1.82867	4.97695e-84		P0ADN2	yifE	-4.24426	2.97596e-144
P0A6Q3	fabA	1.06486	7.8975e-37		P0A6Q3	fabA	0.323431	1.59558e-05		P0A6Q3	fabA	-2.32114	1.07796e-181		P0A6Q3	fabA	0.510643	1.69147e-06		P27550	acs	-0.330921	0.00610223		P27550	acs	-0.287114	0.00519619		P27550	acs	3.20707	1.8424e-191		P27550	acs	4.03655	7.59116e-308
P0A7L8	rpmA	0.0855583	0.318064		P0A7L8	rpmA	-0.0927549	0.244377		P0A7L8	rpmA	0.388212	3.02421e-05		P0A7L8	rpmA	-1.17337	3.44173e-28		P77804	ydgA	1.17226	2.89763e-27		P77804	ydgA	0.132849	0.253041		P77804	ydgA	0.805323	2.21508e-14		P77804	ydgA	1.19675	2.40735e-43
P0A953	fabB	-1.20388	2.09571e-36		P0A953	fabB	-0.153678	0.0395978		P0A953	fabB	-1.4419	3.84006e-56		P0A953	fabB	1.72956	2.29737e-54		P0A855	tolB	-0.139311	0.207589		P0A855	tolB	-0.078459	0.506898		P0A855	tolB	3.07722	7.94289e-179		P0A855	tolB	3.21137	3.47727e-201
P23893	hemL	-0.276887	0.00196374		P23893	hemL	0.805399	4.68761e-23		P23893	hemL	-1.67939	6.68658e-89		P23893	hemL	-0.988967	1.58285e-19		P09832	gltD	0.99072	2.15759e-20		P09832	gltD	-2.25324	5.17867e-114		P09832	gltD	18.4451	1		P09832	gltD	20.0547	1
P0A6K6	deoB	-0.870645	3.99136e-24		P0A6K6	deoB	2.0766	1.79522e-123		P0A6K6	deoB	-0.141615	0.152077		P0A6K6	deoB	0.314909	0.0034202		P0AF93	ridA; yjgF	0.199048	0.024352		P0AF93	ridA; yjgF	-1.12578	3.5842e-19		P0AF93	ridA; yjgF	-1.68952	3.46281e-73		P0AF93	ridA; yjgF	-0.218595	0.160863
P36683	acnB	-1.03168	2.56756e-36		P36683	acnB	-1.02318	7.15213e-22		P36683	acnB	0.371713	2.03207e-06		P36683	acnB	-2.66422	1.35385e-81		P0A862	tpx	-1.12943	1.23867e-35		P0A862	tpx	0.955229	1.17295e-12		P0A862	tpx	0.749524	4.15444e-17		P0A862	tpx	-0.195166	0.220619
P0A7Z0	rpiA	0.0386207	0.632765		P0A7Z0	rpiA	1.32696	9.44248e-63		P0A7Z0	rpiA	-0.682557	1.06861e-13		P0A7Z0	rpiA	-0.227468	0.0434873		P0A7S9	rpsM	1.26925	2.58457e-42		P0A7S9	rpsM	-0.178103	0.142758		P0A7S9	rpsM	-0.45431	3.45805e-07		P0A7S9	rpsM	-0.438814	0.00371217
B5YZ66	ECH74115_5383	0.453328	2.3028e-08		B5YZ66	ECH74115_5383	-0.432488	5.00878e-08		B5YZ66	ECH74115_5383	0.476457	8.64537e-08		B5YZ66	ECH74115_5383	-0.793276	1.71467e-13		P68767	pepA	5.36598	0		P68767	pepA	0.217707	0.0226553		P68767	pepA	2.99039	3.51903e-210		P68767	pepA	-2.10481	4.62258e-49
P0ACG1	stpA	0.485592	9.44815e-09		P0ACG1	stpA	1.40142	6.10238e-73		P0ACG1	stpA	0.920207	3.1751e-32		P0ACG1	stpA	0.286587	0.0390347		P07024	ushA	-2.10602	8.12564e-92		P07024	ushA	1.48175	4.54532e-37		P07024	ushA	2.99588	3.89733e-211		P07024	ushA	4.83164	1
P75694	yahO	0.200371	0.0190536		P75694	yahO	-1.41228	2.23392e-53		P75694	yahO	-0.000390043	0.99638		P75694	yahO	-1.41344	3.22593e-36		P0A6E6	atpC	-1.798	9.83743e-80		P0A6E6	atpC	-0.690417	7.48395e-09		P0A6E6	atpC	0.0341398	0.733322		P0A6E6	atpC	-0.568695	7.2582e-05
P0AD49	raiA; BBB58_RS14935	-1.43567	3.35631e-71		P0AD49	raiA; BBB58_RS14935	-0.61029	3.71383e-14		P0AD49	raiA; BBB58_RS14935	0.180121	0.0481619		P0AD49	raiA; BBB58_RS14935	0.034206	0.653482		P0A847	tgt	-13.6902	0		P0A847	tgt	0.080556	0.493674		P0A847	tgt	6.59712	1		P0A847	tgt	6.20759	1
A7ZV71	rpsF	0.118145	0.16138		A7ZV71	rpsF	17.4422	0		A7ZV71	rpsF	1.59813	8.42659e-55		A7ZV71	rpsF	3.49233	1.61589e-151		P0A9X9	CFNIH1_RS05335; cspA; AL524_RS02095; BBB58_RS14965	2.71449	9.92807e-180		P0A9X9	CFNIH1_RS05335; cspA; AL524_RS02095; BBB58_RS14965	1.64108	1.38587e-41		P0A9X9	CFNIH1_RS05335; cspA; AL524_RS02095; BBB58_RS14965	-0.956039	2.58287e-26		P0A9X9	CFNIH1_RS05335; cspA; AL524_RS02095; BBB58_RS14965	-1.08262	2.26334e-12
P0AA25	trxA; CFNIH1_RS03880; AL524_RS03450	0.317397	0.00315084		P0AA25	trxA; CFNIH1_RS03880; AL524_RS03450	-0.232549	0.00695242		P0AA25	trxA; CFNIH1_RS03880; AL524_RS03450	0.827623	4.54905e-11		P0AA25	trxA; CFNIH1_RS03880; AL524_RS03450	2.07059	3.36816e-67		P0AFP6	ybgI	-0.400688	0.00372944		P0AFP6	ybgI	0.691978	2.15177e-08		P0AFP6	ybgI	-0.982095	3.36268e-15		P0AFP6	ybgI	-3.44165	2.86146e-110
P0A6X7	ihfA; AL524_RS16385	0.253803	0.00158868		P0A6X7	ihfA; AL524_RS16385	-0.163979	0.061728		P0A6X7	ihfA; AL524_RS16385	-0.0954367	0.28911		P0A6X7	ihfA; AL524_RS16385	-0.675184	1.6442e-15		P04036	dapB	-3.8262	1.37709e-215		P04036	dapB	0.0926592	0.459729		P04036	dapB	-0.418218	8.02977e-06		P04036	dapB	2.19318	4.34793e-52
P04816	livK	-0.403054	2.32915e-05		P04816	livK	-0.694739	1.45077e-18		P04816	livK	0.477881	3.29225e-05		P04816	livK	-0.0208662	0.869944		P69811	fruB	-0.471423	0.000124536		P69811	fruB	0.18758	0.100229		P69811	fruB	0.871207	1.00201e-17		P69811	fruB	6.29603	8.83219e-229
P68191	sra	-0.0113746	0.89984		P68191	sra	1.72637	7.77366e-99		P68191	sra	-0.0392904	0.701208		P68191	sra	-2.51713	4.40459e-182		P33136	opgG	-0.661074	1.41932e-07		P33136	opgG	-0.304374	0.013597		P33136	opgG	4.90209	1		P33136	opgG	4.98188	2.68105e-204
P0AG82	pstS	0.250909	0.0032876		P0AG82	pstS	-2.27733	5.8084e-52		P0AG82	pstS	3.16533	8.29338e-270		P0AG82	pstS	0.421054	0.000761379		P0A8P3	yggX	-1.0689	2.18966e-30		P0A8P3	yggX	-0.32747	0.014346		P0A8P3	yggX	0.338024	0.000660853		P0A8P3	yggX	-2.62478	3.47886e-59
P68767	pepA	-1.09795	7.23505e-36	[ BioRender object ]	P68767	pepA	-1.85709	3.78356e-92		P68767	pepA	-5.22291	1		P68767	pepA	-0.73692	1.77301e-12		P0A9A6	ftsZ	-0.739216	1.89661e-16		P0A9A6	ftsZ	-1.85252	1.26547e-50		P0A9A6	ftsZ	1.29733	1.35615e-42		P0A9A6	ftsZ	-1.11543	7.71733e-40
P0ACC3	erpA	1.96644	3.08986e-107		P0ACC3	erpA	0.286807	0.000134844		P0ACC3	erpA	0.761386	2.45777e-19		P0ACC3	erpA	0.453761	1.39288e-05		P33362	osmF	0.782751	1.54226e-17		P33362	osmF	1.7431	1.23258e-76		P33362	osmF	-0.00691343	0.942868		P33362	osmF	0.991617	1.40013e-16
P76108	ydcS	0.327564	9.45966e-05		P76108	ydcS	0.860837	1.83731e-12		P76108	ydcS	-1.15908	1.15594e-42		P76108	ydcS	-0.662106	2.06184e-10		P0ADG7	guaB	-0.491801	4.5937e-06		P0ADG7	guaB	-3.04778	3.69076e-205		P0ADG7	guaB	1.60619	3.20664e-52		P0ADG7	guaB	-0.266215	0.0473346
P0A998	ftnA	1.42646	1.81111e-61		P0A998	ftnA	-1.82689	8.77559e-95		P0A998	ftnA	0.26411	0.00368115		P0A998	ftnA	-1.60073	1.11039e-43		P0A9K9	slyD	0.625648	3.05085e-12		P0A9K9	slyD	-0.79251	4.49399e-10		P0A9K9	slyD	-0.689687	1.77007e-14		P0A9K9	slyD	-1.70516	3.90764e-28
P0AAI9	fabD	-1.59116	2.58226e-72		P0AAI9	fabD	3.12162	2.22366e-272		P0AAI9	fabD	-5.4134	1		P0AAI9	fabD	-0.139035	0.190496		P75797	gsiB	-3.80146	1.86121e-224		P75797	gsiB	-2.10361	4.09236e-78		P75797	gsiB	21.7793	1		P75797	gsiB	4.63345	1
P0AC62	grxC	0.285791	0.000816142		P0AC62	grxC	-1.32779	1.90428e-54		P0AC62	grxC	0.42015	9.54146e-06		P0AC62	grxC	-0.661166	5.94852e-09		P0AEG6	dsbC	-0.794575	1.09656e-17		P0AEG6	dsbC	-0.417972	0.000346423		P0AEG6	dsbC	-0.0133201	0.890933		P0AEG6	dsbC	-0.830998	1.26868e-16
P69776	lpp	-0.614869	1.61584e-13		P69776	lpp	0.960083	3.17731e-30		P69776	lpp	0.502016	8.16583e-09		P69776	lpp	-2.78378	2.88231e-111		P63224	gmhA; lpcA	-1.30302	4.76983e-32		P63224	gmhA; lpcA	1.68648	1.7051e-42		P63224	gmhA; lpcA	-1.67708	1.46324e-74		P63224	gmhA; lpcA	-0.846411	3.05823e-09
P0A9R4	fdx	0.0580615	0.49621		P0A9R4	fdx	-0.476238	6.78142e-06		P0A9R4	fdx	0.707148	4.1187e-13		P0A9R4	fdx	-0.417488	0.00179349		P0ADS6	yggE	-0.268725	0.00422806		P0ADS6	yggE	0.719938	1.06921e-07		P0ADS6	yggE	-1.47276	1.10722e-45		P0ADS6	yggE	-0.689358	8.69065e-06
P45577	proQ	0.858899	2.79793e-19		P45577	proQ	1.02763	5.28166e-42		P45577	proQ	0.790453	5.74182e-18		P45577	proQ	1.08355	1.29099e-24		P0AB71	fbaA	-0.583716	6.01863e-08		P0AB71	fbaA	-0.287911	0.0017004		P0AB71	fbaA	0.59911	1.2355e-09		P0AB71	fbaA	-0.394861	4.46941e-06
P28635	metQ	-1.24161	2.01551e-42		P28635	metQ	0.421603	3.05047e-07		P28635	metQ	0.389753	1		P28635	metQ	2.81541	5.65393e-160		P60651	speB	0.2443	0.0289376		P60651	speB	1.13954	4.00103e-21		P60651	speB	0.377794	0.000130662		P60651	speB	-20.3634	1
AAR	AAR	3.23548	0		AAR	AAR	7.89743	0		AAR		20.4404	1		AAR	AAR	23.4494	1		P0A6B7	iscS	0.386146	0.000520629		P0A6B7	iscS	0.968183	9.42038e-12		P0A6B7	iscS	1.08998	1.85743e-25		P0A6B7	iscS	-0.146104	0.235433
P52697	pgl	0.78503	7.33428e-23		P52697	pgl	3.382	0		P52697	pgl	-3.04493	1.34051e-247		P52697	pgl	1.79515	4.4161e-57		P0AA25	trxA; CFNIH1_RS03880; AL524_RS03450	2.38487	2.99364e-149		P0AA25	trxA; CFNIH1_RS03880; AL524_RS03450	-0.842246	2.80895e-11		P0AA25	trxA; CFNIH1_RS03880; AL524_RS03450	-0.818643	4.8519e-20		P0AA25	trxA; CFNIH1_RS03880; AL524_RS03450	0.0810076	0.59742
P0AC41	sdhA	-1.53984	1.28429e-23		P0AC41	sdhA	-0.351938	3.04285e-05		P0AC41	sdhA	-0.016589	0.908416		P0AC41	sdhA	0.113902	0.284217		P0A6X7	ihfA; AL524_RS16385	0.0145481	0.920533		P0A6X7	ihfA; AL524_RS16385	-0.663259	1.52036e-07		P0A6X7	ihfA; AL524_RS16385	-1.40647	4.83111e-21		P0A6X7	ihfA; AL524_RS16385	-1.22839	7.72182e-18
P62768	yaeH	0.183995	0.0232993		P62768	yaeH	0.305557	4.48611e-05		P62768	yaeH	-2.76315	2.53414e-222		P62768	yaeH	-1.04917	9.4603e-24		P19319	narZ	-0.522145	2.10493e-05		P19319	narZ	1.08534	2.05532e-25		P19319	narZ	-2.42756	5.22607e-132		P19319	narZ	2.16671	2.3228e-106
P0AEK2	fabG	-0.0353513	0.679017		P0AEK2	fabG	-0.259659	0.00401028		P0AEK2	fabG	1.00152	3.64487e-26		P0AEK2	fabG	0.574855	5.12976e-05		P0ABC7	hflK	1.15939	8.07096e-30		P0ABC7	hflK	-0.182153	0.11794		P0ABC7	hflK	0.773401	1.79976e-15		P0ABC7	hflK	1.02676	1.15632e-24
P0AGD3	sodB	1.03385	2.53935e-36		P0AGD3	sodB	0.522495	2.2229e-12		P0AGD3	sodB	-1.77784	4.35327e-103		P0AGD3	sodB	-0.3851	0.000178367		P0AAT9	ybeL	-0.252245	0.00484441		P0AAT9	ybeL	0.978323	3.67365e-18		P0AAT9	ybeL	-0.983358	1.11057e-24		P0AAT9	ybeL	-0.531239	8.07542e-05
P07012	prfB	0.830539	3.16826e-21		P07012	prfB	2.13022	1.66676e-126		P07012	prfB	-0.0528307	0.565194		P07012	prfB	1.29858	1.69056e-30		P33219	yebF	0.16362	0.0723084		P33219	yebF	0.561082	1.01099e-06		P33219	yebF	-0.829381	2.39471e-18		P33219	yebF	-2.20887	2.03142e-112
P0A7Z4	rpoA; AL524_RS00765	2.09572	7.37356e-136		P0A7Z4	rpoA; AL524_RS00765	1.28941	2.77905e-52		P0A7Z4	rpoA; AL524_RS00765	-0.748191	3.47536e-17		P0A7Z4	rpoA; AL524_RS00765	1.96271	1.43314e-40		P35340	ahpF	-0.519146	1.969e-06		P35340	ahpF	-1.12549	2.38045e-19		P35340	ahpF	3.81389	1.55382e-247		P35340	ahpF	4.733	1
P75937	flgE	-0.692786	9.06828e-14		P75937	flgE	1.22564	2.19853e-21		P75937	flgE	0.292631	0.000821095		P75937	flgE	0.379839	0.00722021		P04825	pepN	-0.256054	0.0183914		P04825	pepN	0.179531	0.0975704		P04825	pepN	4.13931	3.31646e-270		P04825	pepN	-15.132	1
P00448	sodA	-1.47961	5.86188e-73		P00448	sodA	1.02848	1.92189e-40		P00448	sodA	0.332624	0.00010489		P00448	sodA	0.686593	1.78973e-10		P0AB61	yciN	-0.163592	0.0915071		P0AB61	yciN	-0.941737	6.82507e-17		P0AB61	yciN	-2.06358	1.6777e-92		P0AB61	yciN	-2.86628	2.15892e-86
P08839	ptsI	0.0137371	0.946806		P08839	ptsI	-2.17206	3.99128e-99		P08839	ptsI	-0.443227	0.0412878		P08839	ptsI	-0.733118	1.14357e-07		P0A7N4	rpmF; AL524_RS17055	-2.20124	1.03245e-23		P0A7N4	rpmF; AL524_RS17055	-1.05891	1.09009e-13		P0A7N4	rpmF; AL524_RS17055	-1.79179	1.22662e-16		P0A7N4	rpmF; AL524_RS17055	3.43006	5.32371e-80
P0A7V3	APT61_RS02090; rpsC; GLAD_RS12870; ENT638_RS23520	-0.53213	5.49357e-11		P0A7V3	APT61_RS02090; rpsC; GLAD_RS12870; ENT638_RS23520	-0.124248	0.144818		P0A7V3	APT61_RS02090; rpsC; GLAD_RS12870; ENT638_RS23520	0.0482724	0.587589		P0A7V3	APT61_RS02090; rpsC; GLAD_RS12870; ENT638_RS23520	-1.11244	3.24299e-15		P04128	fimA	4.41096	0		P04128	fimA	0.571428	4.01118e-06		P04128	fimA	-1.20866	2.4916e-37		P04128	fimA	2.1735	8.26709e-51
P0ADY1	ppiD	-0.0455385	0.61683		P0ADY1	ppiD	0.849083	2.01279e-28		P0ADY1	ppiD	0.115756	0.211868		P0ADY1	ppiD	-0.393455	0.00440623		P28904	treC	-0.271354	1		P28904	treC	-13.3161	1		P28904	treC	4.29428	1		P28904	treC	6.37282	1
P0A8A0	yebC	0.931264	8.50297e-24		P0A8A0	yebC	-0.4473	6.43664e-09		P0A8A0	yebC	0.284919	0.00341871		P0A8A0	yebC	-0.805969	6.21358e-14		P60438	rplC	1.82136	3.07697e-76		P60438	rplC	-0.0835639	0.504161		P60438	rplC	-0.457094	2.49461e-06		P60438	rplC	-0.444382	0.00280981
P0A6V1	glgC	-2.91138	2.59048e-225		P0A6V1	glgC	-0.515334	7.21112e-06		P0A6V1	glgC	-2.33462	1.40102e-132		P0A6V1	glgC	-1.4857	2.38799e-25		P0ABH7	gltA	-1.09442	5.0837e-33		P0ABH7	gltA	-0.559975	0.000120885		P0ABH7	gltA	0.462601	1.89901e-07		P0ABH7	gltA	-0.202524	0.198009
P69913	APT61_RS04870; csrA; GLAD_RS15885; ENT638_RS16395	2.24716	1.62625e-145		P69913	APT61_RS04870; csrA; GLAD_RS15885; ENT638_RS16395	-0.379883	1.44309e-06		P69913	APT61_RS04870; csrA; GLAD_RS15885; ENT638_RS16395	1.43894	2.4629e-59		P69913	APT61_RS04870; csrA; GLAD_RS15885; ENT638_RS16395	-2.27152	4.12502e-95		P0A6L2	dapA	-3.80007	9.09667e-234		P0A6L2	dapA	-1.20997	1.02377e-22		P0A6L2	dapA	5.3255	1		P0A6L2	dapA	3.94339	1
P60723	LG71_RS02625; rplD; AL524_RS00885	-0.646889	1.79375e-16		P60723	LG71_RS02625; rplD; AL524_RS00885	-0.169841	0.0292371		P60723	LG71_RS02625; rplD; AL524_RS00885	0.828829	4.87915e-20		P60723	LG71_RS02625; rplD; AL524_RS00885	-0.0982561	0.47892		P77695	gnsB	0.965508	3.28624e-26		P77695	gnsB	-0.183461	0.105028		P77695	gnsB	-0.971422	1.60483e-25		P77695	gnsB	-1.18114	9.08945e-18
P0ABD8	accB	0.346219	2.75427e-05		P0ABD8	accB	2.40142	1.94751e-175		P0ABD8	accB	1.38392	1.88121e-50		P0ABD8	accB	0.371757	0.000878275		Q59385	copA	1.04151	4.57945e-30		Q59385	copA	-0.37923	0.00131591		Q59385	copA	-0.877871	6.03542e-22		Q59385	copA	-2.13891	4.53106e-102
P0AG51	rpmD	-0.125157	0.157968		P0AG51	rpmD	-1.28961	6.91182e-56		P0AG51	rpmD	0.65618	1.39063e-10		P0AG51	rpmD	-1.63969	2.94446e-50		P37095	pepB	-0.790192	3.13905e-12		P37095	pepB	-0.333151	0.00553772		P37095	pepB	0.455759	2.52425e-05		P37095	pepB	-0.589484	3.49087e-09
P69222	APT61_RS15075; infA; GLAD_RS04035; AB182_RS16645	0.564981	7.59073e-13		P69222	APT61_RS15075; infA; GLAD_RS04035; AB182_RS16645	-0.126197	0.120049		P69222	APT61_RS15075; infA; GLAD_RS04035; AB182_RS16645	0.742614	1.11731e-20		P69222	APT61_RS15075; infA; GLAD_RS04035; AB182_RS16645	-1.05589	2.82699e-14		P0A7M9	rpmE	0.71134	2.13531e-14		P0A7M9	rpmE	-1.30514	1.70169e-25		P0A7M9	rpmE	-1.73196	3.35253e-79		P0A7M9	rpmE	-0.800532	1.1195e-06
P0A715	kdsA	-0.45831	7.02346e-07		P0A715	kdsA	2.53483	3.88865e-210		P0A715	kdsA	-0.242022	0.00905632		P0A715	kdsA	1.27153	4.52184e-33		P0AF36	zapB	0.661388	4.09461e-13		P0AF36	zapB	-0.490482	4.8938e-05		P0AF36	zapB	-1.73014	2.44598e-78		P0AF36	zapB	-0.51742	0.000533771
P0AEG4	dsbA	0.256613	0.00104713		P0AEG4	dsbA	0.0581496	0.457013		P0AEG4	dsbA	0.675488	1.04659e-13		P0AEG4	dsbA	0.0758811	0.330666		P00579	rpoD	1.34674	7.43833e-37		P00579	rpoD	-0.720512	1.5503e-14		P00579	rpoD	-0.502279	5.90667e-07		P00579	rpoD	2.73148	1.22032e-176
P0AC69	grxD	0.798567	1.73263e-17		P0AC69	grxD	0.605241	2.55694e-11		P0AC69	grxD	0.940596	1.6689e-25		P0AC69	grxD	-0.20832	0.0779579		P0AEG4	dsbA	-1.37483	6.19852e-45		P0AEG4	dsbA	-0.0634019	0.620071		P0AEG4	dsbA	-1.41145	8.48988e-49		P0AEG4	dsbA	-0.824322	1.60687e-08
P0A7L3	rplT; AL524_RS16400	-0.594104	9.69714e-13		P0A7L3	rplT; AL524_RS16400	0.447659	7.56772e-09		P0A7L3	rplT; AL524_RS16400	-0.6297	6.03681e-12		P0A7L3	rplT; AL524_RS16400	1.47166	1.3991e-43		P11557	damX	-1.31811	4.78714e-48		P11557	damX	-0.743888	5.33148e-11		P11557	damX	-0.0733908	0.445887		P11557	damX	9.60588	1
P0AFJ1	yjdM	0.33961	0.000458007		P0AFJ1	yjdM	-0.916743	1.09004e-25		P0AFJ1	yjdM	0.323649	0.00125544		P0AFJ1	yjdM	-1.31178	2.55076e-50		P60723	LG71_RS02625; rplD; AL524_RS00885	0.797262	7.67187e-15		P60723	LG71_RS02625; rplD; AL524_RS00885	1.40372	2.08923e-31		P60723	LG71_RS02625; rplD; AL524_RS00885	0.964049	1.12625e-20		P60723	LG71_RS02625; rplD; AL524_RS00885	-0.266979	0.0543014
P23827	eco	-1.94593	3.98313e-106		P23827	eco	-2.35254	6.62994e-137		P23827	eco	0.663994	3.97679e-13		P23827	eco	-0.533037	8.7988e-07		P21889	aspS	-0.545456	7.25616e-06		P21889	aspS	0.1888	0.129988		P21889	aspS	2.643	3.40772e-116		P21889	aspS	5.01186	1
P0ADU5	ygiW	-0.170398	0.0394594		P0ADU5	ygiW	-0.295648	0.00103848		P0ADU5	ygiW	-2.39666	4.12196e-194		P0ADU5	ygiW	-1.43898	7.36213e-37		P0A9Q1	arcA	0.181448	0.0812732		P0A9Q1	arcA	-0.474525	0.000112565		P0A9Q1	arcA	-0.0387306	0.698661		P0A9Q1	arcA	0.406158	0.0040109
P0AFL3	ppiA	1.05595	3.92776e-35		P0AFL3	ppiA	-2.52115	1.09114e-190		P0AFL3	ppiA	0.561924	1.21802e-12		P0AFL3	ppiA	-0.892119	3.31841e-17		P30126	leuD	-0.3946	8.29067e-05		P30126	leuD	0.280036	0.012821		P30126	leuD	1.7238	4.10652e-39		P30126	leuD	-14.5082	1
P0ADY3	rplN	-1.54098	3.99623e-68		P0ADY3	rplN	-0.358299	1.22417e-05		P0ADY3	rplN	1.2087	6.90847e-33		P0ADY3	rplN	-0.406498	0.000442518		P0A6H1	clpX	-0.623271	1.0626e-08		P0A6H1	clpX	2.23938	3.91539e-71		P0A6H1	clpX	1.45204	1.2079e-33		P0A6H1	clpX	2.24468	8.40597e-103
P0ABZ6	surA	-0.298331	0.00145157		P0ABZ6	surA	1.16016	4.71361e-43		P0ABZ6	surA	1.96273	1.90988e-59		P0ABZ6	surA	1.26308	3.82218e-19		P33937	napA	-15.5602	0		P33937	napA	-1.59908	6.3322e-51		P33937	napA	-0.222381	0.0752704		P33937	napA	-17.8506	1
P04825	pepN	-1.0239	5.48731e-36		P04825	pepN	1.07609	2.31649e-32		P04825	pepN	-0.927127	2.79862e-25		P04825	pepN	1.58276	5.23692e-50		P0AFD1	nuoE	0.810091	3.14532e-19		P0AFD1	nuoE	-0.490124	1.27841e-05		P0AFD1	nuoE	-0.640835	4.06073e-11		P0AFD1	nuoE	0.179733	0.183504
P0A763	ndk	-0.472675	1.60958e-07		P0A763	ndk	1.49546	1.44363e-70		P0A763	ndk	0.616217	2.10896e-10		P0A763	ndk	2.15497	7.43628e-51		Q46829	bglA	0.694029	4.18445e-10		Q46829	bglA	0.0425259	0.706226		Q46829	bglA	1.66944	1.03091e-57		Q46829	bglA	4.1309	1
P33362	osmF	0.449552	4.65002e-07		P33362	osmF	2.97463	7.17373e-202		P33362	osmF	-0.62582	2.56204e-11		P33362	osmF	-0.0846025	0.540085		P0A998	ftnA	0.482779	5.35206e-08		P0A998	ftnA	-2.93057	6.48474e-122		P0A998	ftnA	-0.848139	3.26603e-18		P0A998	ftnA	-0.0939544	0.485789
P0A7X3	CSK29544_RS02840; rpsI; AL524_RS00415	-1.09827	2.64885e-35		P0A7X3	CSK29544_RS02840; rpsI; AL524_RS00415	0.430204	0.000340203		P0A7X3	CSK29544_RS02840; rpsI; AL524_RS00415	0.290757	0.00250531		P0A7X3	CSK29544_RS02840; rpsI; AL524_RS00415	-0.547483	8.72186e-05		P0AG07	rpe	0.478843	1.20309e-05		P0AG07	rpe	0.581458	8.98248e-05		P0AG07	rpe	-0.912536	2.54373e-20		P0AG07	rpe	1.15757	9.05689e-13
P0AG48	LG71_RS25305; rplU	0.671224	8.37695e-16		P0AG48	LG71_RS25305; rplU	1.49717	5.97087e-80		P0AG48	LG71_RS25305; rplU	-0.131684	0.1466		P0AG48	LG71_RS25305; rplU	0.480818	4.5038e-06		P07014	sdhB	-0.629196	3.45218e-09		P07014	sdhB	0.502984	1.07799e-07		P07014	sdhB	1.29076	1.18906e-41		P07014	sdhB	-1.56329	1.01805e-57
P0A7K6	rplS	-0.817786	4.45312e-23		P0A7K6	rplS	0.764773	6.99088e-20		P0A7K6	rplS	0.0960236	0.270987		P0A7K6	rplS	0.636739	3.58562e-09		P0A940	bamA	0.626346	5.22065e-08		P0A940	bamA	-1.59803	1.46335e-36		P0A940	bamA	0.193076	0.0583477		P0A940	bamA	-17.7132	1
P33363	bglX	0.194839	0.0149843		P33363	bglX	3.18524	1.92781e-291		P33363	bglX	-1.26257	1.0344e-36		P33363	bglX	0.022401	0.831361		P0A7X6	rimM	-1.72555	2.00484e-59		P0A7X6	rimM	0.0071012	0.937617		P0A7X6	rimM	1.64918	6.37951e-68		P0A7X6	rimM	-19.3788	1
P0A9L3	fklB	0.267157	0.0113818		P0A9L3	fklB	1.29361	1.55491e-51		P0A9L3	fklB	0.7131	1.6413e-10		P0A9L3	fklB	1.32164	7.76701e-24		P33602	nuoG	0.385917	0.00620464		P33602	nuoG	-0.301545	0.0156877		P33602	nuoG	19.9626	1		P33602	nuoG	-15.2261	1
P0C058	ibpB	1.93868	2.3688e-106		P0C058	ibpB	10.4019	0		P0C058	ibpB	9.02748	1		P0C058	ibpB	21.3972	1		P0A955	eda	0.16858	0.109744		P0A955	eda	0.41708	0.000347859		P0A955	eda	-1.94781	1.20284e-98		P0A955	eda	-0.807862	5.22973e-08
P16703	cysM	0.140405	0.119901		P16703	cysM	0.18854	0.0248201		P16703	cysM	0.57722	4.50769e-09		P16703	cysM	-0.401644	0.00141298		P0AB24	efeO	0.65428	1.24837e-08		P0AB24	efeO	0.0470262	0.694029		P0AB24	efeO	0.0141735	0.887015		P0AB24	efeO	0.935474	1.52376e-11
P0A794	pdxJ	-0.361557	9.94216e-05		P0A794	pdxJ	-0.45728	2.79301e-09		P0A794	pdxJ	1.26112	2.66628e-40		P0A794	pdxJ	-0.502394	1.9656e-06		P0ADY7	rplP	0.472858	1.78095e-06		P0ADY7	rplP	-0.229026	0.0604796		P0ADY7	rplP	-0.151739	0.150873		P0ADY7	rplP	-1.17344	5.10587e-16
P0AC92	gnsA	-0.139182	0.130685		P0AC92	gnsA	-1.65087	1.89715e-72		P0AC92	gnsA	0.950827	5.98627e-29		P0AC92	gnsA	-0.808032	1.50147e-08		P37387	xylF	-1.95956	3.63542e-54		P37387	xylF	0.171916	0.0997168		P37387	xylF	0.968386	5.43698e-19		P37387	xylF	1.39018	1.148e-55
P0A6W5	greA	0.854958	2.68568e-25		P0A6W5	greA	1.32029	9.79918e-56		P0A6W5	greA	0.803864	4.31927e-22		P0A6W5	greA	-0.0680849	0.54011		P51024	yaiL	-0.477216	2.73035e-06		P51024	yaiL	-2.03465	3.91817e-86		P51024	yaiL	-2.74506	1.56688e-185		P51024	yaiL	-4.13436	6.25394e-275
A1AHZ7	metE	0.45178	1		A1AHZ7	metE	-12.156	2.79704e-267		A1AHZ7	metE	0.525334	1		A1AHZ7	metE	0.600404	1		P0AEK2	fabG	-0.00999627	0.921539		P0AEK2	fabG	-0.0388438	0.674487		P0AEK2	fabG	-0.221658	0.0212059		P0AEK2	fabG	-0.69886	5.49904e-17
P0A746	msrB	2.3963	6.31572e-175		P0A746	msrB	-0.420485	1.24181e-08		P0A746	msrB	-0.62502	3.34675e-12		P0A746	msrB	-2.98128	2.23716e-154		P0A953	fabB	-0.181122	0.0996042		P0A953	fabB	0.369397	9.22658e-05		P0A953	fabB	2.90768	3.35692e-166		P0A953	fabB	6.48863	1
P0A717	prs	0.880036	3.41492e-23		P0A717	prs	-0.767485	1.51023e-13		P0A717	prs	-4.34149	1.34585e-274		P0A717	prs	1.16743	1.35213e-15		P0AGD3	sodB	3.00777	3.13758e-194		P0AGD3	sodB	0.140209	0.253476		P0AGD3	sodB	-0.370411	6.46938e-05		P0AGD3	sodB	-1.04832	2.59383e-12
P0A978	cspG	0.704	1.87936e-17		P0A978	cspG	15.8789	0		P0A978	cspG	0.468694	1		P0A978	cspG	0.556975	1		P0ABD5	accA	1.5073	2.84262e-38		P0ABD5	accA	-1.15994	6.26221e-23		P0ABD5	accA	1.42918	6.07699e-41		P0ABD5	accA	3.10406	5.18436e-203
P0A8P3	yggX	-0.145299	0.081763		P0A8P3	yggX	-1.88952	8.1575e-110		P0A8P3	yggX	0.248064	0.00332346		P0A8P3	yggX	-2.48726	1.4654e-95		P0A7U7	rpsT	0.520848	4.25591e-08		P0A7U7	rpsT	-1.20632	2.75507e-21		P0A7U7	rpsT	-1.8687	3.53196e-88		P0A7U7	rpsT	-1.66434	1.93946e-24
P37329	modA	-0.889922	2.05184e-22		P37329	modA	0.308719	0.0474711		P37329	modA	0.514031	1.13477e-10		P37329	modA	-0.169754	0.229567		P0A7V3	APT61_RS02090; rpsC; GLAD_RS12870; ENT638_RS23520	1.17689	3.70212e-33		P0A7V3	APT61_RS02090; rpsC; GLAD_RS12870; ENT638_RS23520	-0.0439305	0.657853		P0A7V3	APT61_RS02090; rpsC; GLAD_RS12870; ENT638_RS23520	0.690688	1.38793e-12		P0A7V3	APT61_RS02090; rpsC; GLAD_RS12870; ENT638_RS23520	-0.909194	1.71042e-23
P0A7T3	rpsP	-0.0972673	0.276328		P0A7T3	rpsP	-1.83523	8.34483e-90		P0A7T3	rpsP	-1.40958	1.18242e-52		P0A7T3	rpsP	1.0295	9.65537e-16		P0A6D7	aroK	0.0990882	0.270219		P0A6D7	aroK	-0.449089	0.000138768		P0A6D7	aroK	-0.57889	6.50013e-10		P0A6D7	aroK	-1.68228	6.19984e-32
P60651	speB	0.760814	9.37658e-17		P60651	speB	2.2645	9.80329e-70		P60651	speB	0.359402	1.20469e-05		P60651	speB	-2.12141	1.62615e-49		P00968	carB	-0.498576	5.94314e-06		P00968	carB	-1.21431	5.37172e-25		P00968	carB	-20.4968	1		P00968	carB	4.15336	1
P0ABF6	cdd	-1.138	1.11316e-39		P0ABF6	cdd	-0.538288	7.17358e-09		P0ABF6	cdd	-2.64601	5.89238e-205		P0ABF6	cdd	-0.351014	0.00200882		P61949	fldA	-1.6345	6.38691e-61		P61949	fldA	-0.313214	0.00201368		P61949	fldA	-0.232382	0.0178181		P61949	fldA	-3.56315	6.08853e-117
P16659	proS	-1.39528	7.94384e-64		P16659	proS	-1.29525	2.31274e-25		P16659	proS	0.468476	1		P16659	proS	5.00624	1		P0AD49	raiA; BBB58_RS14935	0.506522	1.51926e-08		P0AD49	raiA; BBB58_RS14935	-0.0911478	0.476158		P0AD49	raiA; BBB58_RS14935	-0.869221	6.81614e-19		P0AD49	raiA; BBB58_RS14935	-2.53348	1.801e-69
P0A8X2	yceI	0.422868	3.8615e-07		P0A8X2	yceI	-0.612763	6.87839e-12		P0A8X2	yceI	1.3652	4.61049e-45		P0A8X2	yceI	0.252726	0.0430932		P33599	nuoC	0.903302	7.72493e-13		P33599	nuoC	-2.47598	2.66672e-119		P33599	nuoC	6.03118	1		P33599	nuoC	2.25186	0.126366
P0ACE7	hinT	-1.71508	5.59934e-77		P0ACE7	hinT	-0.0553822	0.490862		P0ACE7	hinT	1.45057	1.11337e-59		P0ACE7	hinT	0.276031	0.011618		P0A917	ompX	-1.64057	2.37817e-56		P0A917	ompX	-0.343049	0.000421699		P0A917	ompX	-4.68162	1		P0A917	ompX	-1.96776	2.20867e-42
P0ADE6	ygaU	-0.41623	4.20112e-06		P0ADE6	ygaU	-0.194615	0.0276907		P0ADE6	ygaU	-1.49827	3.35866e-53		P0ADE6	ygaU	-1.04616	2.50452e-13		P0ABU2	ychF	-0.13355	0.230156		P0ABU2	ychF	-0.777488	7.40495e-11		P0ABU2	ychF	-0.562349	1.04573e-07		P0ABU2	ychF	1.26391	8.48775e-46
P77695	gnsB	0.0958988	0.283248		P77695	gnsB	-0.432099	1.12646e-07		P77695	gnsB	0.994237	2.10433e-30		P77695	gnsB	0.164489	0.23243		P0AFJ1	yjdM	0.841312	1.96927e-21		P0AFJ1	yjdM	-0.876769	1.70777e-12		P0AFJ1	yjdM	-0.255957	0.00289133		P0AFJ1	yjdM	1.99544	2.42571e-41
P0AB14	yccJ	0.384814	1.76448e-05		P0AB14	yccJ	1.53437	1.54515e-34		P0AB14	yccJ	-1.35745	1.01193e-65		P0AB14	yccJ	-1.13169	7.18254e-16		P02413	rplO	-0.770475	4.56347e-19		P02413	rplO	0.86758	2.65265e-12		P02413	rplO	0.238404	0.0064146		P02413	rplO	-0.501797	0.000777673
P00805	ansB	-1.34243	1.76676e-57		P00805	ansB	-1.65029	1.67233e-36		P00805	ansB	-0.174492	0.0396639		P00805	ansB	-1.05495	6.025e-14		P0ADY3	rplN	0.0151261	0.871742		P0ADY3	rplN	1.66512	1.39939e-39		P0ADY3	rplN	-0.482262	1.53981e-07		P0ADY3	rplN	-1.22628	3.34263e-18
P0C8J6	gatY	0.237958	0.00360134		P0C8J6	gatY	-1.50765	1.15583e-83		P0C8J6	gatY	-1.72352	7.09643e-93		P0C8J6	gatY	-2.41068	2.94255e-109		P39325	ytfQ	-0.176886	0.107974		P39325	ytfQ	0.148509	0.199753		P39325	ytfQ	-0.125574	0.209005		P39325	ytfQ	-0.735523	1.99917e-18
P27434	rodZ	1.59641	2.00546e-74		P27434	rodZ	-1.71538	5.80709e-100		P27434	rodZ	0.593399	5.75591e-14		P27434	rodZ	-0.995854	7.54622e-19		P19318	narY	-0.270727	1		P19318	narY	1.08107	0.626203		P19318	narY	-2.76553	2.42663e-101		P19318	narY	-15.6374	1
P07017	tar	-0.49927	3.50453e-08		P07017	tar	0.595413	1.04901e-06		P07017	tar	-3.86417	3.32662e-283		P07017	tar	-1.95897	2.07968e-42		P0A8L1	serS	0.577401	4.35421e-08		P0A8L1	serS	-0.638558	4.6319e-12		P0A8L1	serS	1.19526	6.84308e-31		P0A8L1	serS	1.36	1.08548e-53
P76558	maeB	1.6361	3.77066e-76		P76558	maeB	2.32897	3.29392e-157		P76558	maeB	1.22619	2.30729e-34		P76558	maeB	-0.0825708	0.517819		P63020	nfuA	0.462518	1.53605e-07		P63020	nfuA	-0.368756	0.00256747		P63020	nfuA	-0.15485	0.0846367		P63020	nfuA	-0.298334	0.0469257
P0ADN2	yifE	0.376083	2.00311e-06		P0ADN2	yifE	-0.519968	1.02407e-11		P0ADN2	yifE	0.70446	5.66014e-14		P0ADN2	yifE	-0.850384	3.86968e-28		P0A717	prs	-0.131874	0.205888		P0A717	prs	0.348476	0.00266378		P0A717	prs	-0.894158	3.63219e-23		P0A717	prs	-3.6852	1.13143e-270
P00934	thrC	-0.0881282	0.326637		P00934	thrC	3.17899	2.44604e-290		P00934	thrC	-11.4993	1		P00934	thrC	5.50218	7.58077e-306		P0A8H6	yihI	0.297713	0.0022009		P0A8H6	yihI	-1.14962	3.29809e-35		P0A8H6	yihI	-2.18456	2.2682e-109		P0A8H6	yihI	-1.67787	1.51883e-34
P0AB61	yciN	0.310189	0.000136561		P0AB61	yciN	-0.708409	9.58835e-19		P0AB61	yciN	-0.287976	0.00134404		P0AB61	yciN	-1.0687	7.23573e-22		P08622	dnaJ	1.97758	9.40056e-66		P08622	dnaJ	2.45876	5.2682e-87		P08622	dnaJ	2.19762	1.45252e-109		P08622	dnaJ	1.49817	3.4516e-67
P08331	cpdB	14.5946	0		P08331	cpdB	0.78278	1.46053e-10		P08331	cpdB	-1.69689	6.0917e-62		P08331	cpdB	-0.223422	0.0440394		P02924	araF	-0.823522	6.77995e-15		P02924	araF	0.605102	4.33691e-07		P02924	araF	0.880041	3.41161e-17		P02924	araF	-0.316052	0.000927582
P60757	hisG	-1.97147	2.09672e-111		P60757	hisG	0.100883	0.213415		P60757	hisG	-14.498	1		P60757	hisG	-0.227443	0.100951		P0A9S5	gldA	-1.27335	1.88667e-24		P0A9S5	gldA	0.0152351	0.89806		P0A9S5	gldA	0.510929	1.35052e-07		P0A9S5	gldA	0.110191	0.20271
P04693	tyrB	1.11565	2.24986e-28		P04693	tyrB	0.347123	1.17249e-05		P04693	tyrB	-5.70102	1		P04693	tyrB	0.538103	0.000100233		P0ABC3	hflC	-0.520799	4.70044e-06		P0ABC3	hflC	-1.6858	1.24048e-45		P0ABC3	hflC	-0.475028	6.9273e-07		P0ABC3	hflC	1.18087	2.69834e-35
P0A7R5	rpsJ	-0.789934	2.58047e-19		P0A7R5	rpsJ	0.490643	7.47201e-11		P0A7R5	rpsJ	0.35546	4.03411e-05		P0A7R5	rpsJ	-2.07835	8.25391e-47		P07004	proA	-0.37751	0.00125598		P07004	proA	-1.80961	8.36383e-49		P07004	proA	3.68049	1.07415e-235		P07004	proA	3.89875	8.72727e-286
P0A9A9	fur	0.216646	0.0976723		P0A9A9	fur	-0.42748	1.0903e-07		P0A9A9	fur	-1.92444	8.81615e-42		P0A9A9	fur	0.138141	0.198704		P0A9Q9	asd	-0.426006	0.00680577		P0A9Q9	asd	0.885615	5.65049e-13		P0A9Q9	asd	5.16863	3.21935e-181		P0A9Q9	asd	1.88743	3.41884e-63
P0AEG6	dsbC	-0.26062	0.00121827		P0AEG6	dsbC	0.265214	0.000425699		P0AEG6	dsbC	0.665342	4.19847e-16		P0AEG6	dsbC	0.324181	0.00195648		P0ACF4	hupB	-0.165122	0.0663734		P0ACF4	hupB	-1.26934	3.12254e-25		P0ACF4	hupB	-0.929655	2.4983e-25		P0ACF4	hupB	2.1925	1.71541e-38
P0AFK9	potD	-0.781693	2.3852e-20		P0AFK9	potD	-0.694869	2.49436e-08		P0AFK9	potD	0.774499	8.3276e-16		P0AFK9	potD	1.28499	8.49968e-20		P0C018	AB185_RS09485; rplR	-0.789023	2.06537e-18		P0C018	AB185_RS09485; rplR	-0.879537	1.42503e-12		P0C018	AB185_RS09485; rplR	-0.467498	6.77603e-08		P0C018	AB185_RS09485; rplR	0.948681	1.67481e-09
P31658	hchA	-1.44052	2.60012e-60		P31658	hchA	1.50222	1.50841e-27		P31658	hchA	-4.88112	1		P31658	hchA	-0.151952	0.315416		P0ADP9	yihD	0.744986	5.75541e-13		P0ADP9	yihD	-0.511512	2.33337e-06		P0ADP9	yihD	-1.30191	7.3927e-35		P0ADP9	yihD	-1.19923	1.15572e-25
P18956	ggt	0.197452	0.0455297		P18956	ggt	-0.825473	2.27115e-20		P18956	ggt	-1.26627	8.21992e-41		P18956	ggt	-1.63717	5.75392e-31		P0AE91	creA	2.59218	3.22769e-115		P0AE91	creA	0.00628723	0.945225		P0AE91	creA	-0.836072	8.52677e-18		P0AE91	creA	-0.123415	0.190596
P0A6G3	pncC; ygaD	-1.57641	2.28385e-50		P0A6G3	pncC; ygaD	-1.07123	9.64544e-18		P0A6G3	pncC; ygaD	-0.542305	7.19185e-07		P0A6G3	pncC; ygaD	-0.103385	0.456834		P0AG44	APT61_RS02185; rplQ; GLAD_RS12970	1.05678	2.43234e-23		P0AG44	APT61_RS02185; rplQ; GLAD_RS12970	-0.950665	4.91568e-15		P0AG44	APT61_RS02185; rplQ; GLAD_RS12970	-1.14802	2.8173e-27		P0AG44	APT61_RS02185; rplQ; GLAD_RS12970	-0.283453	0.0726278
P0ABC3	hflC	-0.192034	0.0681261		P0ABC3	hflC	-1.87191	1.9242e-88		P0ABC3	hflC	1.25684	3.00755e-23		P0ABC3	hflC	0.108436	0.404871		P0AE06	acrA	0.548602	1.26958e-05		P0AE06	acrA	-1.44698	3.96168e-30		P0AE06	acrA	-0.2378	0.0419477		P0AE06	acrA	-1.13848	5.60961e-24
P15288	pepD	-0.555908	5.48893e-12		P15288	pepD	2.35661	5.02847e-145		P15288	pepD	0.107912	0.274701		P15288	pepD	2.24745	6.46008e-93		P18843	nadE	-0.0546583	0.597591		P18843	nadE	0.824357	1.3377e-12		P18843	nadE	-0.336063	0.00100852		P18843	nadE	-17.4638	1
P00957	alaS	0.541421	5.01017e-09		P00957	alaS	-1.80084	5.5529e-88		P00957	alaS	2.70737	2.24226e-139		P00957	alaS	-0.801387	4.9785e-11		P69222	APT61_RS15075; infA; GLAD_RS04035; AB182_RS16645	0.166372	0.0668098		P69222	APT61_RS15075; infA; GLAD_RS04035; AB182_RS16645	-0.375733	0.00120662		P69222	APT61_RS15075; infA; GLAD_RS04035; AB182_RS16645	-1.3338	9.21454e-41		P69222	APT61_RS15075; infA; GLAD_RS04035; AB182_RS16645	-1.93984	1.57419e-39
P64463	ydfZ	-1.31894	3.61514e-58		P64463	ydfZ	-1.85296	1.02524e-106		P64463	ydfZ	-1.83169	1.07388e-103		P64463	ydfZ	-1.54016	1.798e-45		P0AE67	cheY	4.95141	0		P0AE67	cheY	6.32926	1		P0AE67	cheY	5.5437	1		P0AE67	cheY	4.44108	1
P0A6D7	aroK	0.573204	2.38058e-13		P0A6D7	aroK	1.20202	4.11383e-47		P0A6D7	aroK	0.713077	6.71695e-18		P0A6D7	aroK	0.572436	3.2792e-05		P0A6Q3	fabA	-1.8622	7.52336e-64		P0A6Q3	fabA	-1.7734	2.10735e-49		P0A6Q3	fabA	3.41794	1.56786e-228		P0A6Q3	fabA	1.93503	2.0508e-87
P0AFG0	nusG	0.0450471	0.623379		P0AFG0	nusG	0.817003	6.1799e-08		P0AFG0	nusG	-1.22329	7.38613e-36		P0AFG0	nusG	0.459501	0.00211977		P0A9L3	fklB	-1.11382	2.84285e-34		P0A9L3	fklB	0.440906	0.00182528		P0A9L3	fklB	-0.0624743	0.512331		P0A9L3	fklB	0.380751	0.0159563
P0A8M6	yeeX	1.61216	4.44983e-79		P0A8M6	yeeX	-2.03852	1.75956e-101		P0A8M6	yeeX	-1.23115	3.24223e-44		P0A8M6	yeeX	2.47551	1.03951e-58		P0AB14	yccJ	-1.16152	5.46481e-34		P0AB14	yccJ	0.0863926	0.475788		P0AB14	yccJ	-1.93303	2.13632e-74		P0AB14	yccJ	-2.30866	4.7004e-54
P0AC53	zwf	-1.65187	5.76487e-36		P0AC53	zwf	0.335331	0.0144133		P0AC53	zwf	-0.0161943	0.915964		P0AC53	zwf	4.1843	3.71294e-207		P27434	rodZ	0.946762	1.4308e-10		P27434	rodZ	-1.72855	1.71514e-51		P27434	rodZ	0.480141	0.000776597		P27434	rodZ	-18.0991	1
P0AAT9	ybeL	-0.606675	2.76249e-11		P0AAT9	ybeL	2.3333	2.92048e-69		P0AAT9	ybeL	-0.810204	4.12455e-23		P0AAT9	ybeL	-0.761158	3.2271e-11		P75937	flgE	20.5272	0		P75937	flgE	6.75875	1		P75937	flgE	20.6708	1		P75937	flgE	18.8166	1
P0A9D8	dapD	-1.07121	2.94575e-31		P0A9D8	dapD	-2.64769	6.14239e-222		P0A9D8	dapD	-12.796	1		P0A9D8	dapD	-0.864011	1.08871e-12		P0A7K6	rplS	0.498303	4.76084e-07		P0A7K6	rplS	-0.564154	8.07795e-07		P0A7K6	rplS	-0.0766393	0.468645		P0A7K6	rplS	1.20906	4.50771e-18
P37095	pepB	2.58606	1.86144e-171		P37095	pepB	1.91911	7.53203e-122		P37095	pepB	0.230982	0.0226872		P37095	pepB	1.65629	6.14022e-32		P37330	glcB	0.166959	0.178803		P37330	glcB	0.672327	9.79912e-11		P37330	glcB	1.40967	2.81631e-41		P37330	glcB	2.29608	6.97491e-149
P0AG07	rpe	-0.570507	1.10324e-11		P0AG07	rpe	0.511558	4.08088e-05		P0AG07	rpe	-2.02125	2.92481e-86		P0AG07	rpe	-0.587053	2.65119e-05		P0A6V1	glgC	-0.829183	7.94583e-14		P0A6V1	glgC	2.52097	1.98722e-117		P0A6V1	glgC	3.53459	1.80141e-207		P0A6V1	glgC	4.14036	1
P0A7N4	rpmF; AL524_RS17055	0.149074	0.0943949		P0A7N4	rpmF; AL524_RS17055	-3.26673	3.16697e-302		P0A7N4	rpmF; AL524_RS17055	2.18363	1.45941e-118		P0A7N4	rpmF; AL524_RS17055	-2.52361	1.21344e-65		P03023	lacI	1.53161	5.45173e-43		P03023	lacI	0.788357	8.86404e-17		P03023	lacI	3.60267	4.68831e-225		P03023	lacI	5.09948	5.53498e-217
P0A7W7	rpsH; AL524_RS25290	0.0415434	0.615363		P0A7W7	rpsH; AL524_RS25290	0.447774	1.97376e-08		P0A7W7	rpsH; AL524_RS25290	0.262335	0.00318821		P0A7W7	rpsH; AL524_RS25290	1.73293	9.49992e-96		P03841	malM	-0.508335	1.20233e-06		P03841	malM	1.0435	4.44641e-27		P03841	malM	1.89322	4.58999e-86		P03841	malM	2.66476	5.89937e-73
P0ADS6	yggE	0.0252862	0.755532		P0ADS6	yggE	0.823061	5.69136e-19		P0ADS6	yggE	0.376984	1.79948e-06		P0ADS6	yggE	0.563868	0.000121431		P0A6L0	deoC	-1.22809	1.11521e-24		P0A6L0	deoC	-1.20513	1.9335e-26		P0A6L0	deoC	1.24882	2.44488e-34		P0A6L0	deoC	-17.7822	1
P05793	ilvC	-0.53278	5.43689e-09		P05793	ilvC	-2.33615	3.23383e-171		P05793	ilvC	0.524643	5.00547e-07		P05793	ilvC	-0.736169	3.75396e-15		P0AES9	hdeA	1.667	2.58849e-58		P0AES9	hdeA	0.272115	0.00416288		P0AES9	hdeA	-1.7301	3.39676e-69		P0AES9	hdeA	-3.41957	2.86612e-111
P0AGE6	chrR; yieF	0.0680101	0.496989		P0AGE6	chrR; yieF	-1.90056	1.04832e-89		P0AGE6	chrR; yieF	-17.2288	1		P0AGE6	chrR; yieF	-1.04934	2.57371e-13		P68679	rpsU; DDA3937_RS02955	0.0883154	0.409614		P68679	rpsU; DDA3937_RS02955	-1.42803	1.09404e-29		P68679	rpsU; DDA3937_RS02955	-1.80571	3.81653e-61		P68679	rpsU; DDA3937_RS02955	0.683166	2.01219e-05
P0A6L4	nanA	-0.381658	6.45601e-06		P0A6L4	nanA	-0.544115	1.04094e-05		P0A6L4	nanA	-0.711937	1.50779e-18		P0A6L4	nanA	-0.384941	0.000290589		P0AG30	rho	0.116237	0.278726		P0AG30	rho	-0.155976	0.188115		P0AG30	rho	-0.134152	0.231439		P0AG30	rho	1.46991	8.24176e-48
P75876	rlmI	-0.548935	0.00530855		P75876	rlmI	2.20349	4.88952e-11		P75876	rlmI	-0.718564	0.000250898		P75876	rlmI	0.540592	0.0849577		P0A763	ndk	-0.190689	0.326681		P0A763	ndk	-0.0843169	0.787768		P0A763	ndk	0.887155	7.66715e-06		P0A763	ndk	1.43477	1.18868e-05
P32176	fdoG	0.816419	8.59041e-21		P32176	fdoG	-0.654564	1.15402e-07		P32176	fdoG	1.23622	2.89338e-52		P32176	fdoG	0.387149	0.00500041		P0AEZ3	minD	0.48335	2.7758e-06		P0AEZ3	minD	0.088601	0.339408		P0AEZ3	minD	-1.03865	7.42917e-24		P0AEZ3	minD	-1.72279	5.49662e-70
P75823	ltaE	-0.0865135	0.390118		P75823	ltaE	1.63766	7.71526e-71		P75823	ltaE	-1.31294	5.30972e-37		P75823	ltaE	-0.196841	0.154268		P0A991	fbaB	1.48341	9.54623e-38		P0A991	fbaB	1.81235	4.55982e-50		P0A991	fbaB	2.5478	1.81298e-129		P0A991	fbaB	3.05634	2.26559e-196
P0ADY7	rplP	1.41545	3.28006e-63		P0ADY7	rplP	0.915976	1.76574e-16		P0ADY7	rplP	1.50879	7.06888e-71		P0ADY7	rplP	0.649262	5.49709e-05		P0ABA4	atpH	0.395981	6.35692e-05		P0ABA4	atpH	1.45643	5.58494e-32		P0ABA4	atpH	1.00978	2.93985e-24		P0ABA4	atpH	-1.07406	1.14373e-11
P0A905	slyB	0.30061	0.00033429		P0A905	slyB	-1.68714	7.1941e-77		P0A905	slyB	-0.529868	4.69498e-11		P0A905	slyB	-0.0933127	0.499356		P39177	uspG	-2.22882	2.5334e-92		P39177	uspG	-1.87162	2.59218e-54		P39177	uspG	-3.37147	1.80255e-237		P39177	uspG	-2.61358	5.97109e-74
P0A9M8	pta	-1.75492	4.01922e-87		P0A9M8	pta	-2.96465	4.76827e-114		P0A9M8	pta	-5.92047	1		P0A9M8	pta	-1.06156	6.90134e-18		P0A6F9	groS	2.18893	4.00645e-111		P0A6F9	groS	1.07838	5.26495e-18		P0A6F9	groS	0.886949	1.26024e-22		P0A6F9	groS	1.95085	2.21283e-32
P30126	leuD	0.649234	2.28944e-15		P30126	leuD	3.3952	0		P30126	leuD	0.481638	1		P30126	leuD	0.585519	1		P0AD59	ivy	-0.194929	0.0258494		P0AD59	ivy	-0.283152	0.00223668		P0AD59	ivy	-2.06255	1.46485e-103		P0AD59	ivy	-2.44889	4.37545e-66
P0AB71	fbaA	-1.4103	1.78977e-42		P0AB71	fbaA	-0.0966289	0.532427		P0AB71	fbaA	-0.156746	0.188011		P0AB71	fbaA	2.24324	2.8087e-27		P0A9Z1	CFNIH1_RS23780; glnB	0.18767	0.128317		P0A9Z1	CFNIH1_RS23780; glnB	-0.548476	0.00243107		P0A9Z1	CFNIH1_RS23780; glnB	-1.49529	4.99998e-39		P0A9Z1	CFNIH1_RS23780; glnB	-3.10666	9.70075e-62
P30125	leuB	-0.569421	1.10852e-10		P30125	leuB	3.73258	0		P30125	leuB	2.33764	2.16931e-135		P30125	leuB	0.206377	0.0988138		P0AE22	aphA	-1.46438	1.54217e-39		P0AE22	aphA	-0.0469928	0.688049		P0AE22	aphA	-1.62372	9.4205e-62		P0AE22	aphA	-1.18219	7.489e-18
P0ABB8	mgtA	-1.04332	6.76671e-24		P0ABB8	mgtA	-1.16574	1.6597e-19		P0ABB8	mgtA	-0.399983	0.000337539		P0ABB8	mgtA	-2.07039	8.92412e-46		P0A7Z0	rpiA	-2.27675	5.55434e-102		P0A7Z0	rpiA	0.137061	0.235994		P0A7Z0	rpiA	-0.978132	4.11507e-19		P0A7Z0	rpiA	-1.56921	1.34853e-28
P0A6Y5	hslO	-1.521	7.46251e-74		P0A6Y5	hslO	1.14431	1.07377e-46		P0A6Y5	hslO	0.139885	0.118906		P0A6Y5	hslO	-0.0361497	0.801086		P0A7G2	rbfA	0.23765	0.0171007		P0A7G2	rbfA	-0.0503109	0.595608		P0A7G2	rbfA	-0.915911	1.25321e-22		P0A7G2	rbfA	-2.89851	2.47581e-200
P33570	tktB	-0.359616	0.000245052		P33570	tktB	2.11521	5.8056e-61		P33570	tktB	-13.6341	1		P33570	tktB	4.69239	3.39555e-231		P75876	rlmI	-15.1556	0		P75876	rlmI	1.03587	0.62637		P75876	rlmI	4.9526	1		P75876	rlmI	19.9331	1
P03841	malM	0.424746	1.1802e-06		P03841	malM	0.987017	2.14497e-15		P03841	malM	2.80218	2.17494e-229		P03841	malM	0.425229	4.81913e-05		P0AB91	aroG	1.07088	1.0928e-23		P0AB91	aroG	-1.32887	3.41099e-29		P0AB91	aroG	2.28099	6.62021e-73		P0AB91	aroG	4.60038	1
P11349	narH	-0.667141	1.22204e-13		P11349	narH	-0.223979	0.0685441		P11349	narH	1.04309	1.52452e-37		P11349	narH	-0.0198688	0.857426		P0AC62	grxC	0.349567	9.12333e-05		P0AC62	grxC	-0.993172	4.32598e-16		P0AC62	grxC	-1.66869	7.74852e-78		P0AC62	grxC	-0.709215	2.22886e-06
P0ADX1	yhfA	-2.19873	2.3094e-141		P0ADX1	yhfA	-0.648851	1.01485e-15		P0ADX1	yhfA	0.550583	1.05428e-09		P0ADX1	yhfA	-0.0265348	0.807817		P0A6Y5	hslO	0.912037	1.95051e-17		P0A6Y5	hslO	2.08174	5.63278e-68		P0A6Y5	hslO	2.65062	8.14013e-139		P0A6Y5	hslO	5.57444	1.7578e-228
P0AET2	hdeB	0.246232	0.00347443		P0AET2	hdeB	-0.430687	7.34734e-08		P0AET2	hdeB	0.478632	8.70969e-07		P0AET2	hdeB	0.845896	4.67614e-15		P14175	proV	1.00862	1.11283e-20		P14175	proV	0.266917	0.00537608		P14175	proV	-1.09002	2.46621e-11		P14175	proV	7.61265	1
P0A9L8	proC	-3.34122	8.00884e-268		P0A9L8	proC	1.46637	3.05656e-66		P0A9L8	proC	-4.00584	1		P0A9L8	proC	-0.851884	1.88337e-13		P0A738	moaC	1.4186	2.0715e-44		P0A738	moaC	-0.345928	0.000374823		P0A738	moaC	-0.572275	7.05998e-09		P0A738	moaC	0.379165	0.000160283
P40120	opgD	-9.42744	8.19999e-71		P40120	opgD	2.96755	8.07725e-111		P40120	opgD	1.09062	0.62583		P40120	opgD	2.27425	1.37275e-53		P0A8M0	asnS	1.40129	6.44766e-09		P0A8M0	asnS	0.50785	3.5635e-05		P0A8M0	asnS	6.60133	3.42593e-109		P0A8M0	asnS	19.6913	1
P08997	aceB	-9.95287	6.65609e-196		P08997	aceB	4.65936	8.49676e-214		P08997	aceB	-13.1206	1		P08997	aceB	-0.306679	0.00922766		P31658	hchA	-3.37232	3.2738e-121		P31658	hchA	-0.378629	0.000226293		P31658	hchA	1.94306	2.98421e-58		P31658	hchA	-0.113372	0.28409
P00363	frdA	-1.04496	1.09367e-32		P00363	frdA	-2.81333	2.13898e-94		P00363	frdA	-5.55892	1		P00363	frdA	-1.51761	3.20992e-26		P0ADU5	ygiW	0.25332	0.00604012		P0ADU5	ygiW	0.180842	0.111909		P0ADU5	ygiW	-2.93284	3.4474e-197		P0ADU5	ygiW	-1.40719	1.73384e-21
P0A9M0	lon	0.37602	2.9143e-05		P0A9M0	lon	0.380862	0.000390668		P0A9M0	lon	-0.52991	2.71197e-07		P0A9M0	lon	-1.16142	5.62558e-18		P0AA04	APT61_RS06345; ptsH; GLAD_RS17300; ENT638_RS15215	0.571356	6.94666e-09		P0AA04	APT61_RS06345; ptsH; GLAD_RS17300; ENT638_RS15215	-1.44655	3.94748e-22		P0AA04	APT61_RS06345; ptsH; GLAD_RS17300; ENT638_RS15215	-0.334111	0.000679713		P0AA04	APT61_RS06345; ptsH; GLAD_RS17300; ENT638_RS15215	-1.068	1.20605e-09
Q46948	yajL	-12.8248	0		Q46948	yajL	2.00318	4.40664e-56		Q46948	yajL	-16.483	1		Q46948	yajL	-0.260327	0.0661815		P0A877	trpA	-0.454282	4.2097e-06		P0A877	trpA	-0.506768	7.74214e-06		P0A877	trpA	-0.589855	4.15093e-09		P0A877	trpA	-16.174	1
P0A8J4	ybeD	0.572383	1.19015e-10		P0A8J4	ybeD	1.47387	1.13153e-71		P0A8J4	ybeD	0.853442	2.0577e-18		P0A8J4	ybeD	-0.309048	0.0118474		P0A7R5	rpsJ	0.593173	1.40648e-10		P0A7R5	rpsJ	1.82	9.3919e-51		P0A7R5	rpsJ	0.575183	1.87749e-10		P0A7R5	rpsJ	-2.52023	4.45107e-58
P77754	spy	-0.0747989	0.487627		P77754	spy	-0.260728	0.00251902		P77754	spy	-0.717541	8.51144e-12		P77754	spy	-2.47791	3.62101e-95		P0A796	pfkA	-1.02657	1.92834e-14		P0A796	pfkA	0.228312	0.0551722		P0A796	pfkA	3.7141	7.74867e-203		P0A796	pfkA	5.82513	1
P27298	prlC	0.44696	5.21264e-07		P27298	prlC	1.04472	1.11142e-16		P27298	prlC	-1.31755	8.55573e-39		P27298	prlC	3.05882	3.83984e-163		P0A8G6	wrbA	-1.30174	1.23228e-37		P0A8G6	wrbA	0.712316	1.83339e-09		P0A8G6	wrbA	0.295973	0.00138924		P0A8G6	wrbA	-0.706111	6.09051e-16
P77804	ydgA	-0.396405	3.17301e-05		P77804	ydgA	0.269411	0.00255845		P77804	ydgA	1.20834	9.52523e-28		P77804	ydgA	0.714212	2.52926e-07		P0A6Q6	fabZ	-0.9229	7.0447e-18		P0A6Q6	fabZ	-0.13104	0.241915		P0A6Q6	fabZ	-1.86172	7.64942e-68		P0A6Q6	fabZ	-1.38341	2.83127e-24
P0AAV6	ybgS	0.0887331	0.266999		P0AAV6	ybgS	-0.879369	1.46238e-27		P0AAV6	ybgS	-1.05892	2.87418e-36		P0AAV6	ybgS	-1.02952	3.81338e-23		P0A746	msrB	1.93791	3.00222e-97		P0A746	msrB	-0.662748	5.93267e-09		P0A746	msrB	-1.39055	5.3472e-45		P0A746	msrB	-2.26922	3.03459e-59
P0A8M3	thrS	-2.41713	7.16094e-151		P0A8M3	thrS	2.41998	1.43774e-74		P0A8M3	thrS	0.417529	1		P0A8M3	thrS	3.0832	1.85017e-108		P0A794	pdxJ	0.257235	0.0211472		P0A794	pdxJ	3.97393	1.22476e-235		P0A794	pdxJ	1.51749	7.09921e-43		P0A794	pdxJ	5.2421	1.46219e-219
P0A8G9	xseB	-0.337386	0.000377194		P0A8G9	xseB	1.52129	5.42652e-31		P0A8G9	xseB	0.430446	6.86174e-06		P0A8G9	xseB	-0.00976774	0.945443		P0AFG3	sucA	0.538185	1.8489e-05		P0AFG3	sucA	-0.24569	0.0521514		P0AFG3	sucA	-0.181423	0.0795817		P0AFG3	sucA	1.11521	8.98791e-26
P0AFY8	seqA	-0.0237958	0.777583		P0AFY8	seqA	2.25798	4.07949e-125		P0AFY8	seqA	0.427746	6.74716e-06		P0AFY8	seqA	0.299872	0.0363059		P0AGD1	sodC	-0.61612	4.85636e-12		P0AGD1	sodC	0.548594	1.56556e-06		P0AGD1	sodC	-1.26209	1.05232e-39		P0AGD1	sodC	-1.88475	3.24208e-77
P35340	ahpF	0.559322	2.47472e-10		P35340	ahpF	1.48913	4.25374e-83		P35340	ahpF	-1.72177	2.77338e-63		P35340	ahpF	1.86594	2.31074e-65		P0A7R9	rpsK; AL524_RS00775	0.0805263	0.359549		P0A7R9	rpsK; AL524_RS00775	-0.0624219	0.617126		P0A7R9	rpsK; AL524_RS00775	0.010314	0.908849		P0A7R9	rpsK; AL524_RS00775	-0.452221	0.00337975
P0AB52	ychN	-2.66386	2.02027e-179		P0AB52	ychN	2.39956	1.97972e-75		P0AB52	ychN	-7.09935	1		P0AB52	ychN	0.0711258	0.513402		P0AC92	gnsA	0.508202	2.59466e-07		P0AC92	gnsA	-0.675991	4.51638e-09		P0AC92	gnsA	-0.547728	1.31424e-09		P0AC92	gnsA	-0.263308	0.0588723
P0A9Y6	cspC; EAMY_RS26670	-1.0221	4.75545e-32		P0A9Y6	cspC; EAMY_RS26670	0.215005	0.0803379		P0A9Y6	cspC; EAMY_RS26670	0.0536181	0.573502		P0A9Y6	cspC; EAMY_RS26670	-0.9601	2.63358e-11		P0AFY8	seqA	0.933851	1.82682e-21		P0AFY8	seqA	-0.642194	1.61901e-11		P0AFY8	seqA	-0.361803	4.37506e-05		P0AFY8	seqA	-1.62032	6.65046e-59
P0A8F0	upp	-0.182294	0.0493971		P0A8F0	upp	0.816199	2.46431e-11		P0A8F0	upp	-15.7585	1		P0A8F0	upp	0.701971	2.87325e-08		P0A6T5	folE	0.223765	0.0326328		P0A6T5	folE	-0.101841	0.361057		P0A6T5	folE	-1.11372	1.39691e-29		P0A6T5	folE	2.25468	3.97437e-115
P0ADA1	tesA	-2.48781	9.21517e-147		P0ADA1	tesA	-0.146109	0.162717		P0ADA1	tesA	-15.9807	1		P0ADA1	tesA	-1.45932	6.48893e-22		P75914	ycdX	1.28936	1.0262e-39		P75914	ycdX	-1.06767	1.20667e-17		P75914	ycdX	-0.454709	1.42526e-06		P75914	ycdX	-0.514657	0.000366074
P0ADV7	mlaC	0.0715442	0.396345		P0ADV7	mlaC	-0.427143	1.32067e-07		P0ADV7	mlaC	1.40419	6.11165e-61		P0ADV7	mlaC	-1.44983	6.33033e-25		P00634	phoA	-0.548387	4.72534e-05		P00634	phoA	-0.115615	0.269769		P00634	phoA	-5.04464	1		P00634	phoA	-0.184454	0.0310423
P46853	yhhX	-4.70253	0		P46853	yhhX	3.2101	1.84654e-242		P46853	yhhX	-4.32038	1.60779e-297		P46853	yhhX	0.0449399	0.744759		P0A8U6	metJ	0.747305	1.90434e-14		P0A8U6	metJ	-0.903037	1.87276e-15		P0A8U6	metJ	-2.05777	1.00269e-105		P0A8U6	metJ	0.368362	0.000110126
P64596	yraP	-0.215483	0.0123976		P64596	yraP	-1.09282	2.38975e-33		P64596	yraP	1.36826	1.85212e-42		P64596	yraP	-0.816032	2.5578e-08		P0ACC3	erpA	-0.238737	0.0116401		P0ACC3	erpA	0.0695583	0.564176		P0ACC3	erpA	-1.1884	4.1031e-32		P0ACC3	erpA	1.19112	1.57036e-14
P30177	ybiB	0.0779621	0.342691		P30177	ybiB	-0.116261	0.352986		P30177	ybiB	0.0851798	0.357381		P30177	ybiB	-0.177691	0.210464		P0A9D8	dapD	-0.709722	2.61194e-10		P0A9D8	dapD	0.404741	0.000589524		P0A9D8	dapD	3.0282	4.01882e-178		P0A9D8	dapD	4.81855	1
P0C8J8	gatZ	-13.8495	0		P0C8J8	gatZ	-4.56812	0		P0C8J8	gatZ	-6.34447	1		P0C8J8	gatZ	-0.686807	2.01733e-08		P0A8M3	thrS	0.428102	4.36952e-05		P0A8M3	thrS	-0.381799	0.000711079		P0A8M3	thrS	0.0331297	0.742694		P0A8M3	thrS	1.63762	2.70591e-63
P0ADZ0	rplW	-1.81817	4.85452e-82		P0ADZ0	rplW	1.04099	9.54908e-20		P0ADZ0	rplW	0.152664	0.114869		P0ADZ0	rplW	0.375249	0.000558555		P0A972	CFNIH1_RS13110; cspE	1.25103	1.32159e-34		P0A972	CFNIH1_RS13110; cspE	1.58101	7.07607e-25		P0A972	CFNIH1_RS13110; cspE	-0.376106	0.000203744		P0A972	CFNIH1_RS13110; cspE	-0.700859	6.25191e-05
P0A8X0	yjgA	0.167078	0.0642107		P0A8X0	yjgA	-0.472843	1.2177e-07		P0A8X0	yjgA	0.392707	2.79154e-05		P0A8X0	yjgA	-0.0674674	0.634439		P00864	ppc	0.21595	0.0398344		P00864	ppc	-0.901936	5.53492e-22		P00864	ppc	0.240392	0.0228841		P00864	ppc	0.407478	4.78311e-06
P0AFF6	nusA	0.763437	4.02821e-15		P0AFF6	nusA	1.52532	5.65352e-76		P0AFF6	nusA	0.0697737	0.490742		P0AFF6	nusA	2.74091	2.6752e-92		P26616	maeA	15.1833	0		P26616	maeA	-1.12092	6.73482e-26		P26616	maeA	3.36897	6.88787e-192		P26616	maeA	3.00003	5.64995e-172
P28904	treC	-0.340594	0.00100669		P28904	treC	-1.54871	2.69808e-24		P28904	treC	-18.2117	1		P28904	treC	0.159365	0.120671		P04391	argI	-2.36383	1.91268e-101		P04391	argI	-0.540868	1.44612e-07		P04391	argI	-0.902705	0.629108		P04391	argI	2.16394	0.377031
P0A8G3	uxaC	11.8579	0		P0A8G3	uxaC	1.22025	2.92748e-20		P0A8G3	uxaC	-0.469824	1.25228e-05		P0A8G3	uxaC	-0.698342	5.09518e-07		P29745	pepT	-2.02768	1.06403e-52		P29745	pepT	0.547056	8.93061e-08		P29745	pepT	3.75262	4.09e-215		P29745	pepT	-14.9872	1
P18775	dmsA	2.26551	5.16522e-100		P18775	dmsA	-3.26642	4.75495e-125		P18775	dmsA	-4.00429	1.38472e-280		P18775	dmsA	-3.54339	5.36025e-144		P07913	tdh	-14.2807	0		P07913	tdh	1.10885	6.35671e-25		P07913	tdh	4.96239	1		P07913	tdh	1.68923	3.57187e-55
P0AE91	creA	0.912343	6.60289e-25		P0AE91	creA	-0.394222	1.63691e-05		P0AE91	creA	-0.254937	0.00540134		P0AE91	creA	-0.293016	0.0461178		P76569	yfgD	0.327476	0.000757076		P76569	yfgD	-1.25831	8.58001e-25		P76569	yfgD	-2.12315	2.06489e-113		P76569	yfgD	-0.647214	6.19712e-06
B7MLQ9	argI	-0.020422	0.810776		B7MLQ9	argI	0.425138	0.000445033		B7MLQ9	argI	0.351361	1		B7MLQ9	argI	0.554378	1		P0A8X0	yjgA	1.41192	1.42636e-49		P0A8X0	yjgA	-0.58588	1.50103e-07		P0A8X0	yjgA	-0.695845	1.06873e-12		P0A8X0	yjgA	1.31298	5.43429e-22
P11447	argH	-2.8429	8.45056e-191		P11447	argH	4.61323	0		P11447	argH	1.70865	2.53594e-71		P11447	argH	0.284275	0.00526699		P0AC47	frdB	-1.20925	2.06993e-24		P0AC47	frdB	0.694713	1.71452e-08		P0AC47	frdB	2.28289	8.46664e-96		P0AC47	frdB	-16.0714	1
P0A7G2	rbfA	0.260933	0.00318463		P0A7G2	rbfA	0.563171	5.17062e-06		P0A7G2	rbfA	3.51009	2.14542e-212		P0A7G2	rbfA	0.355945	0.00311646		P06960	argF	-1.77102	3.18574e-46		P06960	argF	1.02919	7.92973e-24		P06960	argF	14.4172	8.02868e-308		P06960	argF	2.17763	0.377033
P0A6T9	gcvH	0.433017	3.80268e-07		P0A6T9	gcvH	-2.73801	5.4927e-90		P0A6T9	gcvH	-0.760008	6.14333e-22		P0A6T9	gcvH	-1.90841	3.39994e-66		P0A8K5	yaeP	-0.704528	9.50618e-16		P0A8K5	yaeP	-1.13256	4.96807e-31		P0A8K5	yaeP	-2.65857	3.47166e-160		P0A8K5	yaeP	-20.8666	1
P0A903	bamC	-0.652045	1.10549e-14		P0A903	bamC	-0.427493	0.000494642		P0A903	bamC	0.385261	0.000123504		P0A903	bamC	-2.32314	3.3511e-133		P0AGD7	ffh	-0.685973	3.33944e-11		P0AGD7	ffh	0.0974079	0.408768		P0AGD7	ffh	-0.412647	6.79627e-05		P0AGD7	ffh	-17.2211	1
P0AB80	ilvE	-3.44875	3.40022e-267		P0AB80	ilvE	-0.554481	3.6569e-12		P0AB80	ilvE	0.383888	1		P0AB80	ilvE	1.12985	3.11988e-18		P16703	cysM	-0.956899	9.33351e-19		P16703	cysM	-0.75434	9.33358e-10		P16703	cysM	2.24881	1.32124e-93		P16703	cysM	2.15909	0.376917
P0A6D3	aroA	-1.55688	3.16969e-46		P0A6D3	aroA	1.62344	9.48327e-93		P0A6D3	aroA	-0.923631	4.02639e-19		P0A6D3	aroA	0.932009	7.92471e-11		P46853	yhhX	-0.862259	2.80686e-11		P46853	yhhX	-0.118954	0.250676		P46853	yhhX	5.75916	1		P46853	yhhX	-15.726	1
P0ADW3	yhcB	-0.00513553	0.951196		P0ADW3	yhcB	-1.80432	5.39709e-80		P0ADW3	yhcB	0.787051	1.70051e-21		P0ADW3	yhcB	1.5334	5.88251e-25		P0AES6	gyrB	0.411711	0.000325327		P0AES6	gyrB	-1.44175	4.51769e-30		P0AES6	gyrB	-0.874717	4.17674e-13		P0AES6	gyrB	7.38783	8.99024e-293
P0AEM4	flgM	0.600584	2.09171e-11		P0AEM4	flgM	0.836182	2.76744e-11		P0AEM4	flgM	-1.01119	6.60318e-30		P0AEM4	flgM	-1.63508	3.36145e-30		P0A7T3	rpsP	-0.637446	3.11513e-13		P0A7T3	rpsP	-1.17077	4.82072e-20		P0A7T3	rpsP	-1.53954	3.40735e-67		P0A7T3	rpsP	-1.67353	7.04212e-26
P38489	nfsB	-1.43999	7.57417e-62		P38489	nfsB	1.25553	1.10459e-22		P38489	nfsB	-12.6772	1		P38489	nfsB	0.498773	9.55339e-05		P0ABU5	elbB	0.900934	4.73364e-12		P0ABU5	elbB	3.80319	3.01981e-210		P0ABU5	elbB	5.26873	1		P0ABU5	elbB	-12.0379	1
P69922	fucI	-12.3373	0		P69922	fucI	16.0524	1.0981e-41		P69922	fucI	-17.0359	1		P69922	fucI	3.41195	7.02681e-08		P0AC69	grxD	1.0647	6.85888e-31		P0AC69	grxD	2.13993	0.000394154		P0AC69	grxD	-1.04008	3.31729e-31		P0AC69	grxD	0.193758	0.741748
P00968	carB	-1.81017	4.20939e-40		P00968	carB	-1.57818	3.5669e-38		P00968	carB	-11.633	5.84243e-164		P00968	carB	1.32706	3.16796e-23		P0AG59	rpsN	0.604974	1.71682e-05		P0AG59	rpsN	-0.794723	7.92574e-08		P0AG59	rpsN	-2.60069	4.71291e-69		P0AG59	rpsN	0.44607	0.0119888
P0A9S5	gldA	0.487209	7.25303e-08		P0A9S5	gldA	-0.140593	0.0885068		P0A9S5	gldA	1.19748	1.35339e-41		P0A9S5	gldA	-1.02817	2.13625e-13		P0A9R4	fdx	1.0469	4.93346e-26		P0A9R4	fdx	-0.881109	4.85061e-14		P0A9R4	fdx	-0.929922	6.08638e-21		P0A9R4	fdx	-21.567	1
P0AG63	CSK29544_RS06460; rpsQ; AB182_RS27780	0.418253	1.14995e-06		P0AG63	CSK29544_RS06460; rpsQ; AB182_RS27780	0.138398	0.0986071		P0AG63	CSK29544_RS06460; rpsQ; AB182_RS27780	-0.315412	0.000445122		P0AG63	CSK29544_RS06460; rpsQ; AB182_RS27780	0.639435	4.12354e-06		P0AED0	uspA; AL524_RS01825	-1.23014	1.15979e-26		P0AED0	uspA; AL524_RS01825	-2.40039	5.41687e-132		P0AED0	uspA; AL524_RS01825	-0.316277	0.00081132		P0AED0	uspA; AL524_RS01825	-0.225014	0.0169718
P18335	argD	-1.85794	1.42703e-89		P18335	argD	1.84574	9.80117e-103		P18335	argD	-13.1038	1		P18335	argD	2.56115	1.08769e-140		P0A8B5	ybaB	0.848718	2.90303e-20		P0A8B5	ybaB	-0.858145	1.10823e-12		P0A8B5	ybaB	-1.09087	9.87194e-29		P0A8B5	ybaB	-0.436803	0.00153855
P0A6E6	atpC	-1.39388	2.04944e-60		P0A6E6	atpC	-1.74848	4.23511e-78		P0A6E6	atpC	0.602796	1.30616e-13		P0A6E6	atpC	-0.582841	2.85251e-05		P0AE88	cpxR	-0.794822	1.17113e-13		P0AE88	cpxR	-1.11186	4.11106e-32		P0AE88	cpxR	0.611094	4.9182e-09		P0AE88	cpxR	1.41525	2.23477e-59
P0A7P5	C813_RS46735; rpmH; AL524_RS03050; AB182_RS31090	0.0656798	0.4238		P0A7P5	C813_RS46735; rpmH; AL524_RS03050; AB182_RS31090	-0.414016	1.64436e-07		P0A7P5	C813_RS46735; rpmH; AL524_RS03050; AB182_RS31090	1.04561	4.36122e-32		P0A7P5	C813_RS46735; rpmH; AL524_RS03050; AB182_RS31090	-2.62349	3.40851e-72		P07017	tar	17.8305	0		P07017	tar	21.0742	1		P07017	tar	3.35169	5.59517e-190		P07017	tar	-17.6187	1
P0AE22	aphA	0.35939	2.2347e-05		P0AE22	aphA	0.437742	0.000567725		P0AE22	aphA	-0.380415	5.73197e-06		P0AE22	aphA	-1.88892	8.49605e-40		P0A6C8	argB	-1.29924	9.83287e-34		P0A6C8	argB	0.891801	4.77095e-14		P0A6C8	argB	2.26853	1.27496e-62		P0A6C8	argB	-13.3072	1
P0A6T5	folE	-2.78922	3.01885e-193		P0A6T5	folE	-0.740028	1.51494e-16		P0A6T5	folE	2.09796	6.34345e-93		P0A6T5	folE	1.08894	3.26752e-18		P0AC33	fumA	-1.0148	1.74775e-16		P0AC33	fumA	-0.0442976	0.64425		P0AC33	fumA	3.1489	2.7342e-140		P0AC33	fumA	-15.4604	1
P05791	ilvD	-0.0997473	0.21575		P05791	ilvD	-0.687121	3.19414e-14		P05791	ilvD	-5.14915	1		P05791	ilvD	-2.62058	1.10535e-111		P0A7B8	hslV	1.62551	7.82986e-58		P0A7B8	hslV	1.70884	2.70026e-60		P0A7B8	hslV	0.428868	1.60664e-06		P0A7B8	hslV	1.83729	8.00887e-37
P29131	ftsN	0.102529	0.193392		P29131	ftsN	-0.694727	1.74769e-15		P29131	ftsN	0.693372	1.95633e-19		P29131	ftsN	2.19462	5.90887e-49		P0A8R0	rraA	-0.108007	0.257428		P0A8R0	rraA	0.198933	0.0823296		P0A8R0	rraA	-0.871761	5.51444e-24		P0A8R0	rraA	-1.68494	1.16905e-31
P0C037	yaiE	1.62871	2.31791e-70		P0C037	yaiE	0.74055	3.75611e-21		P0C037	yaiE	-0.307498	0.000175001		P0C037	yaiE	0.0300876	0.7739		P69828	gatA	0.103307	0.347549		P69828	gatA	-1.43722	3.06091e-31		P69828	gatA	0.948852	8.2897e-19		P69828	gatA	-18.1791	1
P0A917	ompX	-0.0511277	0.54296		P0A917	ompX	1.70326	6.40732e-30		P0A917	ompX	3.00096	9.54019e-174		P0A917	ompX	-0.136562	0.339901		P0AA31	CFNIH1_RS20550; yedF; AL524_RS12980	0.0539645	0.604663		P0AA31	CFNIH1_RS20550; yedF; AL524_RS12980	-1.31383	3.50694e-21		P0AA31	CFNIH1_RS20550; yedF; AL524_RS12980	-0.976174	1.27571e-25		P0AA31	CFNIH1_RS20550; yedF; AL524_RS12980	-1.60341	2.14152e-40
P39325	ytfQ	3.5063	1.70102e-237		P39325	ytfQ	-13.7391	0		P39325	ytfQ	-1.90788	7.68242e-70		P39325	ytfQ	-0.250388	0.0855374		P0AEM0	fkpB	0.430492	0.000201753		P0AEM0	fkpB	-0.130074	0.210438		P0AEM0	fkpB	1.03721	4.56787e-19		P0AEM0	fkpB	-18.0033	1
P0ADX7	yhhA	0.594235	6.02419e-12		P0ADX7	yhhA	-2.5856	4.30511e-61		P0ADX7	yhhA	-0.946728	7.88815e-26		P0ADX7	yhhA	0.185478	0.15195		P23893	hemL	-1.07976	3.9339e-32		P23893	hemL	1.17548	1.25547e-23		P23893	hemL	0.885968	4.40361e-19		P23893	hemL	-2.7615	3.16338e-78
P0AFU8	ribC	0.167037	0.0431468		P0AFU8	ribC	0.642072	4.15207e-18		P0AFU8	ribC	0.0173426	0.821015		P0AFU8	ribC	0.135671	0.192529		P0A905	slyB	0.663473	3.08302e-13		P0A905	slyB	0.155781	0.185833		P0A905	slyB	-1.79522	1.91701e-89		P0A905	slyB	0.238526	0.111123
P24178	yffB	0.68744	2.81601e-16		P24178	yffB	-0.0772942	0.564982		P24178	yffB	-0.379324	0.000111173		P24178	yffB	1.08514	5.99576e-13		P0AEK4	fabI	-0.907488	3.83776e-15		P0AEK4	fabI	-1.24978	4.18617e-21		P0AEK4	fabI	0.441281	2.91241e-05		P0AEK4	fabI	7.17605	5.67545e-294
P76270	msrC	-0.625369	7.23538e-05		P76270	msrC	1.31819	1.60892e-46		P76270	msrC	-14.6374	1		P76270	msrC	2.405	1.55941e-140		P0AED7	dapE	0.596278	0.00112473		P0AED7	dapE	-0.91956	7.34675e-19		P0AED7	dapE	20.0811	1		P0AED7	dapE	-13.7299	1
P02942	tsr	0.300399	0.000336632		P02942	tsr	-0.0584814	0.654324		P02942	tsr	0.519392	1.33179e-08		P02942	tsr	-3.48223	1.55798e-125		P0A7G6	recA	0.170965	0.115308		P0A7G6	recA	2.17042	9.53824e-63		P0A7G6	recA	-0.828252	2.07063e-12		P0A7G6	recA	-16.5291	1
P64540	yfcL	0.0688452	0.416275		P64540	yfcL	0.209668	0.0109869		P64540	yfcL	0.707296	4.66634e-16		P64540	yfcL	0.438399	0.00195874		P38489	nfsB	-1.47927	8.1363e-41		P38489	nfsB	-0.85887	1.43865e-12		P38489	nfsB	1.41557	3.56631e-45		P38489	nfsB	1.90724	2.01744e-100
P76316	dcyD	-1.79499	3.85182e-79		P76316	dcyD	1.04987	2.17677e-16		P76316	dcyD	-2.69991	8.88939e-115		P76316	dcyD	-0.302274	0.0206016		P0ADV1	lptA	0.22802	0.0341455		P0ADV1	lptA	-1.17662	1.15474e-33		P0ADV1	lptA	-2.07247	3.3409e-80		P0ADV1	lptA	-19.1533	1
P0AD59	ivy	2.21528	5.20488e-132		P0AD59	ivy	-0.720635	8.74966e-09		P0AD59	ivy	-0.932375	1.60145e-19		P0AD59	ivy	-0.634503	2.22773e-07		P0A6A6	leuC	0.464551	5.78969e-05		P0A6A6	leuC	0.54926	2.3568e-06		P0A6A6	leuC	13.6374	3.10731e-271		P0A6A6	leuC	20.0965	1
P25524	codA	-2.64277	8.44598e-143		P25524	codA	-0.74439	3.41699e-09		P25524	codA	-0.325391	0.00390243		P25524	codA	-0.884846	6.06668e-13		P13482	treA	15.6591	0		P13482	treA	-1.83985	9.84708e-63		P13482	treA	5.48946	1		P13482	treA	-14.5951	1
P75914	ycdX	-2.70706	9.2212e-168		P75914	ycdX	0.526627	4.9749e-05		P75914	ycdX	0.879762	1.44923e-20		P75914	ycdX	0.232272	0.110387		P76316	dcyD	-16.5804	0		P76316	dcyD	-13.3617	1		P76316	dcyD	-0.459512	6.04632e-06		P76316	dcyD	2.30064	4.47973e-55
P00579	rpoD	-0.0161808	0.861247		P00579	rpoD	-1.20385	9.36146e-21		P00579	rpoD	3.92411	2.09973e-258		P00579	rpoD	-0.0970048	0.446442		P69913	APT61_RS04870; csrA; GLAD_RS15885; ENT638_RS16395	-1.6423	1.16472e-64		P69913	APT61_RS04870; csrA; GLAD_RS15885; ENT638_RS16395	-0.731979	2.69673e-09		P69913	APT61_RS04870; csrA; GLAD_RS15885; ENT638_RS16395	-0.883947	7.76323e-20		P69913	APT61_RS04870; csrA; GLAD_RS15885; ENT638_RS16395	2.97203	8.43592e-84
P76004	ycgM	-1.13397	5.69333e-37		P76004	ycgM	2.1066	9.82898e-62		P76004	ycgM	-3.91172	1		P76004	ycgM	-1.23928	1.11852e-31		P00962	glnS	-0.811502	1.17592e-11		P00962	glnS	-0.789141	1.6595e-16		P00962	glnS	2.62543	2.96921e-128		P00962	glnS	3.91464	7.91551e-292
P0ADZ4	rpsO	0.0458805	0.584708		P0ADZ4	rpsO	-0.248117	0.00222868		P0ADZ4	rpsO	0.794523	2.80817e-16		P0ADZ4	rpsO	-0.0693953	0.365066		P76550	yffS	2.13878	1.05024e-108		P76550	yffS	8.36947	1		P76550	yffS	0.995903	3.86046e-23		P76550	yffS	3.70963	1
P33219	yebF	0.18759	0.0222878		P33219	yebF	-0.913115	2.27953e-33		P33219	yebF	-0.146987	0.0816546		P33219	yebF	-0.55212	6.32627e-07		P50457	puuE	15.4897	0		P50457	puuE	15.7721	1		P50457	puuE	-5.32615	1		P50457	puuE	-1.96161	4.70203e-109
P37747	glf	-12.1499	0		P37747	glf	1.62051	5.32022e-35		P37747	glf	0.474637	1		P37747	glf	1.19929	1.19828e-16		P04693	tyrB	-0.459814	0.000356566		P04693	tyrB	-1.25754	5.90772e-30		P04693	tyrB	3.56115	9.58892e-201		P04693	tyrB	5.16109	1
P07913	tdh	0.436327	1		P07913	tdh	14.3642	0		P07913	tdh	-17.7542	1		P07913	tdh	-0.379648	0.000645806		P0A7M6	rpmC	0.87114	2.64016e-21		P0A7M6	rpmC	-1.91845	1.32483e-53		P0A7M6	rpmC	-0.716646	6.51546e-15		P0A7M6	rpmC	-0.705954	8.16659e-06
P0AG18	purE	-2.48833	3.43916e-103		P0AG18	purE	-1.92794	1.67424e-83		P0AG18	purE	-1.21938	2.39637e-23		P0AG18	purE	-2.05621	1.73279e-74		P76170	ynfB	0.434485	0.00039014		P76170	ynfB	-0.730245	5.10207e-09		P76170	ynfB	-2.21073	1.92992e-79		P76170	ynfB	1.51599	1.83929e-23
P33136	opgG	-11.4393	0		P33136	opgG	2.91928	1.34538e-179		P33136	opgG	-14.3006	1		P33136	opgG	2.29452	2.69142e-53		P0AGL2	tdcF	-14.3678	0		P0AGL2	tdcF	-0.958195	3.35016e-18		P0AGL2	tdcF	-2.77223	1.06859e-158		P0AGL2	tdcF	-3.18461	8.12668e-247
P68688	grxA	-0.0751497	0.386328		P68688	grxA	2.11997	9.52149e-62		P68688	grxA	1.09409	3.6172e-37		P68688	grxA	-0.132025	0.345402		P0AB43	ycgL	-0.345774	0.00103504		P0AB43	ycgL	-0.185798	0.0447313		P0AB43	ycgL	-0.63079	3.83037e-10		P0AB43	ycgL	-18.5457	1
P37188	gatB	0.34665	8.70259e-05		P37188	gatB	1.02201	1.15583e-13		P37188	gatB	-3.3462	1.52073e-291		P37188	gatB	-1.97964	2.90076e-40		P0AGE6	chrR; yieF	-3.83173	2.41966e-174		P0AGE6	chrR; yieF	0.920919	7.89161e-17		P0AGE6	chrR; yieF	1.04782	3.56844e-24		P0AGE6	chrR; yieF	-17.8457	1
P0A738	moaC	0.460617	3.31855e-07		P0A738	moaC	1.92228	2.38849e-43		P0A738	moaC	0.623231	9.7949e-12		P0A738	moaC	-0.686868	2.94753e-07		P23857	pspE	1.04543	6.27628e-23		P23857	pspE	-0.976648	9.61433e-20		P23857	pspE	0.679957	1.27265e-13		P23857	pspE	0.1462	0.308798
P0AC47	frdB	2.21606	9.28832e-130		P0AC47	frdB	1.05485	0.102199		P0AC47	frdB	-0.340361	0.0003012		P0AC47	frdB	-1.99109	0.00241679		P0C058	ibpB	8.27471	0		P0C058	ibpB	5.83291	1.02769e-13		P0C058	ibpB	7.27189	1		P0C058	ibpB	8.46158	1.97701e-21
P0A6Y1	ihfB	0.363205	0.000112704		P0A6Y1	ihfB	1.35151	3.29159e-27		P0A6Y1	ihfB	-3.06467	8.06866e-195		P0A6Y1	ihfB	-2.16621	1.76775e-50		P21177	fadB	-0.186722	1		P21177	fadB	1.13833	0.626241		P21177	fadB	19.4432	1		P21177	fadB	-14.9508	1
P08622	dnaJ	0.0510993	0.569829		P08622	dnaJ	-0.843361	1.09294e-20		P08622	dnaJ	-0.0812461	0.428108		P08622	dnaJ	-1.34559	3.62334e-24		P0AE85	cpxP	-0.226018	0.0301785		P0AE85	cpxP	0.784582	7.59844e-11		P0AE85	cpxP	0.881678	1.55914e-15		P0AE85	cpxP	-0.195785	0.0638908
P0AE67	cheY	0.555776	5.67716e-10		P0AE67	cheY	2.66543	3.30281e-91		P0AE67	cheY	-0.167866	0.0806971		P0AE67	cheY	1.38027	2.36087e-28		P0ADE6	ygaU	0.574862	2.95257e-08		P0ADE6	ygaU	1.15106	2.06561e-35		P0ADE6	ygaU	-1.44753	9.03942e-45		P0ADE6	ygaU	-18.2811	1
P0AAC8	iscA	-0.0920508	0.280802		P0AAC8	iscA	0.483567	1.35145e-08		P0AAC8	iscA	1.40594	8.05879e-63		P0AAC8	iscA	-0.622978	8.90743e-07		P0A9Y6	cspC; EAMY_RS26670	-4.96584	0		P0A9Y6	cspC; EAMY_RS26670	-7.38427	1		P0A9Y6	cspC; EAMY_RS26670	-6.87594	1		P0A9Y6	cspC; EAMY_RS26670	-6.94723	3.12158e-232
P0AEK4	fabI	-0.296203	0.000884616		P0AEK4	fabI	-0.427681	2.97452e-06		P0AEK4	fabI	-2.31901	2.65084e-114		P0AEK4	fabI	-0.235077	0.0668189		P64596	yraP	2.22437	8.01263e-94		P64596	yraP	-0.30993	0.00203498		P64596	yraP	-1.45256	6.11307e-60		P64596	yraP	3.49362	2.31054e-114
P0AC33	fumA	0.286928	0.00317249		P0AC33	fumA	2.42726	3.45854e-75		P0AC33	fumA	-0.326069	0.00236777		P0AC33	fumA	0.596394	2.50341e-05		P77212	ykgC; rclA	-0.323461	0.0052725		P77212	ykgC; rclA	2.82304	2.33471e-103		P77212	ykgC; rclA	-2.21595	2.87111e-101		P77212	ykgC; rclA	-2.71254	1.65364e-174
P0A7X6	rimM	0.81711	3.02758e-19		P0A7X6	rimM	4.2762	8.16274e-197		P0A7X6	rimM	1.37539	1.68953e-40		P0A7X6	rimM	1.50214	8.92509e-32		P0A6E4	argG	-1.1545	7.84364e-24		P0A6E4	argG	-0.584286	2.11587e-06		P0A6E4	argG	13.441	1.6814e-260		P0A6E4	argG	19.2011	1
P42616	yqjC	0.397882	2.87675e-06		P42616	yqjC	-2.10252	1.65274e-131		P42616	yqjC	-0.199429	0.0163062		P42616	yqjC	-0.721205	5.13093e-07		P0C8J8	gatZ	0.606339	1.39499e-08		P0C8J8	gatZ	2.52635	1.67081e-130		P0C8J8	gatZ	0.549535	1.66835e-06		P0C8J8	gatZ	3.72299	1.51141e-294
P07118	valS	-1.30614	3.87665e-47		P07118	valS	-3.27118	1.83015e-135		P07118	valS	2.12124	2.77207e-92		P07118	valS	-0.201347	0.0233004		P0AAX8	ybiS; ldtB	0.0625049	0.581935		P0AAX8	ybiS; ldtB	-0.780079	6.8831e-11		P0AAX8	ybiS; ldtB	-0.529542	3.53364e-06		P0AAX8	ybiS; ldtB	0.635888	3.11392e-11
P0A8L1	serS	0.114743	0.17083		P0A8L1	serS	-2.37723	1.33513e-136		P0A8L1	serS	1.56209	1.02465e-59		P0A8L1	serS	-1.10378	6.87337e-18		P0C054	ibpA	4.7376	0		P0C054	ibpA	2.60776	3.80243e-93		P0C054	ibpA	6.36443	1		P0C054	ibpA	5.06819	1.91645e-216
P0AB43	ycgL	0.0967165	0.281979		P0AB43	ycgL	-1.11085	1.59524e-19		P0AB43	ycgL	0.912781	2.45514e-20		P0AB43	ycgL	-0.99721	1.83452e-15		P0ACB2	hemB	-0.221756	1		P0ACB2	hemB	-17.9332	1		P0ACB2	hemB	1.75318	2.29026e-59		P0ACB2	hemB	18.8673	1
P0A6L0	deoC	0.600686	3.4269e-11		P0A6L0	deoC	2.14645	3.51945e-64		P0A6L0	deoC	-2.87386	3.33013e-152		P0A6L0	deoC	1.45424	6.55956e-25		P0A9Q5	accD	1.94931	9.24408e-73		P0A9Q5	accD	-0.724504	8.94468e-10		P0A9Q5	accD	1.33423	4.6915e-38		P0A9Q5	accD	-0.986839	1.64814e-23
P0C054	ibpA	2.30074	4.91937e-132		P0C054	ibpA	6.14313	0		P0C054	ibpA	6.75498	1		P0C054	ibpA	4.1894	2.07897e-189		P23836	phoP	-0.371738	0.00217464		P23836	phoP	1.13796	3.04375e-21		P23836	phoP	0.198239	0.05808		P23836	phoP	-1.65444	1.42215e-62
P23538	ppsA	-0.14923	0.12623		P23538	ppsA	-2.09936	4.51445e-49		P23538	ppsA	0.351844	0.000205935		P23538	ppsA	2.44661	2.73181e-52		P45470	yhbO	0.918619	2.52151e-15		P45470	yhbO	1.55915	4.68596e-31		P45470	yhbO	-0.470571	8.83443e-05		P45470	yhbO	-17.8454	1
P0A968	cspD	0.257296	0.00410129		P0A968	cspD	1.25337	2.70185e-23		P0A968	cspD	-0.422104	2.3591e-07		P0A968	cspD	-0.156092	0.256743		P31120	glmM	0.959213	1.41195e-15		P31120	glmM	0.786081	7.0426e-14		P31120	glmM	3.10182	2.08811e-130		P31120	glmM	-14.1503	1
P37330	glcB	-0.097186	0.298222		P37330	glcB	3.80554	9.61767e-113		P37330	glcB	0.0263621	0.777489		P37330	glcB	1.82409	8.23908e-37		P31550	thiB	-6.13017	0		P31550	thiB	1.02464	0.626143		P31550	thiB	-0.711373	2.83218e-13		P31550	thiB	2.24354	1.34035e-68
P0AGL2	tdcF	-10.9297	0		P0AGL2	tdcF	-12.5609	6.26422e-291		P0AGL2	tdcF	-0.294294	0.000300056		P0AGL2	tdcF	1.54655	1.85385e-35		P0AET2	hdeB	1.86464	4.43608e-93		P0AET2	hdeB	0.497578	1.49455e-05		P0AET2	hdeB	-1.81002	7.98867e-87		P0AET2	hdeB	-1.22999	4.32673e-16
P45748	rimN; tsaC	-1.48009	1.05762e-52		P45748	rimN; tsaC	-0.0564989	0.723419		P45748	rimN; tsaC	-0.446696	6.08915e-05		P45748	rimN; tsaC	3.28654	1.97939e-170		P0A9C3	galM	16.1736	0		P0A9C3	galM	3.97083	3.88306e-147		P0A9C3	galM	19.391	1		P0A9C3	galM	3.31863	5.91707e-137
P0AF96	tabA	1.04933	1.11151e-29		P0AF96	tabA	-2.25179	3.60623e-48		P0AF96	tabA	0.780259	1.8466e-14		P0AF96	tabA	-1.33249	4.82137e-25		P77202	dsbG	-0.785364	3.15057e-11		P77202	dsbG	-1.3412	2.41646e-29		P77202	dsbG	-0.501029	6.02871e-05		P77202	dsbG	3.70669	1
P0AG30	rho	-2.04892	4.30945e-98		P0AG30	rho	-0.141994	0.335949		P0AG30	rho	-12.7711	1		P0AG30	rho	-1.30411	1.09893e-40		P06999	pfkB	-1.08393	1.3618e-21		P06999	pfkB	0.0054488	0.96374		P06999	pfkB	-0.663445	1.41853e-09		P06999	pfkB	-0.282306	0.00645246
P0AFZ3	sspB	-1.59337	4.08965e-74		P0AFZ3	sspB	-2.26791	9.02817e-63		P0AFZ3	sspB	-0.194791	0.0522386		P0AFZ3	sspB	-2.7276	1.40855e-150		P0ACG1	stpA	3.16214	5.68744e-236		P0ACG1	stpA	-1.46203	1.79403e-32		P0ACG1	stpA	-0.900703	2.77915e-22		P0ACG1	stpA	-0.00843437	0.952656
P11557	damX	-0.393999	9.90486e-05		P11557	damX	0.649013	1.55605e-07		P11557	damX	-1.92654	1.96008e-55		P11557	damX	0.0987817	0.428945		P16659	proS	-0.612391	2.62357e-07		P16659	proS	0.609904	1.17668e-10		P16659	proS	2.50053	9.58632e-71		P16659	proS	4.87902	1
P28629	adiA	0.012377	0.900573		P28629	adiA	3.85731	0		P28629	adiA	-0.276729	0.00294521		P28629	adiA	1.92993	1.22875e-41		P0A9X4	APT61_RS02405; mreB; GLAD_RS13170; ENT638_RS18990	-0.853231	1.58701e-15		P0A9X4	APT61_RS02405; mreB; GLAD_RS13170; ENT638_RS18990	0.51878	1.32099e-05		P0A9X4	APT61_RS02405; mreB; GLAD_RS13170; ENT638_RS18990	-0.867605	3.97884e-16		P0A9X4	APT61_RS02405; mreB; GLAD_RS13170; ENT638_RS18990	-1.22981	2.46904e-44
P0A8W8	yfbU	-2.13214	8.69717e-73		P0A8W8	yfbU	0.204681	0.145636		P0A8W8	yfbU	-1.77906	7.46044e-41		P0A8W8	yfbU	0.0257666	0.867294		P52061	rdgB	-2.03754	1.68882e-47		P52061	rdgB	0.738742	2.60851e-06		P52061	rdgB	-0.0122978	0.922869		P52061	rdgB	-17.593	1
P76569	yfgD	-0.116399	0.18705		P76569	yfgD	-1.32622	8.45616e-14		P76569	yfgD	-0.0149063	0.880899		P76569	yfgD	-0.605252	0.000439361		P77150	pdxY	-2.37127	1.44462e-74		P77150	pdxY	-0.835444	2.32957e-06		P77150	pdxY	-0.911631	1.72921e-19		P77150	pdxY	1.29052	1.40167e-16
P02924	araF	10.5157	8.98421e-272		P02924	araF	3.70769	1.83115e-157		P02924	araF	-1.89282	8.14533e-81		P02924	araF	1.10007	1.80519e-18		P0AG48	LG71_RS25305; rplU	-0.258049	0.00472139		P0AG48	LG71_RS25305; rplU	1.12183	1.43234e-22		P0AG48	LG71_RS25305; rplU	0.209375	0.0348453		P0AG48	LG71_RS25305; rplU	-1.35781	5.5943e-23
P18843	nadE	-1.26035	3.2072e-42		P18843	nadE	-0.111551	0.379196		P18843	nadE	0.33227	1		P18843	nadE	-0.0929715	0.315175		P65556	yfcD	-0.411987	0.000256044		P65556	yfcD	0.555981	5.37081e-06		P65556	yfcD	-1.24786	4.56507e-30		P65556	yfcD	-19.3584	1
P39377	iadA	1.17339	4.36501e-44		P39377	iadA	-2.12367	3.93394e-43		P39377	iadA	0.668493	4.97831e-12		P39377	iadA	-0.678679	5.21036e-08		P76243	yeaO	0.156779	0.138324		P76243	yeaO	-0.679424	9.68464e-09		P76243	yeaO	-2.40721	8.81819e-119		P76243	yeaO	-1.51792	1.23013e-52
P0A877	trpA	0.0126605	0.878921		P0A877	trpA	0.0285144	0.706436		P0A877	trpA	18.8632	1		P0A877	trpA	0.141683	0.304567		P0A9M2	hpt	-1.24957	1.82477e-24		P0A9M2	hpt	-0.530938	2.87694e-07		P0A9M2	hpt	1.22662	3.79015e-34		P0A9M2	hpt	0.494836	6.61497e-09
P27248	gcvT	-11.3766	0		P27248	gcvT	-13.8874	0		P27248	gcvT	-13.8908	1		P27248	gcvT	4.77118	4.31364e-198		P33343	yehD	1.57056	2.6401e-45		P33343	yehD	-3.27186	2.90599e-94		P33343	yehD	-1.98123	1.64878e-33		P33343	yehD	-16.3533	1
P0AE06	acrA	-0.06397	0.46966		P0AE06	acrA	-1.47285	2.37414e-22		P0AE06	acrA	-0.396561	0.000195778		P0AE06	acrA	-3.47093	1.08009e-134		P0A6G7	clpP	-0.641851	4.35687e-08		P0A6G7	clpP	-0.269882	0.010118		P0A6G7	clpP	6.61771	1		P0A6G7	clpP	2.90646	1.08495e-166
P0AEH5	elaB	-0.402661	4.38858e-06		P0AEH5	elaB	0.738803	1.6224e-17		P0AEH5	elaB	-1.44676	3.65702e-44		P0AEH5	elaB	-1.2793	2.18722e-23		P45464	lpoA	0.186811	0.109332		P45464	lpoA	-1.36364	1.60843e-28		P45464	lpoA	0.0337391	0.765057		P45464	lpoA	-2.35659	7.99738e-135
P0A9K3	ybeZ	1.61563	3.72022e-78		P0A9K3	ybeZ	-0.294711	0.000643836		P0A9K3	ybeZ	2.6622	2.28506e-142		P0A9K3	ybeZ	0.350828	0.00600314		P0A6L9	hscB	0.387612	0.000209194		P0A6L9	hscB	1.00754	4.07914e-16		P0A6L9	hscB	-0.328175	0.000678257		P0A6L9	hscB	1.09353	1.10682e-31
P0DTT0		-1.18729	1.28148e-38		P0DTT0		-2.62044	1.85328e-89		P0DTT0		0.543265	3.24957e-08		P0DTT0		-1.4364	1.21173e-50		P39265	alsB	-0.0793301	0.464093		P39265	alsB	-1.23868	5.41089e-24		P39265	alsB	-0.59633	4.13919e-09		P39265	alsB	1.04667	2.30695e-31
P27250	yjgB; ahr	0.0732605	0.410949		P27250	yjgB; ahr	1.35565	4.33456e-23		P27250	yjgB; ahr	-15.1956	1		P27250	yjgB; ahr	0.351568	0.00919552		P09127	hemX	-0.413188	0.000172475		P09127	hemX	-0.240982	0.0606855		P09127	hemX	-0.554531	8.2975e-07		P09127	hemX	0.796821	2.20893e-12
P0A940	bamA	-6.02612	0		P0A940	bamA	0.2037	0.0907717		P0A940	bamA	-13.6666	1		P0A940	bamA	-0.235262	0.00851877		P0A734	minE	-1.20174	1.33834e-31		P0A734	minE	0.404412	0.000517787		P0A734	minE	-1.63721	2.4903e-69		P0A734	minE	-1.82796	1.06701e-38
P25437	frmA	-2.47359	4.94387e-141		P25437	frmA	3.23094	6.19207e-105		P25437	frmA	-15.6548	1		P25437	frmA	1.1599	1.10767e-10		P0AC53	zwf	0.697508	4.70667e-09		P0AC53	zwf	-0.853149	8.28481e-09		P0AC53	zwf	3.35827	3.25404e-161		P0AC53	zwf	3.11061	9.40126e-67
P33937	napA	-12.2149	0		P33937	napA	-14.3182	0		P33937	napA	-3.7998	1.90592e-240		P33937	napA	-1.49474	1.09475e-28		P0A9M5	gpt	-2.84418	8.3899e-117		P0A9M5	gpt	-1.43215	1.21692e-42		P0A9M5	gpt	1.21884	2.61262e-32		P0A9M5	gpt	1.78052	2.12687e-78
P0AAS7	ybcJ	0.455317	1.07128e-06		P0AAS7	ybcJ	2.08054	2.65424e-111		P0AAS7	ybcJ	-0.418248	5.21793e-06		P0AAS7	ybcJ	0.00165752	0.990621		P00888	aroF	1.21265	1.77825e-27		P00888	aroF	0.932096	3.46364e-15		P00888	aroF	-0.886062	0.630141		P00888	aroF	2.16911	0.377176
P21367	ycaC	-13.6551	0		P21367	ycaC	4.95124	1.76571e-242		P21367	ycaC	-17.3254	1		P21367	ycaC	-0.722187	1.7188e-07		P28304	qorA	-13.8722	0		P28304	qorA	-0.650051	1.15582e-11		P28304	qorA	3.05355	1.56372e-121		P28304	qorA	-12.8963	1
P0AD33	yfcZ	0.464498	7.47479e-07		P0AD33	yfcZ	-2.00697	2.48328e-122		P0AD33	yfcZ	-0.927343	5.29383e-27		P0AD33	yfcZ	1.13583	5.00477e-19		P0A7W7	rpsH; AL524_RS25290	-1.00176	3.05159e-26		P0A7W7	rpsH; AL524_RS25290	0.617782	3.51495e-07		P0A7W7	rpsH; AL524_RS25290	-0.00636405	0.944399		P0A7W7	rpsH; AL524_RS25290	0.408019	0.0049753
Q46868	yqiC	-0.00332368	0.969048		Q46868	yqiC	0.63537	6.33509e-13		Q46868	yqiC	-0.383743	2.84843e-05		Q46868		-2.15994	5.02475e-48		P0ABQ2	garR	-0.234721	1		P0ABQ2	garR	1.03377	0.626222		P0ABQ2	garR	1.97106	6.98093e-79		P0ABQ2	garR	1.73741	6.67429e-74
P23857	pspE	-0.432885	1.69266e-06		P23857	pspE	-1.19382	2.58873e-37		P23857	pspE	-1.7824	9.90962e-87		P23857	pspE	-2.59504	8.67985e-115		P0AFG0	nusG	0.682989	5.30722e-11		P0AFG0	nusG	1.14252	5.39645e-22		P0AFG0	nusG	-0.0635684	0.520514		P0AFG0	nusG	-2.77482	3.63176e-177
P13482	treA	1.14019	5.1515e-41		P13482	treA	2.17195	6.45898e-75		P13482	treA	-14.7334	1		P13482	treA	1.24878	2.15408e-15		P0A890	tusA	0.777051	1.74385e-13		P0A890	tusA	-0.854868	9.51512e-11		P0A890	tusA	-1.29013	2.3669e-34		P0A890	tusA	-2.692	4.33593e-118
P15254	purL	-0.136595	0.145379		P15254	purL	-0.385925	0.00200769		P15254	purL	0.445759	1		P15254	purL	17.0011	1		P0ADK8	yibL	0.987094	8.39038e-29		P0ADK8	yibL	-1.37205	4.79631e-47		P0ADK8	yibL	-1.55248	4.44762e-60		P0ADK8	yibL	0.0762145	0.580124
Q59385	copA	0.280954	0.00299773		Q59385	copA	0.883688	1.60405e-11		Q59385	copA	0.37581	1		Q59385	copA	-12.8973	1		P0A7J7	rplK	2.6275	2.16871e-149		P0A7J7	rplK	-0.861031	1.05553e-10		P0A7J7	rplK	-0.219589	0.0205428		P0A7J7	rplK	-2.49335	7.86864e-54
P0AFW4	rnk	3.09283	1.491e-216		P0AFW4	rnk	2.63133	8.985e-61		P0AFW4	rnk	1.66923	1.00167e-53		P0AFW4	rnk	0.858686	9.85038e-11		P0C8J6	gatY	-1.05102	1.66893e-24		P0C8J6	gatY	1.14209	8.31132e-30		P0C8J6	gatY	1.3344	2.13017e-44		P0C8J6	gatY	-0.395883	0.00849042
P0A8R4	slyX	0.0334454	0.70078		P0A8R4	slyX	-0.208427	0.0940277		P0A8R4	slyX	0.456105	1.77643e-06		P0A8R4	slyX	-0.411715	0.000839139		P0ADG4	suhB	0.463546	6.4923e-05		P0ADG4	suhB	-3.59742	7.65095e-162		P0ADG4	suhB	-0.277037	0.00429194		P0ADG4	suhB	-17.8332	1
P0ADG7	guaB	1.1062	6.5236e-33		P0ADG7	guaB	-0.376537	6.09453e-06		P0ADG7	guaB	-2.00051	4.32473e-88		P0ADG7	guaB	-0.158654	0.0902177		P68191	sra	-1.00609	1.48809e-26		P68191	sra	0.997064	3.98938e-15		P68191	sra	-1.5694	4.78739e-60		P68191	sra	25.737	1
P06989	hisI	-1.45525	1.84818e-70		P06989	hisI	-1.97342	1.11777e-94		P06989	hisI	-4.21568	1		P06989	hisI	-1.79599	3.06161e-48		P0A7F6	speD	-2.48629	5.20837e-96		P0A7F6	speD	-1.08647	7.88379e-17		P0A7F6	speD	3.33217	6.97251e-141		P0A7F6	speD	2.00827	4.07391e-70
P0A6E4	argG	-1.72987	3.45963e-83		P0A6E4	argG	-4.56172	2.9255e-208		P0A6E4	argG	-13.0854	1		P0A6E4	argG	-2.04376	8.17733e-87		Q46948	yajL	0.149108	0.250338		Q46948	yajL	0.994783	0.62617		Q46948	yajL	4.22019	1		Q46948	yajL	-14.667	1
P21889	aspS	-13.6402	0		P21889	aspS	1.12826	6.34984e-20		P21889	aspS	0.380065	1		P21889	aspS	2.02409	2.77059e-97		P27248	gcvT	-1.33088	1.8937e-24		P27248	gcvT	-0.0512903	0.613774		P27248	gcvT	1.93365	3.96075e-67		P27248	gcvT	3.47629	1.18871e-306
P00561	thrA	-2.53128	2.38451e-69		P00561	thrA	-1.48401	8.88886e-51		P00561	thrA	-13.9292	1		P00561	thrA	0.729927	1.44173e-08		P0AB28	yceD	-0.382465	0.00847526		P0AB28	yceD	-0.297559	0.00238677		P0AB28	yceD	-0.730815	4.09335e-07		P0AB28	yceD	-1.20691	2.21756e-37
P0ADV1	lptA	0.53305	4.26067e-08		P0ADV1	lptA	-0.872904	3.85151e-12		P0ADV1	lptA	0.750112	1.49982e-14		P0ADV1	lptA	-1.17023	2.17982e-15		P0ADB1	osmE	1.17044	1.2865e-28		P0ADB1	osmE	0.768613	1.1849e-07		P0ADB1	osmE	-1.69196	6.36055e-65		P0ADB1	osmE	-19.1265	1
P0A817	metK	0.677924	1.17472e-14		P0A817	metK	0.110999	0.264767		P0A817	metK	2.81775	2.14995e-181		P0A817	metK	0.74297	1.03157e-13		P0A8N3	lysS	2.13712	1.13806e-71		P0A8N3	lysS	-0.899916	2.59658e-12		P0A8N3	lysS	-0.419197	0.000435945		P0A8N3	lysS	-3.04894	2.89631e-86
P0A6N4	efp	0.426558	3.03565e-07		P0A6N4	efp	1.34832	2.49376e-70		P0A6N4	efp	0.846039	3.76047e-22		P0A6N4	efp	-0.898243	1.17579e-10		P29012	dadX	-13.7019	0		P29012	dadX	17.2298	1		P29012	dadX	20.5613	1		P29012	dadX	-12.8379	1
P0A7M2	rpmB	0.50081	7.67737e-10		P0A7M2	rpmB	0.309593	0.000138945		P0A7M2	rpmB	0.185788	0.02992		P0A7M2	rpmB	-0.788245	1.80546e-12		P37689	gpmM	-0.615999	1.97859e-07		P37689	gpmM	-0.304116	0.0139015		P37689	gpmM	1.56215	2.67543e-53		P37689	gpmM	-16.7667	1
P00935	metB	-1.77319	7.73405e-87		P00935	metB	1.70592	3.27517e-97		P00935	metB	-12.0525	1		P00935	metB	0.142078	0.109568		P0A6L4	nanA	17.4814	0		P0A6L4	nanA	0.731781	6.87406e-15		P0A6L4	nanA	-0.951287	9.16735e-21		P0A6L4	nanA	-0.216642	0.0222375
P0A6L9	hscB	-0.536876	5.70107e-05		P0A6L9	hscB	1.406	1.91651e-27		P0A6L9	hscB	-1.61773	1.89076e-24		P0A6L9	hscB	0.243995	0.0543817		P0AG86	secB	-2.39924	5.44418e-54		P0AG86	secB	-0.744407	5.63468e-10		P0AG86	secB	-1.02395	1.43251e-13		P0AG86	secB	-0.493282	4.14153e-07
P02931	ompF	0.486666	3.6655e-06		P02931	ompF	-0.169528	0.18274		P02931	ompF	4.17799	5.04458e-241		P02931	ompF	0.29256	0.0265859		P31063	yedD	0.777509	1.38116e-10		P31063	yedD	-0.64658	1.1263e-07		P31063	yedD	-0.508208	1.57197e-05		P31063	yedD	-18.444	1
P37689	gpmM	-0.946759	1.48403e-24		P37689	gpmM	0.0209168	0.864214		P37689	gpmM	-0.20799	0.0526697		P37689	gpmM	0.53343	2.3308e-05		P0ABD8	accB	0.653635	3.94462e-12		P0ABD8	accB	-0.836263	1.68486e-12		P0ABD8	accB	-0.943134	2.9903e-24		P0ABD8	accB	-0.939615	3.09096e-11
P0AAP3	frmR	0.663823	1.95947e-07		P0AAP3	frmR	0.587506	4.21454e-05		P0AAP3	frmR	0.200114	0.102425		P0AAP3	frmR	-0.438782	0.00287935		P0DTT0		-0.0270085	0.843748		P0DTT0		-1.25452	6.92473e-19		P0DTT0		-1.22774	4.30609e-16		P0DTT0		1.30766	4.66467e-21
P06968		0.234381	0.0270527		P06968		-0.206332	0.0203148		P06968		-0.479209	5.76321e-05		P06968		2.34199	2.34598e-57		P00961	glyS	0.316178	0.0106187		P00961	glyS	0.0425408	0.721228		P00961	glyS	-0.301003	0.0213539		P00961	glyS	-16.6965	1
P0A7E9	pyrH	2.28189	9.72592e-45		P0A7E9	pyrH	1.76768	3.7015e-39		P0A7E9	pyrH	2.05701	1.49084e-31		P0A7E9	pyrH	0.958505	8.31455e-13		P0ADZ4	rpsO	2.08834	8.60151e-39		P0ADZ4	rpsO	-1.73499	3.27769e-40		P0ADZ4	rpsO	-0.0732555	0.633735		P0ADZ4	rpsO	0.685958	1.8762e-05
P0A8H6	yihI	1.13541	1.07804e-43		P0A8H6	yihI	-0.645987	1.3656e-07		P0A8H6	yihI	0.394565	2.28694e-05		P0A8H6	yihI	0.231821	0.103185		P25894	loiP; yggG	-0.287475	0.0117088		P25894	loiP; yggG	-0.136342	0.250839		P25894	loiP; yggG	0.555079	7.24499e-08		P25894	loiP; yggG	2.717	6.56434e-163
P0ABU5	elbB	-0.314662	0.000438385		P0ABU5	elbB	-14.0072	0		P0ABU5	elbB	-2.09348	4.24102e-84		P0ABU5	elbB	-0.670713	1.99768e-07		P0A7J0	ribB	-2.64634	7.24053e-117		P0A7J0	ribB	1.34263	4.03188e-27		P0A7J0	ribB	18.9881	1		P0A7J0	ribB	1.60421	1.32332e-54
P06610	btuE	0.379757	2.55005e-05		P06610	btuE	0.91316	4.73589e-12		P06610	btuE	-14.5863	1		P06610	btuE	0.204394	0.111348		P0ACX3	ydhR	-0.328671	0.000361896		P0ACX3	ydhR	-0.0892491	0.452603		P0ACX3	ydhR	-1.72008	3.65316e-63		P0ACX3	ydhR	-0.77055	5.07093e-08
P0ACB2	hemB	-13.7129	0		P0ACB2	hemB	3.23697	3.99119e-133		P0ACB2	hemB	-11.6153	1		P0ACB2	hemB	0.295058	0.001156		P08312	pheS	-0.600306	3.0895e-08		P08312	pheS	-0.524977	1.11413e-05		P08312	pheS	4.01493	3.02968e-183		P08312	pheS	2.63668	9.01678e-77
P41409	rihA	-1.43971	6.23716e-68		P41409	rihA	1.60261	1.93092e-26		P41409	rihA	1.86358	1.27888e-105		P41409	rihA	0.311097	0.0247435		P00946	manA	-2.76226	3.14836e-106		P00946	manA	-0.850592	9.06924e-17		P00946	manA	1.96082	3.69821e-90		P00946	manA	0.671567	3.9183e-12
P0A9W6	ibaG; yrbA	0.0448779	0.608047		P0A9W6	ibaG; yrbA	0.209371	0.0172682		P0A9W6	ibaG; yrbA	-0.223692	0.0229716		P0A9W6	ibaG; yrbA	-0.928188	1.09801e-10		P37313	dppF	4.83393	6.42794e-267		P37313	dppF	7.09441	1		P37313	dppF	15.6132	1		P37313	dppF	3.5084	4.06597e-208
P77783	ynfF	-9.55854	2.26588e-178		P77783	ynfF	-16.524	0		P77783	ynfF	-14.7081	1		P77783	ynfF	-16.8379	1		P75874	yccU	-0.779614	1.28526e-11		P75874	yccU	-1.41866	4.52406e-33		P75874	yccU	0.635299	5.93286e-09		P75874	yccU	2.71255	2.62123e-81
P0AB91	aroG	0.26352	0.00329422		P0AB91	aroG	-1.69105	1.63744e-93		P0AB91	aroG	1.31455	3.49991e-39		P0AB91	aroG	-0.0906041	0.315199		P42588	patA	17.1568	0		P42588	patA	-2.30612	5.7108e-78		P42588	patA	17.3644	1		P42588	patA	-22.8479	1
P25738	msyB	0.195373	0.026538		P25738	msyB	0.431874	2.47371e-06		P25738	msyB	-2.45759	4.07525e-121		P25738	msyB	-0.929819	5.26172e-11		P75823	ltaE	0.145731	0.240701		P75823	ltaE	15.3195	1		P75823	ltaE	5.19458	1		P75823	ltaE	19.7894	1
P04982	rbsD	0.643273	1		P04982	rbsD	0.0273284	0.85361		P04982	rbsD	0.913489	2.12341e-09		P04982	rbsD	-0.394444	0.00400509		P27306	sthA	-20.4672	0		P27306	sthA	0.637517	7.10465e-08		P27306	sthA	2.76715	3.1907e-60		P27306	sthA	2.15931	0.377071
P0AD24	yejL	0.258121	0.00133832		P0AD24	yejL	-0.677422	3.42439e-18		P0AD24	yejL	2.66562	4.87189e-219		P0AD24	yejL	-0.976872	2.48021e-12		P29131	ftsN	0.917972	1.1339e-15		P29131	ftsN	-0.942829	1.61312e-23		P29131	ftsN	0.289335	0.0028179		P29131	ftsN	3.35412	3.95874e-231
P0C079	AB185_RS05015; relB; GLAD_RS20080; ENT638_RS21820	-0.00358224	0.969063		P0C079	AB185_RS05015; relB; GLAD_RS20080; ENT638_RS21820	0.277903	0.0227726		P0C079	AB185_RS05015; relB; GLAD_RS20080; ENT638_RS21820	-0.262177	0.00760995		P0C079	AB185_RS05015; relB; GLAD_RS20080; ENT638_RS21820	-1.14617	1.69946e-19		P21599	pykA	-0.743206	4.97007e-12		P21599	pykA	-0.900079	6.38844e-14		P21599	pykA	1.76837	4.25782e-47		P21599	pykA	4.17413	1
P0A7G6	recA	1.19769	1.42709e-44		P0A7G6	recA	-2.92115	2.59431e-112		P0A7G6	recA	-0.515653	3.41403e-07		P0A7G6	recA	-1.66257	3.56797e-41		P0AAN5	yaiA	0.0212694	0.833066		P0AAN5	yaiA	0.604995	2.11579e-07		P0AAN5	yaiA	-2.06499	2.58685e-84		P0AAN5	yaiA	0.544323	6.75506e-05
P0AFG3	sucA	-0.619257	4.45415e-13		P0AFG3	sucA	-2.54666	5.1313e-85		P0AFG3	sucA	-0.488619	5.44149e-07		P0AFG3	sucA	-1.06183	2.88507e-17		P18390	yjjA	0.738779	1.25136e-12		P18390	yjjA	-0.787837	2.21304e-11		P18390	yjjA	-2.64831	1.469e-132		P18390	yjjA	-0.591509	4.88206e-12
P27838	cyaY	0.409986	5.55234e-05		P27838	cyaY	-0.413348	0.00126704		P27838	cyaY	0.633914	1.03776e-09		P27838	cyaY	-0.97737	1.19303e-13		P69786	ptsG	0.307287	0.0130786		P69786	ptsG	-2.59628	1.12721e-92		P69786	ptsG	0.0959604	0.434905		P69786	ptsG	4.91145	1.16841e-187
P21599	pykA	-13.2498	0		P21599	pykA	-1.63524	2.33514e-38		P21599	pykA	0.395563	1		P21599	pykA	2.05797	6.30012e-53		P24178	yffB	-0.875642	2.74707e-14		P24178	yffB	-1.1831	4.44064e-22		P24178	yffB	-1.00903	3.8686e-26		P24178	yffB	-2.56463	2.14307e-129
P0ADP9	yihD	0.321347	0.000929697		P0ADP9	yihD	-0.338739	0.0222318		P0ADP9	yihD	-0.800487	2.272e-12		P0ADP9	yihD	-1.30963	1.31279e-24		P0A9K3	ybeZ	2.13903	1.57377e-66		P0A9K3	ybeZ	0.54245	6.31722e-06		P0A9K3	ybeZ	0.895333	8.72609e-15		P0A9K3	ybeZ	1.58097	1.4704e-71
P0ACJ0	lrp; ENT638_RS07390	0.130814	0.157112		P0ACJ0	lrp; ENT638_RS07390	-0.794963	5.16652e-22		P0ACJ0	lrp; ENT638_RS07390	0.916805	1.94073e-17		P0ACJ0	lrp; ENT638_RS07390	-0.0874456	0.333228		P0AG51	rpmD	-0.277516	0.00326978		P0AG51	rpmD	-0.631425	7.97519e-07		P0AG51	rpmD	-0.140706	0.125691		P0AG51	rpmD	1.90154	2.30609e-36
P64506	yebY	0.216796	0.0309595		P64506	yebY	-1.51378	1.4159e-31		P64506	yebY	0.447082	0.00016769		P64506	yebY	-0.419549	1.4579e-05		P0A7F3	pyrI	-1.85699	3.50168e-55		P0A7F3	pyrI	-1.14496	6.54447e-22		P0A7F3	pyrI	-3.80714	2.74876e-169		P0A7F3	pyrI	-18.0897	1
B7MAV9	astC	0.427243	1		B7MAV9	astC	1.16757	0.625982		B7MAV9	astC	0.500778	1		B7MAV9	astC	0.502961	1		P0A7N9	rpmG; EAMY_RS17670	-0.163497	0.0726533		P0A7N9	rpmG; EAMY_RS17670	-1.58953	9.03767e-36		P0A7N9	rpmG; EAMY_RS17670	-1.48921	3.00403e-57		P0A7N9	rpmG; EAMY_RS17670	1.67165	4.4461e-24
P0AAZ7	ycaR	0.206244	0.0106342		P0AAZ7	ycaR	-0.493151	1.49371e-08		P0AAZ7	ycaR	-1.55996	6.9672e-76		P0AAZ7	ycaR	-0.424042	0.000182038		P11447	argH	1.04081	5.84276e-22		P11447	argH	-0.479059	1.74608e-06		P11447	argH	18.138	1		P11447	argH	3.58845	1.17613e-212
P0A9C3	galM	-0.429532	0.000101777		P0A9C3	galM	2.13745	1.13444e-57		P0A9C3	galM	0.322589	1		P0A9C3	galM	3.87545	4.01432e-166		P0AGF2	csdE	0.755643	5.41168e-10		P0AGF2	csdE	-0.665211	3.99878e-08		P0AGF2	csdE	-0.295883	0.0148714		P0AGF2	csdE	0.514	3.41045e-07
P0AFM4	psiF	-0.639683	2.34051e-12		P0AFM4	psiF	-1.61511	3.28503e-68		P0AFM4	psiF	-1.03861	5.10867e-38		P0AFM4	psiF	-2.16013	8.43543e-83		P41409	rihA	-0.184996	1		P41409	rihA	1.0566	0.626756		P41409	rihA	2.05899	2.94879e-78		P41409	rihA	-17.2301	1
P0AFD1	nuoE	-0.0257335	0.760807		P0AFD1	nuoE	1.03297	2.44782e-16		P0AFD1	nuoE	0.733289	3.00616e-17		P0AFD1	nuoE	-1.5329	1.3385e-33		P31554	lptD	3.56563	4.14202e-162		P31554	lptD	-1.03223	2.59127e-18		P31554	lptD	0.16496	0.298864		P31554	lptD	-14.9519	1
P0A9Q9	asd	-1.09762	2.85072e-26		P0A9Q9	asd	-0.91473	6.65645e-21		P0A9Q9	asd	1.10751	1.28028e-21		P0A9Q9	asd	-1.07067	2.78746e-15		P0ABF6	cdd	-16.1084	0		P0ABF6	cdd	-18.1978	1		P0ABF6	cdd	5.30686	1		P0ABF6	cdd	19.2045	1
P51024	yaiL	0.0949138	0.283153		P51024	yaiL	-2.63475	1.39603e-63		P51024	yaiL	1.92492	2.47488e-77		P51024	yaiL	0.174517	0.167039		P64534	rcnB	-0.447602	3.07439e-05		P64534	rcnB	-0.749421	2.1929e-10		P64534	rcnB	-2.5457	3.97219e-120		P64534	rcnB	-3.63188	9.02103e-299
P14175	proV	-2.82911	5.61818e-215		P14175	proV	-1.88461	1.02507e-89		P14175	proV	0.698196	1.63707e-13		P14175	proV	11.2359	1		P37188	gatB	0.908111	1.43133e-13		P37188	gatB	1.93346	2.07314e-64		P37188	gatB	2.15	2.64652e-100		P37188	gatB	-18.8711	1
P77150	pdxY	-2.74709	6.04363e-123		P77150	pdxY	-2.80783	2.71886e-67		P77150	pdxY	1.29194	1.75464e-30		P77150	pdxY	-2.8951	2.75444e-70		P76004	ycgM	-1.26814	6.76777e-23		P76004	ycgM	-2.25426	3.65753e-48		P76004	ycgM	2.01734	1.72343e-71		P76004	ycgM	-16.6335	1
P45464	lpoA	-0.563704	2.28238e-11		P45464	lpoA	-0.412546	0.00098718		P45464	lpoA	-13.8374	1		P45464	lpoA	-1.31637	7.74778e-41		P0A817	metK	1.09985	6.28646e-20		P0A817	metK	-0.866825	2.25834e-12		P0A817	metK	4.61775	8.24522e-269		P0A817	metK	-0.0990688	0.36191
P31554	lptD	0.332376	6.18123e-05		P31554	lptD	-1.09502	2.96049e-13		P31554	lptD	1.03825	1.40865e-24		P31554	lptD	-0.617857	1.0197e-11		P0ADV7	mlaC	-1.68954	9.39663e-51		P0ADV7	mlaC	-0.471989	3.60303e-07		P0ADV7	mlaC	1.28377	1.02467e-40		P0ADV7	mlaC	-3.43837	1.95683e-224
P52061	rdgB	-2.83325	1.98854e-209		P52061	rdgB	-0.90384	6.43784e-13		P52061	rdgB	-13.6215	1		P52061	rdgB	0.638361	2.12262e-07		P32662	gph	-1.35708	4.28456e-32		P32662	gph	-0.0779039	0.510244		P32662	gph	-0.19556	0.0842382		P32662	gph	-17.3814	1
P0A9Z1	CFNIH1_RS23780; glnB	1.20551	1.76143e-35		P0A9Z1	CFNIH1_RS23780; glnB	0.703683	1.6505e-08		P0A9Z1	CFNIH1_RS23780; glnB	0.384309	0.000603905		P0A9Z1	CFNIH1_RS23780; glnB	1.50311	7.30212e-56		P0ADA1	tesA	-1.75949	4.57812e-52		P0ADA1	tesA	0.136078	0.239902		P0ADA1	tesA	-0.300831	0.00544728		P0ADA1	tesA	-1.98117	8.19992e-119
P75874	yccU	0.750205	3.58717e-17		P75874	yccU	1.05413	8.56139e-17		P75874	yccU	0.280498	0.00454675		P75874	yccU	0.231492	0.0661764		P0A8G3	uxaC	15.317	0		P0A8G3	uxaC	1.13019	0.626353		P0A8G3	uxaC	4.44065	9.05165e-230		P0A8G3	uxaC	-14.312	1
P25526	gabD	0.380605	1		P25526	gabD	-12.7394	1.52284e-301		P25526	gabD	0.454247	1		P25526	gabD	9.54199	1		P76143	lsrF	-0.252774	1		P76143	lsrF	1.03019	0.626134		P76143	lsrF	20.6281	1		P76143	lsrF	19.5519	1
P39099	degQ	-1.49614	9.88406e-56		P39099	degQ	2.51544	1.4e-82		P39099	degQ	-3.03266	9.71374e-144		P39099	degQ	-0.926738	4.38997e-13		P0A8M6	yeeX	1.14564	1.21785e-25		P0A8M6	yeeX	-1.47525	2.87892e-36		P0A8M6	yeeX	-0.0240389	0.821358		P0A8M6	yeeX	-0.394249	4.90826e-05
P0AB28	yceD	0.26541	0.0358262		P0AB28	yceD	2.32037	2.80113e-22		P0AB28	yceD	0.209511	0.138011		P0AB28	yceD	0.863547	0.000250312		P0AAV6	ybgS	-1.11121	1.42128e-15		P0AAV6	ybgS	-0.210429	0.345774		P0AAV6	ybgS	-3.01511	1.23541e-95		P0AAV6	ybgS	-1.7202	2.13573e-12
P00946	manA	-13.1513	0		P00946	manA	4.91741	1.43312e-152		P00946	manA	0.786842	0.62584		P00946	manA	2.88224	1.88159e-53		P00550	mtlA	-0.865926	1.48801e-08		P00550	mtlA	-2.79059	2.24115e-64		P00550	mtlA	-3.62311	4.78394e-108		P00550	mtlA	-2.43841	2.95955e-43
P0A8K1	psd	1.36892	1.09452e-34		P0A8K1	psd	-0.440592	0.000529366		P0A8K1	psd	1.74746	3.9256e-37		P0A8K1	psd	0.145486	0.264347		P76193	ynhG; ldtE	0.978298	6.94191e-13		P76193	ynhG; ldtE	0.708317	9.33338e-09		P76193	ynhG; ldtE	-2.82229	3.76168e-68		P76193	ynhG; ldtE	-14.2313	1
B7LAM9	napA	-0.661876	1.33255e-12		B7LAM9	napA	-1.36737	4.62013e-64		B7LAM9	napA	3.83846	1.20833e-299		B7LAM9	napA	-2.6495	4.85103e-172		P0A7D7	purC	0.0619071	0.57087		P0A7D7	purC	-0.612781	1.45391e-11		P0A7D7	purC	-1.80497	5.32198e-44		P0A7D7	purC	-0.600661	1.44204e-12
P0ACX3	ydhR	-0.0263468	0.76358		P0ACX3	ydhR	-0.156713	0.202522		P0ACX3	ydhR	-0.00727349	0.940822		P0ACX3	ydhR	-0.443444	0.000278908		P0AB46	ymgD	-0.117903	0.303749		P0AB46	ymgD	-1.27916	2.39222e-26		P0AB46	ymgD	-2.07332	7.35528e-61		P0AB46	ymgD	-16.919	1
P21179	katE	-0.90124	1.23868e-18		P21179	katE	-0.902944	1.29021e-09		P21179	katE	-13.927	1		P21179	katE	-0.443185	0.000405005		P31130	ydeI	-0.568047	1.11525e-07		P31130	ydeI	-0.471517	1.16869e-06		P31130	ydeI	-0.973004	1.17693e-19		P31130	ydeI	-0.545138	1.03192e-07
P0A890	tusA	0.473354	7.55493e-09		P0A890	tusA	1.6388	1.95327e-35		P0A890	tusA	1.51095	5.19443e-45		P0A890	tusA	-0.620878	1.04083e-06		P08178	purM	-0.470594	2.45463e-05		P08178	purM	-0.0918043	0.438552		P08178	purM	-0.967551	0.629125		P08178	purM	20.3895	1
P64490	yoaC	1.04249	6.92628e-37		P64490	yoaC	-1.22113	5.13863e-23		P64490	yoaC	-1.19957	7.93008e-35		P64490	yoaC	-3.70273	4.85478e-159		P04982	rbsD	-0.453366	3.24425e-05		P04982	rbsD	-0.159944	0.16535		P04982	rbsD	-1.42345	7.36533e-56		P04982	rbsD	1.78273	1.31944e-38
P0AEM0	fkpB	1.18096	2.53734e-37		P0AEM0	fkpB	1.57988	1.51772e-34		P0AEM0	fkpB	16.9927	1		P0AEM0	fkpB	0.612501	1.92851e-06		P0A9M8	pta	0.252301	0.0175713		P0A9M8	pta	-2.4216	8.69533e-82		P0A9M8	pta	-1.62744	1.83425e-49		P0A9M8	pta	2.91809	2.73757e-166
P69503	apt	-0.362428	2.60762e-05		P69503	apt	1.41752	1.59748e-29		P69503	apt	-2.51722	2.10097e-133		P69503	apt	1.74637	4.3191e-43		P0AC55	glnK	5.79255	0		P0AC55	glnK	-6.01528	1		P0AC55	glnK	0.173566	0.266401		P0AC55	glnK	2.09878	0.377221
P0AC02	bamD	0.0605959	0.545613		P0AC02	bamD	-1.82471	1.91205e-37		P0AC02	bamD	-2.56351	3.76588e-96		P0AC02	bamD	-2.66243	5.79912e-106		P33235	flgK	-0.169095	1		P33235	flgK	16.8342	1		P33235	flgK	18.498	1		P33235	flgK	19.2921	1
P07004	proA	0.116632	0.171714		P07004	proA	1.13	2.01663e-18		P07004	proA	1.63412	2.41599e-55		P07004	proA	2.351	4.54938e-64		P04846	nlpA	1.07665	2.12392e-22		P04846	nlpA	-0.775388	2.996e-07		P04846	nlpA	-0.123032	0.302015		P04846	nlpA	1.87074	6.7856e-33
P0A8M0	asnS	-1.40635	9.82479e-53		P0A8M0	asnS	-1.68114	9.90052e-82		P0A8M0	asnS	-0.945946	2.63033e-17		P0A8M0	asnS	-1.01416	1.56548e-15		P0A8W2	slyA	-0.106128	0.3372		P0A8W2	slyA	-0.980072	7.82681e-16		P0A8W2	slyA	-1.84121	8.90156e-65		P0A8W2	slyA	3.22374	1.24473e-195
P0ADT2	ygiB	0.633332	4.67043e-12		P0ADT2	ygiB	-0.84378	2.57883e-08		P0ADT2	ygiB	-0.987139	3.65188e-21		P0ADT2	ygiB	-0.277163	0.0341991		P08506	dacC	-0.408373	0.000547825		P08506	dacC	0.599444	1.03928e-06		P08506	dacC	0.864538	3.05498e-17		P08506	dacC	0.207619	0.0414858
P0ADK8	yibL	0.666666	1.34461e-12		P0ADK8	yibL	1.71862	6.46178e-42		P0ADK8	yibL	0.796941	2.5484e-14		P0ADK8	yibL	-0.471689	0.000166918		P37744	rfbA	5.26348	0		P37744	rfbA	-1.92769	4.90678e-73		P37744	rfbA	2.88727	1.15735e-147		P37744	rfbA	1.13049	8.51769e-27
P07813	leuS	-14.1877	0		P07813	leuS	-5.18365	4.85977e-264		P07813	leuS	0.437007	1		P07813	leuS	-1.56597	3.83989e-61		P64490	yoaC	0.491296	3.79848e-06		P64490	yoaC	-1.20868	1.30367e-24		P64490	yoaC	-3.58152	2.21189e-209		P64490	yoaC	-1.54241	1.70524e-56
B7M1C7	thrS	0.347627	1		B7M1C7	thrS	16.3779	0		B7M1C7	thrS	13.9406	1		B7M1C7	thrS	0.489992	1		P27250	yjgB; ahr	-0.283671	1		P27250	yjgB; ahr	1.02198	0.626132		P27250	yjgB; ahr	5.38951	1		P27250	yjgB; ahr	21.0687	1
P10100	rlpA	0.0678001	0.423874		P10100	rlpA	-0.792286	3.10582e-19		P10100	rlpA	-1.00384	7.14261e-32		P10100	rlpA	-1.38753	4.26999e-23		P0A7L8	rpmA	-0.272035	0.00202217		P0A7L8	rpmA	-1.00408	1.60296e-16		P0A7L8	rpmA	-0.891266	3.89589e-24		P0A7L8	rpmA	1.70673	5.52811e-29
P0A6H1	clpX	0.288336	0.00108964		P0A6H1	clpX	-0.335303	0.00717309		P0A6H1	clpX	14.533	1		P0A6H1	clpX	2.16899	5.06135e-116		P0AFU8	ribC	-1.2743	2.4339e-31		P0AFU8	ribC	0.220678	0.0207301		P0AFU8	ribC	2.97643	5.53675e-154		P0AFU8	ribC	-15.2466	1
P00959	metG	-0.14246	0.193457		P00959	metG	-1.64833	1.28364e-51		P00959	metG	-1.92971	2.26839e-43		P00959	metG	-1.35641	4.51769e-38		P0A8F0	upp	-1.80565	1.70155e-39		P0A8F0	upp	-0.340826	0.00634274		P0A8F0	upp	-0.232727	0.0653712		P0A8F0	upp	0.101168	0.316753
P22564	rihC	13.1961	0		P22564	rihC	-11.7767	7.7508e-241		P22564	rihC	0.689521	4.13552e-13		P22564	rihC	-1.69209	2.90796e-41		P22106	asnB	1.37534	1.45666e-30		P22106	asnB	-2.79464	1.49289e-116		P22106	asnB	2.11984	6.72761e-58		P22106	asnB	0.842394	1.1172e-17
P0A912	pal	-0.591048	1.16539e-11		P0A912	pal	-4.6229	0		P0A912	pal	-0.672051	1.44968e-10		P0A912	pal	-1.93721	2.11775e-91		P0A8H8	yacG	1.99971	1.68292e-79		P0A8H8	yacG	-1.23951	9.45981e-40		P0A8H8	yacG	-1.64279	2.5819e-60		P0A8H8	yacG	-0.868202	4.27585e-23
P0AAJ5	fdoH	1.00499	8.56165e-35		P0AAJ5	fdoH	-12.9369	0		P0AAJ5	fdoH	0.868241	1.87639e-23		P0AAJ5	fdoH	0.515587	0.000191731		P30136	thiC	0.242459	0.0214075		P30136	thiC	-14.4467	1		P30136	thiC	-1.14327	1.85781e-33		P30136	thiC	-0.492706	2.47413e-07
P23836	phoP	-0.482828	6.21579e-08		P23836	phoP	-1.60308	1.44981e-27		P23836	phoP	0.686153	3.20736e-11		P23836	phoP	-2.04013	7.3812e-58		P08245	yciH	1.0052	1.55795e-19		P08245	yciH	-0.988024	4.5277e-12		P08245	yciH	-1.46261	1.8981e-33		P08245	yciH	-17.8861	1
P13029	katG	-2.76334	1.10052e-227		P13029	katG	-15.912	0		P13029	katG	-14.3432	1		P13029	katG	-1.33789	1.38773e-25		P0A6F1	carA	-0.484309	4.05364e-06		P0A6F1	carA	-0.993369	1.24985e-16		P0A6F1	carA	-15.7169	1		P0A6F1	carA	-14.0097	1
P29745	pepT	-11.5264	0		P29745	pepT	0.23128	0.123368		P29745	pepT	-13.622	1		P29745	pepT	0.0236165	0.877394		P0A7S3	CSK29544_RS06375; rpsL; AL524_RS00930; ENT638_RS19375	0.264326	0.00299855		P0A7S3	CSK29544_RS06375; rpsL; AL524_RS00930; ENT638_RS19375	-0.267529	0.0553163		P0A7S3	CSK29544_RS06375; rpsL; AL524_RS00930; ENT638_RS19375	-0.968928	5.56313e-27		P0A7S3	CSK29544_RS06375; rpsL; AL524_RS00930; ENT638_RS19375	1.59191	2.05585e-19
P0ADS2	zapA	0.607989	5.41901e-14		P0ADS2	zapA	-1.45919	8.31576e-20		P0ADS2	zapA	0.667315	1.04601e-10		P0ADS2	zapA	-1.40619	1.82375e-37		P15254	purL	-1.02476	2.29068e-22		P15254	purL	0.0177515	0.891871		P15254	purL	-0.956581	0.629287		P15254	purL	22.0838	1
P65556	yfcD	-0.0836823	0.373542		P65556	yfcD	3.92728	8.47368e-177		P65556	yfcD	0.230835	0.0306574		P65556	yfcD	-0.290978	0.0211507		P75863	ycbX	3.76262	3.595e-148		P75863	ycbX	0.671086	1.1554e-11		P75863	ycbX	18.1687	1		P75863	ycbX	2.15627	0.376862
P0AG84	yghA	-12.6268	0		P0AG84	yghA	4.3193	1.1757e-193		P0AG84	yghA	-2.09982	1.08041e-57		P0AG84	yghA	-0.560143	6.3116e-06		P0AES4	gyrA	0.974846	1.06589e-11		P0AES4	gyrA	-0.417935	5.87382e-05		P0AES4	gyrA	18.2268	1		P0AES4	gyrA	17.483	1
P07014	sdhB	-0.268893	0.00359014		P07014	sdhB	0.658529	1.28217e-12		P07014	sdhB	-0.586142	2.42299e-08		P07014	sdhB	-0.201306	0.101154		P07118	valS	0.360558	0.00223351		P07118	valS	-0.280029	0.017282		P07118	valS	-1.61292	1.50018e-36		P07118	valS	-12.1693	1
P0A9A6	ftsZ	-0.272764	0.00128081		P0A9A6	ftsZ	-0.783769	3.05249e-10		P0A9A6	ftsZ	0.128325	0.206736		P0A9A6	ftsZ	-2.94748	4.48602e-111		P0ADW3	yhcB	1.48422	4.44875e-50		P0ADW3	yhcB	0.28953	0.00190257		P0ADW3	yhcB	-1.90653	5.63961e-72		P0ADW3	yhcB	1.15092	6.02976e-38
P0A6A6	leuC	0.906577	1.4657e-17		P0A6A6	leuC	-4.12463	6.53486e-168		P0A6A6	leuC	0.2869	1		P0A6A6	leuC	0.696373	0.625926		P0AG16	purF	2.70449	4.11419e-83		P0AG16	purF	1.64274	1.39922e-35		P0AG16	purF	0.650187	0.000364127		P0AG16	purF	-11.5012	1
P0AA57	yobA	-0.0154232	0.855096		P0AA57	yobA	-0.952383	1.15226e-28		P0AA57	yobA	0.583275	4.80219e-13		P0AA57	yobA	-1.81809	1.17655e-36		P31069	kch	-0.617799	1.54201e-07		P31069	kch	-0.0989842	0.413993		P31069	kch	-1.30964	1.15774e-26		P31069	kch	-18.4593	1
P0ABU2	ychF	0.0558756	0.590266		P0ABU2	ychF	-1.06752	1.79342e-16		P0ABU2	ychF	-14.1023	1		P0ABU2	ychF	2.90297	2.17843e-97		P0A6T9	gcvH	-0.780103	8.25841e-11		P0A6T9	gcvH	-0.931195	2.02021e-14		P0A6T9	gcvH	-1.14905	5.10375e-28		P0A6T9	gcvH	2.13261	4.48138e-39
P36995	cspB	-0.194731	0.0440939		P36995	cspB	0.955398	3.77036e-14		P36995	cspB	-0.463654	0.000126757		P36995	cspB	-1.70419	1.31001e-71		P69922	fucI	-0.360558	1		P69922	fucI	1.02755	0.626705		P69922	fucI	20.304	1		P69922	fucI	18.293	1
P0A6B7	iscS	-0.143193	0.119813		P0A6B7	iscS	-0.386324	0.00456041		P0A6B7	iscS	0.37307	1		P0A6B7	iscS	-0.218279	0.0425109		P42616	yqjC	-0.82958	4.11772e-12		P42616	yqjC	-0.408924	0.00117889		P42616	yqjC	-0.698206	4.44921e-11		P42616	yqjC	22.7604	1
P0A8K5	yaeP	0.610251	1.02139e-11		P0A8K5	yaeP	-3.13311	4.09919e-120		P0A8K5	yaeP	-0.0855846	0.396267		P0A8K5	yaeP	-1.14471	4.8882e-19		P0A7X3	CSK29544_RS02840; rpsI; AL524_RS00415	-1.52127	7.27338e-58		P0A7X3	CSK29544_RS02840; rpsI; AL524_RS00415	1.25919	1.9456e-25		P0A7X3	CSK29544_RS02840; rpsI; AL524_RS00415	0.341555	0.000406933		P0A7X3	CSK29544_RS02840; rpsI; AL524_RS00415	3.34464	7.71152e-103
P0A7D7	purC	-3.16209	5.62272e-231		P0A7D7	purC	-1.75824	2.19813e-79		P0A7D7	purC	15.1883	1		P0A7D7	purC	0.580747	1		P29217	yceH	-4.64249	1.09759e-292		P29217	yceH	-0.396494	0.00114846		P29217	yceH	1.06212	9.02366e-21		P29217	yceH	3.55274	7.19182e-249
P76143	lsrF	15.18	0		P76143	lsrF	1.30199	6.78037e-23		P76143	lsrF	0.743641	7.23518e-13		P76143	lsrF	0.881742	8.84966e-12		P0AAZ7	ycaR	0.175619	0.105905		P0AAZ7	ycaR	-1.43597	2.67473e-34		P0AAZ7	ycaR	-0.922858	6.09991e-20		P0AAZ7	ycaR	-2.39333	2.32264e-122
P0ACE0	hybC	0.523882	1		P0ACE0	hybC	-13.5477	0		P0ACE0	hybC	-16.1849	1		P0ACE0	hybC	-16.5254	1		P0A8W8	yfbU	-14.3627	0		P0A8W8	yfbU	15.9257	1		P0A8W8	yfbU	22.6026	1		P0A8W8	yfbU	2.38581	0.126082
P39265	alsB	0.34585	1		P39265	alsB	-12.3385	4.62695e-275		P39265	alsB	-0.909524	3.46624e-18		P39265	alsB	-0.160233	0.202352		P0ACJ0	lrp; ENT638_RS07390	1.00989	2.20712e-23		P0ACJ0	lrp; ENT638_RS07390	-0.944182	9.40979e-17		P0ACJ0	lrp; ENT638_RS07390	1.35371	9.9088e-41		P0ACJ0	lrp; ENT638_RS07390	6.14521	1.33169e-288
P0AB89	purB	-1.39556	2.40917e-64		P0AB89	purB	-0.87361	3.65671e-08		P0AB89	purB	4.91483	1		P0AB89	purB	-1.01451	9.57707e-19		P0AG63	CSK29544_RS06460; rpsQ; AB182_RS27780	0.464278	3.15268e-07		P0AG63	CSK29544_RS06460; rpsQ; AB182_RS27780	-0.0813859	0.538382		P0AG63	CSK29544_RS06460; rpsQ; AB182_RS27780	-0.919563	3.41798e-25		P0AG63	CSK29544_RS06460; rpsQ; AB182_RS27780	-0.0290579	0.853031
P0AGE0	ssb	0.57771	2.36338e-12		P0AGE0	ssb	0.100973	0.492154		P0AGE0	ssb	1.72328	2.21009e-59		P0AGE0	ssb	1.40259	1.42941e-52		P21367	ycaC	-0.239933	1		P21367	ycaC	1.08798	0.626252		P21367	ycaC	4.19266	8.45789e-277		P21367	ycaC	-14.1935	1
P0ADQ7	ygaM	-1.50925	7.78889e-63		P0ADQ7	ygaM	-1.10269	1.98777e-32		P0ADQ7	ygaM	-16.0003	1		P0ADQ7	ygaM	-2.29892	3.35941e-65		P0AAT6	rsfS; ybeB	-1.91951	8.41103e-71		P0AAT6	rsfS; ybeB	-0.759596	1.72136e-10		P0AAT6	rsfS; ybeB	-1.68839	1.8412e-57		P0AAT6	rsfS; ybeB	-19.7429	1
P0AGD1	sodC	-0.00315281	0.970826		P0AGD1	sodC	-0.523743	3.10367e-09		P0AGD1	sodC	1.98809	1.17637e-107		P0AGD1	sodC	-0.741045	9.35614e-08		P0A8C4	ygfB	-0.721853	7.36502e-12		P0A8C4	ygfB	0.410444	0.000255901		P0A8C4	ygfB	-1.13728	3.67951e-31		P0A8C4	ygfB	-1.40732	9.56907e-49
P0A6Z1	hscA	-0.44904	1.32818e-07		P0A6Z1	hscA	-1.13246	9.21076e-17		P0A6Z1	hscA	-0.454315	1.16325e-06		P0A6Z1	hscA	0.975558	5.54605e-21		P0ACE7	hinT	-0.796703	5.90186e-16		P0ACE7	hinT	0.415103	0.000887624		P0ACE7	hinT	-0.889793	1.13649e-20		P0ACE7	hinT	-3.24862	1.61095e-94
P76170	ynfB	0.563441	2.25876e-11		P76170	ynfB	-0.822042	2.86377e-11		P76170	ynfB	1.86782	8.05089e-95		P76170	ynfB	-0.510155	2.69467e-05		P0A6G3	pncC; ygaD	-18.1082	0		P0A6G3	pncC; ygaD	1.38217	1.45225e-29		P0A6G3	pncC; ygaD	-0.731116	1.5845e-13		P0A6G3	pncC; ygaD	-2.10726	2.07011e-122
Q2M7R5	yibT	0.208547	0.0126881		Q2M7R5	yibT	0.5496	0.000165064		Q2M7R5	yibT	-0.0977965	0.317089		Q2M7R5	yibT	-0.44845	0.00127011		P06983	hemC	-0.532234	7.51356e-06		P06983	hemC	-1.45357	1.73179e-30		P06983	hemC	-1.36209	1.1314e-38		P06983	hemC	-17.8948	1
P69428	tatA	-0.407257	1.98943e-06		P69428	tatA	0.0369868	0.767743		P69428	tatA	-1.65689	5.05403e-60		P69428	tatA	-2.07421	8.85061e-55		P21499	rnr	-1.22553	2.48215e-22		P21499	rnr	-0.937508	8.45218e-19		P21499	rnr	0.800097	5.95457e-11		P21499	rnr	4.99405	1
P0AG27	yibN	-0.449681	1.0965e-07		P0AG27	yibN	0.761153	1.43547e-09		P0AG27	yibN	-0.143331	0.157929		P0AG27	yibN	-2.19605	3.1204e-114		P0AEQ1	glcG	0.585691	7.91389e-08		P0AEQ1	glcG	0.988285	2.03069e-17		P0AEQ1	glcG	-20.5606	1		P0AEQ1	glcG	-0.828038	1.65191e-20
P37590	pmrD	0.535163	4.75405e-11		P37590	pmrD	-0.0798385	0.519786		P37590	pmrD	1.77141	2.82321e-65		P37590	pmrD	0.394976	0.00157126		P13035	glpD	-4.4092	5.39123e-241		P13035	glpD	-18.3422	1		P13035	glpD	0.456442	0.000146696		P13035	glpD	2.35731	7.59152e-121
P65367	yqcA	0.129831	0.123052		P65367	yqcA	-0.306151	0.0138216		P65367	yqcA	-0.172891	0.0656849		P65367	yqcA	-1.16022	6.83405e-20		P0A9S1	fucO	-0.289367	1		P0A9S1	fucO	1.05511	0.626667		P0A9S1	fucO	19.1273	1		P0A9S1	fucO	22.125	1
P31133	potF	-1.48033	1.06081e-64		P31133	potF	-2.18321	1.87609e-60		P31133	potF	-14.9589	1		P31133	potF	-0.109098	0.409114		P0AAJ5	fdoH	-0.051245	0.6801		P0AAJ5	fdoH	2.29367	9.8312e-83		P0AAJ5	fdoH	-1.4199	1.82443e-42		P0AAJ5	fdoH	0.248476	0.0110941
P0A7C2	lexA	-0.269209	0.140892		P0A7C2	lexA	3.68515	4.33766e-127		P0A7C2	lexA	-1.52296	5.09726e-13		P0A7C2	lexA	1.59224	8.23778e-30		P0AGG4	trxC	-0.989176	8.24983e-07		P0AGG4	trxC	-0.249819	0.0539326		P0AGG4	trxC	-1.05834	7.56515e-08		P0AGG4	trxC	4.34005	2.68989e-143
P05459	pdxB	0.400262	1.70281e-05		P05459	pdxB	-0.00789274	0.931007		P05459	pdxB	1.57252	4.90109e-75		P05459	pdxB	0.808578	1.324e-11		P60906	hisS	0.972317	9.30249e-16		P60906	hisS	0.45461	0.000423468		P60906	hisS	1.08963	4.24611e-18		P60906	hisS	-15.7746	1
P19934	tolA	-0.0233822	0.784105		P19934	tolA	-0.587194	3.19349e-06		P19934	tolA	1.25951	3.73901e-32		P19934	tolA	1.96175	4.4333e-86		P0AFM4	psiF	-1.57158	1.1839e-45		P0AFM4	psiF	-0.668499	4.40431e-12		P0AFM4	psiF	-0.472663	9.96741e-06		P0AFM4	psiF	5.95923	1
P0ACC7	glmU	0.307287	0.000689748		P0ACC7	glmU	-1.30204	3.43109e-23		P0ACC7	glmU	1.43488	6.84651e-43		P0ACC7	glmU	-0.0848458	0.380517		P67603	yqfB	-1.86267	6.59035e-60		P67603	yqfB	2.09982	5.98564e-65		P67603	yqfB	1.35288	8.77639e-37		P67603	yqfB	3.1347	1.293e-208
P0AFW8	rof	0.574436	2.52645e-10		P0AFW8	rof	-0.0166465	0.89489		P0AFW8	rof	-2.3788	6.06866e-98		P0AFW8	rof	0.163589	0.199675		P33570	tktB	0.936945	5.97893e-13		P33570	tktB	-0.296559	0.00482314		P33570	tktB	2.49234	2.05588e-81		P33570	tktB	-13.2735	1
P0A9X4	APT61_RS02405; mreB; GLAD_RS13170; ENT638_RS18990	2.05581	1.01612e-131		P0A9X4	APT61_RS02405; mreB; GLAD_RS13170; ENT638_RS18990	-1.54548	4.11131e-34		P0A9X4	APT61_RS02405; mreB; GLAD_RS13170; ENT638_RS18990	0.69095	8.8355e-13		P0A9X4	APT61_RS02405; mreB; GLAD_RS13170; ENT638_RS18990	0.607435	4.01838e-11		P0AAC8	iscA	-0.414381	5.77488e-05		P0AAC8	iscA	0.433839	2.56468e-06		P0AAC8	iscA	-0.509168	5.09971e-07		P0AAC8	iscA	0.642709	8.56102e-08
P0A9F3	cysB	-2.06696	2.73535e-93		P0A9F3	cysB	0.672722	4.45121e-07		P0A9F3	cysB	-14.5116	1		P0A9F3	cysB	-0.382176	0.00386359		P0A8G9	xseB	1.37905	7.53785e-33		P0A8G9	xseB	-0.614134	2.42632e-09		P0A8G9	xseB	-1.16491	8.64413e-24		P0A8G9	xseB	-2.59086	3.84144e-143
P0ADB1	osmE	-1.24034	5.45957e-26		P0ADB1	osmE	1.44339	1.70522e-59		P0ADB1	osmE	-2.12012	1.23773e-70		P0ADB1	osmE	-3.54444	9.91113e-138		P76002	pliG	0.457275	0.000578422		P76002	pliG	2.23129	6.91324e-75		P76002	pliG	-1.10948	4.08708e-15		P76002	pliG	-14.7339	1
P0AD10	yecJ	0.803669	1.47802e-17		P0AD10	yecJ	0.97709	7.62854e-14		P0AD10	yecJ	-1.62355	1.56414e-59		P0AD10	yecJ	0.953746	1.83526e-25		P23882	fmt	0.111329	0.391816		P23882	fmt	-1.02654	5.81046e-22		P23882	fmt	2.82461	5.13226e-104		P23882	fmt	-13.6318	1
P18776	dmsB	0.299589	0.00656634		P18776	dmsB	-13.3038	0		P18776	dmsB	-0.482498	1.22908e-06		P18776	dmsB	-2.30891	1.01315e-116		P77214	cusF	0.451077	2.49716e-05		P77214	cusF	-0.155171	0.1814		P77214	cusF	-16.8097	1		P77214	cusF	20.3742	1
P09127	hemX	-1.77712	3.89084e-90		P09127	hemX	1.64913	4.49016e-37		P09127	hemX	-14.1909	1		P09127	hemX	-14.4745	1		P16456	selD	-0.826664	1.31508e-13		P16456	selD	0.303116	0.0131329		P16456	selD	-0.148962	0.222459		P16456	selD	1.1775	5.52437e-32
P06999	pfkB	0.347843	9.15725e-05		P06999	pfkB	-0.86526	3.09413e-10		P06999	pfkB	-0.725454	5.49273e-16		P06999	pfkB	-2.01805	8.25334e-38		Q46857	dkgA	-16.2252	0		Q46857	dkgA	16.6997	1		Q46857	dkgA	0.530727	1.57818e-07		Q46857	dkgA	4.03957	4.91967e-255
P0A8A2	yeeN	-0.0631249	0.456081		P0A8A2	yeeN	0.963442	9.60634e-15		P0A8A2	yeeN	-12.3918	1		P0A8A2	yeeN	1.10059	1.65805e-32		P05042	fumC	0.628257	1.13753e-07		P05042	fumC	0.563737	3.95648e-06		P05042	fumC	2.94801	9.94809e-168		P05042	fumC	-14.8806	1
P17445	betB	0.328798	1		P17445	betB	14.1965	0		P17445	betB	13.063	1		P17445	betB	3.50387	2.57337e-107		P0A9W3	yjjK; ettA	-0.741014	4.80564e-10		P0A9W3	yjjK; ettA	-0.43826	0.000250535		P0A9W3	yjjK; ettA	0.111372	0.389981		P0A9W3	yjjK; ettA	3.14464	4.49294e-186
P33602	nuoG	1.03051	4.46972e-35		P33602	nuoG	-0.519128	4.68749e-05		P33602	nuoG	0.782859	8.24369e-19		P33602	nuoG	-1.5894	2.84545e-34		P60757	hisG	0.212886	0.0674513		P60757	hisG	-0.0679589	0.502103		P60757	hisG	-1.36201	3.51721e-42		P60757	hisG	-0.741372	1.92232e-14
P0AC81	gloA	2.82822	3.1067e-187		P0AC81	gloA	1.56165	5.81553e-33		P0AC81	gloA	-2.77158	1.22824e-155		P0AC81	gloA	-0.796779	5.45394e-08		P0AD10	yecJ	-0.975754	8.21843e-18		P0AD10	yecJ	-0.76062	3.75807e-10		P0AD10	yecJ	-0.612507	9.01238e-09		P0AD10	yecJ	-1.35054	6.55269e-43
P31120	glmM	-3.29287	9.59928e-293		P31120	glmM	2.14645	1.13154e-106		P31120	glmM	-13.7244	1		P31120	glmM	3.06605	5.91107e-202		P31979	nuoF	0.0859071	0.42117		P31979	nuoF	0.157793	0.191564		P31979	nuoF	0.881838	8.35403e-16		P31979	nuoF	2.473	2.51857e-145
Q9JMR7	yebA	0.348832	3.02926e-05		Q9JMR7	yebA	-0.996508	5.58766e-15		Q9JMR7	yebA	-0.341442	0.00032788		Q9JMR7	yebA	-0.793612	3.88061e-10		P31057	panB	1.30196	3.59365e-27		P31057	panB	-0.617173	4.16991e-10		P31057	panB	0.0559757	0.574631		P31057	panB	-0.463331	4.68479e-07
P76621	csiD	0.282983	1		P76621	csiD	1.38055	0.625837		P76621	csiD	0.35602	1		P76621	csiD	2.12279	1.0518e-49		P10100	rlpA	0.878824	6.62966e-12		P10100	rlpA	-0.508363	0.000161854		P10100	rlpA	0.271204	0.0183034		P10100	rlpA	4.23553	1.76046e-138
P03817	D616_p55002; mioC	0.747765	2.27951e-14		P03817	D616_p55002; mioC	-0.153895	0.263585		P03817	D616_p55002; mioC	0.851723	5.22087e-17		P03817	D616_p55002; mioC	0.0635967	0.644693		P0A7L3	rplT; AL524_RS16400	1.26864	1.43616e-38		P0A7L3	rplT; AL524_RS16400	-0.438888	0.000740233		P0A7L3	rplT; AL524_RS16400	-0.053927	0.588073		P0A7L3	rplT; AL524_RS16400	-19.9993	1
P06996	ompC	-0.183258	0.0325834		P06996	ompC	0.955687	5.57267e-13		P06996	ompC	1.62089	8.44299e-52		P06996	ompC	-0.451727	9.78471e-07		P31142	sseA	-17.3687	0		P31142	sseA	1.04708	0.626276		P31142	sseA	0.793056	1.59729e-11		P31142	sseA	-0.0115181	0.907701
P0AEZ3	minD	-0.387365	5.06561e-05		P0AEZ3	minD	-1.32627	8.62971e-17		P0AEZ3	minD	-10.0631	9.50782e-227		P0AEZ3	minD	1.03882	8.48426e-23		P46889	ftsK	1.09955	5.25944e-20		P46889	ftsK	-1.8825	1.92435e-44		P46889	ftsK	3.59832	1.33876e-133		P46889	ftsK	-15.6597	1
P38038	cysJ	-3.06562	5.58949e-259		P38038	cysJ	-2.14493	8.59533e-54		P38038	cysJ	0.560235	1.88348e-09		P38038	cysJ	16.4689	1		P0A9H9	cheZ	-0.303082	1		P0A9H9	cheZ	18.6213	1		P0A9H9	cheZ	16.3568	1		P0A9H9	cheZ	2.04183	0.626177
P0A6G7	clpP	-3.44772	0		P0A6G7	clpP	1.75661	8.5844e-43		P0A6G7	clpP	1.67121	1.34121e-59		P0A6G7	clpP	2.12214	1.30466e-61		P64540	yfcL	0.815399	4.48254e-16		P64540	yfcL	-0.566505	1.81795e-09		P64540	yfcL	-1.20981	1.89807e-33		P64540	yfcL	0.506035	1.07878e-07
P0AAJ1	ynfG	0.32767	1		P0AAJ1	ynfG	-12.9471	6.63612e-281		P0AAJ1	ynfG	-12.55	1		P0AAJ1	ynfG	-14.516	1		P0AC38	aspA	3.10582	1.49947e-139		P0AC38	aspA	-1.27255	1.87818e-21		P0AC38	aspA	-0.0822961	0.487296		P0AC38	aspA	-16.5656	1
P39172	znuA	0.41626	1.17007e-06		P39172	znuA	-0.0374426	0.762316		P39172	znuA	3.00203	8.14649e-155		P39172	znuA	-14.5049	1		P0AAS7	ybcJ	1.12973	3.24338e-30		P0AAS7	ybcJ	-0.949425	1.52504e-16		P0AAS7	ybcJ	-0.960175	2.39727e-22		P0AAS7	ybcJ	0.264231	0.006223
P0A9W3	yjjK; ettA	0.458446	7.60932e-07		P0A9W3	yjjK; ettA	-3.87751	2.55106e-169		P0A9W3	yjjK; ettA	1.53458	2.52979e-49		P0A9W3	yjjK; ettA	-2.41597	2.91537e-131		P77674	patD; prr	-14.3076	0		P77674	patD; prr	1.03748	0.626153		P77674	patD; prr	18.0872	1		P77674	patD; prr	2.11232	0.377368
P0A6C8	argB	-1.28877	9.77799e-49		P0A6C8	argB	2.42633	2.39686e-74		P0A6C8	argB	15.5932	1		P0A6C8	argB	2.4262	2.32875e-139		P30749	moaE	0.281144	0.0127619		P30749	moaE	0.544187	3.95834e-06		P30749	moaE	0.0947132	0.308701		P30749	moaE	-18.5661	1
P75915	ycdY	-0.103898	0.20092		P75915	ycdY	1.45742	1.01862e-28		P75915	ycdY	0.450815	1		P75915	ycdY	0.455398	1.42084e-06		P0ADS2	zapA	-0.298221	0.00540688		P0ADS2	zapA	-0.155022	0.182381		P0ADS2	zapA	-1.08632	7.18795e-29		P0ADS2	zapA	-0.211117	0.0203107
P77774	bamB	-0.855251	1.01228e-24		P77774	bamB	-1.34228	1.0678e-25		P77774	bamB	0.429675	8.8666e-06		P77774	bamB	-0.0967992	0.294599		P15639	purH	1.59782	2.73258e-49		P15639	purH	-0.0617224	0.607495		P15639	purH	-0.973426	0.629145		P15639	purH	2.18201	0.377059
P24215	uxuA	0.365997	1		P24215	uxuA	13.6456	0		P24215	uxuA	-14.5952	1		P24215	uxuA	-0.163965	0.190516		P05791	ilvD	-0.790844	1.42311e-13		P05791	ilvD	0.332439	0.0057418		P05791	ilvD	2.20685	3.34847e-41		P05791	ilvD	-13.4683	1
P27550	acs	-4.41798	0		P27550	acs	1.72142	1.12564e-106		P27550	acs	-2.33419	2.39341e-115		P27550	acs	0.633668	4.52004e-06		P22564	rihC	-0.269351	1		P22564	rihC	1.08559	0.626306		P22564	rihC	0.276356	0.00683513		P22564	rihC	-13.6373	1
P50457	puuE	-11.4022	0		P50457	puuE	1.20089	0.626367		P50457	puuE	-17.0682	1		P50457	puuE	-5.44179	3.89303e-268		P0AGJ5	yfiF	2.10414	6.7762e-71		P0AGJ5	yfiF	-1.96019	1.19386e-53		P0AGJ5	yfiF	5.86898	1.1432e-261		P0AGJ5	yfiF	10.072	1
P0A8H8	yacG	0.119856	0.250015		P0A8H8	yacG	-0.840867	7.3269e-25		P0A8H8	yacG	-0.878076	5.64301e-18		P0A8H8	yacG	-0.0935296	0.504118		P07813	leuS	2.38102	3.31975e-64		P07813	leuS	-15.7444	1		P07813	leuS	17.2439	1		P07813	leuS	-14.1082	1
P0AAQ2	yajD	0.287467	0.00088397		P0AAQ2	yajD	0.803013	5.53991e-08		P0AAQ2	yajD	0.0968677	0.369953		P0AAQ2	yajD	-2.40167	1.39742e-144		P28629	adiA	15.0696	0		P28629	adiA	1.23265	7.66535e-32		P28629	adiA	18.1875	1		P28629	adiA	18.5806	1
P0AF90	rraB	0.279073	0.000884076		P0AF90	rraB	-0.0239582	0.779149		P0AF90	rraB	0.700974	1.6656e-15		P0AF90	rraB	-0.68668	3.56028e-10		P0AAA9	zraP	2.52986	4.85602e-91		P0AAA9	zraP	-2.71437	1.05851e-97		P0AAA9	zraP	-2.58369	8.88549e-56		P0AAA9	zraP	-13.0829	1
P09169	ompT	-3.10451	9.97011e-213		P09169	ompT	-1.13705	9.48594e-16		P09169	ompT	0.381705	1		P09169	ompT	-0.542072	1.7207e-06		P37595	iaaA	1.38067	4.89508e-29		P37595	iaaA	0.234777	0.0827217		P37595	iaaA	-0.48022	0.000127364		P37595	iaaA	3.60814	4.46155e-206
P00888	aroF	-12.878	6.29532e-181		P00888	aroF	-4.83476	8.71682e-231		P00888	aroF	0.0390544	1		P00888	aroF	0.531974	1		P06610	btuE	-0.44861	0.0231387		P06610	btuE	2.33532	2.70245e-82		P06610	btuE	-1.25334	4.24866e-11		P06610	btuE	0.925619	2.4937e-26
P26616	maeA	-2.11997	1.0523e-101		P26616	maeA	-15.3129	0		P26616	maeA	0.315173	1		P26616	maeA	5.26984	3.21324e-288		P69829	ptsN	0.0900186	0.470056		P69829	ptsN	0.568859	1.05162e-06		P69829	ptsN	0.0759132	0.514311		P69829	ptsN	1.45352	9.74457e-51
P08506	dacC	-0.450721	8.3125e-07		P08506	dacC	-0.741451	8.98459e-09		P08506	dacC	0.254274	0.00306529		P08506	dacC	-0.987088	5.6692e-26		P27838	cyaY	0.362	0.000917193		P27838	cyaY	-0.756401	1.46139e-10		P27838	cyaY	-1.12323	8.20155e-30		P27838	cyaY	-1.46996	1.63478e-50
P0AG86	secB	-2.14396	6.80797e-112		P0AG86	secB	1.50698	7.55723e-33		P0AG86	secB	-0.542773	2.69706e-08		P0AG86	secB	-0.11395	0.365464		P0ACA3	sspA	-1.35446	1.7219e-28		P0ACA3	sspA	0.490589	3.5807e-06		P0ACA3	sspA	2.5783	1.51482e-100		P0ACA3	sspA	3.02155	1.92334e-218
P0A9Q5	accD	0.092338	0.259539		P0A9Q5	accD	0.806114	2.24002e-11		P0A9Q5	accD	1.69057	2.43034e-59		P0A9Q5	accD	-2.98195	4.57603e-116		P0ADI7	yecD	-14.3784	0		P0ADI7	yecD	1.08988	0.626288		P0ADI7	yecD	19.3818	1		P0ADI7	yecD	-12.9963	1
P0ACP7	purR	0.50741	1.46675e-08		P0ACP7	purR	-2.06451	9.72782e-47		P0ACP7	purR	0.897225	3.1415e-22		P0ACP7	purR	-1.04927	1.60769e-10		P39187	ytfJ	-0.810471	3.31862e-13		P39187	ytfJ	0.842928	2.12727e-08		P39187	ytfJ	-0.369801	0.000575131		P39187	ytfJ	-2.57981	9.14024e-61
P76550	yffS	-0.128063	0.159671		P76550	yffS	-2.15104	6.75372e-40		P76550	yffS	-13.9749	1		P76550	yffS	-0.428688	0.00175988		P31133	potF	-0.227191	0.0378332		P31133	potF	-0.299495	0.0146901		P31133	potF	0.473775	8.94473e-07		P31133	potF	-0.43107	0.000106386
P0AEB2	dacA	-0.346664	3.13288e-05		P0AEB2	dacA	-0.431512	0.000470261		P0AEB2	dacA	0.18297	0.0659112		P0AEB2	dacA	0.529766	2.57337e-05		P45748	rimN; tsaC	-0.680302	6.95936e-10		P45748	rimN; tsaC	1.19955	7.01252e-24		P45748	rimN; tsaC	0.258885	0.0326781		P45748	rimN; tsaC	-0.811817	1.93087e-16
P08245	yciH	-0.497666	3.6005e-08		P08245	yciH	-0.592998	0.000103383		P08245	yciH	0.776438	9.74683e-13		P08245	yciH	14.8653	1		P0AAN9	iraP	-0.621092	2.45541e-08		P0AAN9	iraP	-0.306739	0.00166712		P0AAN9	iraP	-0.699989	2.83272e-09		P0AAN9	iraP	-18.3816	1
P65807	ygeY	0.48539	1		P65807	ygeY	1.19008	0.625947		P65807	ygeY	-13.4754	1		P65807	ygeY	-15.5986	1		P0A7T7	rpsR; DDA3937_RS17220	0.68944	1.93271e-12		P0A7T7	rpsR; DDA3937_RS17220	-1.41935	4.33745e-31		P0A7T7	rpsR; DDA3937_RS17220	-1.41734	3.75978e-43		P0A7T7	rpsR; DDA3937_RS17220	0.930065	2.80121e-09
P60906	hisS	0.435125	1		P60906	hisS	-5.41338	2.55343e-243		P60906	hisS	1.55633	1.92029e-44		P60906	hisS	-13.7573	1		P0AG84	yghA	0.757381	5.14805e-09		P0AG84	yghA	-0.279245	0.0222856		P0AG84	yghA	0.591294	4.48347e-07		P0AG84	yghA	4.49595	7.55053e-271
P76014	dhaL	-2.20693	3.59717e-95		P76014	dhaL	-0.381817	0.0048586		P76014	dhaL	14.8704	1		P76014	dhaL	0.182978	0.0819721		P0AFX0	hpf	-0.345126	0.0011506		P0AFX0	hpf	0.0993667	0.435049		P0AFX0	hpf	-1.83933	1.52755e-73		P0AFX0	hpf	-0.722321	1.39894e-12
P04846	nlpA	0.870066	2.13543e-24		P04846	nlpA	-0.253539	0.0542759		P04846	nlpA	0.514264	1		P04846	nlpA	13.8338	1		P0A715	kdsA	0.248643	0.0408169		P0A715	kdsA	-0.709218	4.19402e-08		P0A715	kdsA	1.21781	7.37976e-24		P0A715	kdsA	1.87424	6.83727e-63
P0A8W5	yqgE	0.31946	0.000925543		P0A8W5	yqgE	0.157073	0.319379		P0A8W5	yqgE	0.467798	1		P0A8W5	yqgE	14.3704	1		P25526	gabD	-0.151754	0.281251		P25526	gabD	1.18169	0.626664		P25526	gabD	18.3203	1		P25526	gabD	2.26278	0.376786
P0ABD5	accA	-0.259541	0.00216972		P0ABD5	accA	-0.841485	1.32528e-11		P0ABD5	accA	1.30866	1.62429e-45		P0ABD5	accA	0.247356	0.00963958		P0AFX7	rseA	0.470677	7.62862e-06		P0AFX7	rseA	-0.419471	0.000620307		P0AFX7	rseA	0.0998718	0.400693		P0AFX7	rseA	-16.9669	1
P76172	ynfD	2.25168	1.48758e-154		P76172	ynfD	-2.54673	3.28043e-186		P76172	ynfD	-0.116075	0.147349		P76172	ynfD	-0.810589	7.81373e-15		P0A867	talA	2.09581	3.79421e-61		P0A867	talA	14.5871	1		P0A867	talA	1.50404	1.55422e-30		P0A867	talA	-14.8386	1
P0A867	talA	-2.95948	1.67488e-144		P0A867	talA	-0.952786	2.41926e-12		P0A867	talA	13.0962	1		P0A867	talA	1.0889	5.27691e-25		P76575	yfgJ	0.0900569	0.452289		P76575	yfgJ	-0.964899	3.67395e-14		P76575	yfgJ	-1.76215	4.11031e-49		P76575	yfgJ	-18.0816	1
P45799	nudE	0.329125	1		P45799	nudE	2.12878	3.04605e-41		P45799	nudE	0.40247	1		P45799	nudE	0.912864	6.20407e-20		P0AB55	yciI	0.97504	5.54766e-23		P0AB55	yciI	-0.731562	1.05822e-13		P0AB55	yciI	-1.22349	3.63978e-39		P0AB55	yciI	-19.8743	1
P69829	ptsN	0.933864	2.69526e-27		P69829	ptsN	-0.565345	3.2168e-05		P69829	ptsN	1.58888	1.08165e-62		P69829	ptsN	0.497478	1		P0A6Y1	ihfB	-2.99984	7.29269e-156		P0A6Y1	ihfB	0.630686	4.10078e-08		P0A6Y1	ihfB	1.67208	3.65516e-40		P0A6Y1	ihfB	-17.2045	1
P30749	moaE	0.274058	0.00169378		P30749	moaE	-8.82648	2.62706e-116		P30749	moaE	0.143635	0.141477		P30749	moaE	-0.413004	2.53174e-05		P0A6K3	def	-1.28059	7.46752e-26		P0A6K3	def	-0.248146	0.0186061		P0A6K3	def	-0.544955	2.0036e-07		P0A6K3	def	-18.2857	1
P0ACJ8	N172_RS07815; crp	1.7416	1.17199e-85		P0ACJ8	N172_RS07815; crp	-2.23812	1.9034e-65		P0ACJ8	N172_RS07815; crp	-14.0341	1		P0ACJ8	N172_RS07815; crp	1.95066	1.08441e-48		P0AG27	yibN	0.0382143	0.730545		P0AG27	yibN	-0.0786867	0.506348		P0AG27	yibN	-0.617451	3.52451e-08		P0AG27	yibN	2.91704	1.34308e-203
P15070	fliN	-1.03786	2.62694e-32		P15070	fliN	2.69316	2.33872e-70		P15070	fliN	-0.742051	1.11535e-15		P15070	fliN	-0.302006	0.00385003		P0ACY3	yeaG	0.149086	0.22536		P0ACY3	yeaG	-1.08414	3.54904e-23		P0ACY3	yeaG	-0.852221	0.630024		P0ACY3	yeaG	6.33319	1
P0A6N8	yeiP	-0.780418	3.80171e-20		P0A6N8	yeiP	0.600537	8.72884e-07		P0A6N8	yeiP	0.435328	1		P0A6N8	yeiP	2.19918	1.35499e-52		P0AE18	map	-1.19425	4.14558e-23		P0AE18	map	-0.100225	0.341779		P0AE18	map	-0.0312462	0.792566		P0AE18	map	-15.4066	1
P0A881	trpR	2.5885	1.53474e-182		P0A881	trpR	-1.2146	4.79727e-20		P0A881	trpR	-13.2	1		P0A881	trpR	0.408382	0.002052		P39172	znuA	-0.751297	7.06078e-13		P39172	znuA	0.933319	6.02221e-14		P39172	znuA	0.0437156	0.674527		P39172	znuA	-16.9411	1
P61949	fldA	-3.04331	2.98324e-192		P61949	fldA	0.362015	0.00272165		P61949	fldA	-0.253571	0.00554692		P61949	fldA	1.92931	9.27781e-41		P64581	yqjD	-1.3514	1.40354e-38		P64581	yqjD	2.03334	4.49627e-98		P64581	yqjD	1.24914	2.42615e-34		P64581	yqjD	1.72259	2.37766e-62
P05804	uidA	0.363085	1		P05804	uidA	13.2979	1.44914e-289		P05804	uidA	-14.3232	1		P05804	uidA	-0.840939	3.85318e-19		P0A9S3	gatD	13.5446	0		P0A9S3	gatD	1.64253	9.55502e-52		P0A9S3	gatD	19.1918	1		P0A9S3	gatD	21.6133	1
P31697	fimC	0.654208	1.42326e-11		P31697	fimC	-0.644203	1.24473e-06		P31697	fimC	-0.770358	3.27067e-13		P31697	fimC	-0.0542454	0.611247		P02931	ompF	-1.10088	5.44414e-23		P02931	ompF	-1.01664	3.86689e-21		P02931	ompF	2.59465	7.42497e-135		P02931	ompF	3.46417	3.19873e-177
P07001	pntA	-0.800445	9.49725e-10		P07001	pntA	-1.46726	5.39482e-31		P07001	pntA	-1.51968	7.44587e-25		P07001	pntA	-2.43647	4.7637e-77		P0ABJ1	cyoA	1.13758	2.9192e-13		P0ABJ1	cyoA	-1.81244	1.63494e-48		P0ABJ1	cyoA	-0.746523	3.73886e-07		P0ABJ1	cyoA	-17.6719	1
P0A744	msrA	1.12571	2.38471e-24		P0A744	msrA	1.63953	1.90685e-28		P0A744	msrA	3.00782	8.59598e-107		P0A744	msrA	-1.98316	7.9792e-56		P0A9F1	mntR	0.290085	0.0292249		P0A9F1	mntR	-1.30387	2.01236e-19		P0A9F1	mntR	0.036567	0.770057		P0A9F1	mntR	-16.6159	1
P37051	purU	-18.6723	0		P37051	purU	2.02649	1.65787e-106		P37051	purU	0.435158	1		P37051	purU	3.29624	4.39463e-125		P0ACP7	purR	0.335196	0.00176945		P0ACP7	purR	-0.168088	0.149346		P0ACP7	purR	15.9954	1		P0ACP7	purR	6.22488	1
P0AED0	uspA; AL524_RS01825	0.281302	0.0161811		P0AED0	uspA; AL524_RS01825	-1.08833	1.773e-31		P0AED0	uspA; AL524_RS01825	-1.58527	4.60349e-36		P0AED0	uspA; AL524_RS01825	-2.59975	2.17285e-86		P25437	frmA	-3.60582	6.22494e-120		P25437	frmA	-0.921416	2.76933e-17		P25437	frmA	3.0625	3.42394e-94		P25437	frmA	-15.4934	1
P13009	metH	1.8715	2.3885e-71		P13009	metH	-6.08971	1.83849e-238		P13009	metH	0.45876	1		P13009	metH	0.496791	1		P21151	fadA	1.10042	5.6372e-19		P21151	fadA	-0.0439374	0.673862		P21151	fadA	2.64247	9.9112e-99		P21151	fadA	1.80734	1.92615e-61
P62577	cat; D616_p81024; CatA1; D616_p110119; D616_p110120; D616_p109165; D616_p141087; D616_p153003; D616_p158002; CFNIH1_RS05980	0.354147	1		P62577	cat; D616_p81024; CatA1; D616_p110119; D616_p110120; D616_p109165; D616_p141087; D616_p153003; D616_p158002; CFNIH1_RS05980	1.36955	4.05366e-27		P62577	cat; D616_p81024; CatA1; D616_p110119; D616_p110120; D616_p109165; D616_p141087; D616_p153003; D616_p158002; CFNIH1_RS05980	-1.66863	1.8214e-62		P62577	cat; D616_p81024; CatA1; D616_p110119; D616_p110120; D616_p109165; D616_p141087; D616_p153003; D616_p158002; CFNIH1_RS05980	-0.110463	0.381375		P0ABQ4	folA	-3.53045	1.313e-203		P0ABQ4	folA	-0.938236	2.88069e-14		P0ABQ4	folA	-0.375453	0.000273511		P0ABQ4	folA	-17.8369	1
P0ADB7	ecnB	-1.02469	1.19446e-26		P0ADB7	ecnB	1.04519	4.90905e-13		P0ADB7	ecnB	-12.2729	1		P0ADB7	ecnB	0.76366	2.73676e-14		P0A9L8	proC	-15.4299	0		P0A9L8	proC	-0.386494	0.000825898		P0A9L8	proC	3.87373	2.766e-220		P0A9L8	proC	19.3715	1
P18390	yjjA	12.8127	0		P18390	yjjA	-0.4388	0.00259711		P18390	yjjA	-1.02114	2.53502e-29		P18390	yjjA	-1.74538	4.91686e-55		P05706	srlB	-15.4371	0		P05706	srlB	-0.0310966	0.792994		P05706	srlB	-3.39173	4.21157e-127		P05706	srlB	-18.484	1
P0A9M5	gpt	-1.40315	1.14383e-61		P0A9M5	gpt	-0.829353	1.77695e-11		P0A9M5	gpt	-13.5364	1		P0A9M5	gpt	-0.164629	0.195676		P05194	aroD	-15.0931	0		P05194	aroD	1.13976	0.626096		P05194	aroD	18.5333	1		P05194	aroD	2.2156	0.377142
P0AAX8	ybiS; ldtB	-0.246049	0.0177323		P0AAX8	ybiS; ldtB	1.53296	5.72367e-34		P0AAX8	ybiS; ldtB	0.474458	1		P0AAX8	ybiS; ldtB	0.162648	0.0674627		P45771	yrdD	1.43502	4.53881e-35		P45771	yrdD	-0.328477	0.00542717		P45771	yrdD	-1.00636	6.83392e-23		P45771	yrdD	0.254726	0.00774386
P06986	hisC	-0.613213	2.44752e-12		P06986	hisC	-1.89998	2.71171e-87		P06986	hisC	15.659	1		P06986	hisC	0.0658965	0.61822		P0A978	cspG	-0.00483892	0.964549		P0A978	cspG	2.71856	1.63692e-97		P0A978	cspG	0.431901	0.00703605		P0A978	cspG	-16.2738	1
P0ADZ7	yajC	-1.01013	2.97318e-35		P0ADZ7	yajC	0.317214	0.0117642		P0ADZ7	yajC	-11.9537	1		P0ADZ7	yajC	-0.330068	0.00031655		P36767	rdgC	-1.63245	7.37364e-39		P36767	rdgC	-15.8827	1		P36767	rdgC	3.36157	2.97559e-145		P36767	rdgC	2.20462	0.377167
P25894	loiP; yggG	-0.724629	6.03415e-13		P25894	loiP; yggG	-1.46144	1.9975e-29		P25894	loiP; yggG	1.17995	1.64245e-32		P25894	loiP; yggG	-0.756651	2.62895e-15		P67338	yoaH	-0.184062	0.111846		P67338	yoaH	-1.50556	3.99711e-33		P67338	yoaH	-1.93165	1.7002e-53		P67338	yoaH	-16.508	1
P0A9G6	aceA	-0.158264	0.0697315		P0A9G6	aceA	0.250833	0.0399469		P0A9G6	aceA	-0.382803	4.43894e-05		P0A9G6	aceA	0.387208	0.00171035		P0C079	AB185_RS05015; relB; GLAD_RS20080; ENT638_RS21820	1.31447	3.21499e-30		P0C079	AB185_RS05015; relB; GLAD_RS20080; ENT638_RS21820	-0.547774	2.0033e-06		P0C079	AB185_RS05015; relB; GLAD_RS20080; ENT638_RS21820	-1.8864	2.3173e-51		P0C079	AB185_RS05015; relB; GLAD_RS20080; ENT638_RS21820	0.664056	2.50705e-12
P04079	guaA	-1.47274	1.61622e-47		P04079	guaA	-1.95266	1.97764e-45		P04079	guaA	-11.2879	6.3983e-284		P04079	guaA	-1.42818	6.63877e-40		P64602	mlaB	1.42559	1.01033e-30		P64602	mlaB	-0.12069	0.333401		P64602	mlaB	-0.797729	2.72204e-11		P64602	mlaB	-0.170972	0.081286
P0AE85	cpxP	-0.513418	2.52314e-08		P0AE85	cpxP	-0.136968	0.264495		P0AE85	cpxP	-1.13755	2.71491e-24		P0AE85	cpxP	0.511229	4.2785e-05		P0AEZ9	moaB	-2.34921	2.94429e-74		P0AEZ9	moaB	0.679536	4.00705e-13		P0AEZ9	moaB	-0.327178	0.000704621		P0AEZ9	moaB	-1.04842	1.59136e-32
P0A749	murA	-3.21609	1.02035e-231		P0A749	murA	-3.06202	1.67281e-116		P0A749	murA	-13.5373	1		P0A749	murA	-2.05639	5.62758e-101		P69776	lpp	0.567967	2.95949e-08		P69776	lpp	-0.292617	0.0085839		P69776	lpp	-2.36699	5.3014e-127		P69776	lpp	-2.17725	5.12979e-55
P0AGJ9	tyrS	-14.1987	0		P0AGJ9	tyrS	-16.7505	0		P0AGJ9	tyrS	0.403324	1		P0AGJ9	tyrS	-14.536	1		P0AB52	ychN	-1.27451	2.76641e-25		P0AB52	ychN	-1.31825	2.825e-41		P0AB52	ychN	2.01081	6.14959e-104		P0AB52	ychN	1.20625	5.46158e-43
P0AAN5	yaiA	0.686078	1.99415e-17		P0AAN5	yaiA	-0.867983	5.68543e-09		P0AAN5	yaiA	-1.04616	3.85627e-24		P0AAN5	yaiA	-0.949035	6.83666e-23		P0AF18	nagA	13.6305	0		P0AF18	nagA	-13.469	1		P0AF18	nagA	18.5277	1		P0AF18	nagA	19.2117	1
P26612	amyA	-12.0237	0		P26612	amyA	-0.481246	0.000104842		P26612	amyA	-16.1828	1		P26612	amyA	-3.56636	2.54769e-139		P0A6D3	aroA	-0.561674	2.78317e-06		P0A6D3	aroA	1.89066	1.76339e-68		P0A6D3	aroA	18.7825	1		P0A6D3	aroA	4.19644	1
P0A8N3	lysS	-12.4055	0		P0A8N3	lysS	-2.75183	3.24264e-98		P0A8N3	lysS	0.462589	1		P0A8N3	lysS	-1.3567	5.844e-48		P0AEE1	dcrB	-0.538562	2.59235e-06		P0AEE1	dcrB	-2.21746	1.95515e-72		P0AEE1	dcrB	-0.655269	2.35457e-11		P0AEE1	dcrB	-17.3173	1
P33599	nuoC	-10.6817	0		P33599	nuoC	-2.56337	1.93478e-84		P33599	nuoC	2.48073	4.75899e-122		P33599	nuoC	-0.841413	4.50944e-12		P64503	yebV	0.371584	0.000399801		P64503	yebV	1.38717	2.17454e-33		P64503	yebV	-0.419796	1.64765e-05		P64503	yebV	-3.27907	1.19484e-265
P33590	nikA	0.321682	1		P33590	nikA	-11.3209	8.47231e-214		P33590	nikA	-13.6945	1		P33590	nikA	0.699098	1.01814e-06		P23538	ppsA	-0.28622	0.0131315		P23538	ppsA	-0.370065	0.00613578		P23538	ppsA	-0.9793	2.1798e-20		P23538	ppsA	2.76736	8.76514e-112
P21170	speA	-13.2271	0		P21170	speA	0.290019	0.0575285		P21170	speA	0.518106	1		P21170	speA	14.8708	1		P0A8D3	yaiI	-0.456435	6.42705e-05		P0A8D3	yaiI	-0.521856	1.80696e-05		P0A8D3	yaiI	2.26535	1.07062e-87		P0A8D3	yaiI	-16.2344	1
P0A9M2	hpt	0.381775	1		P0A9M2	hpt	15.0993	1.622e-263		P0A9M2	hpt	0.455913	1		P0A9M2	hpt	3.67668	3.46207e-110		P0AFW2	rmf	-2.10657	1.06368e-74		P0AFW2	rmf	-1.91884	4.4524e-32		P0AFW2	rmf	-1.89694	4.92668e-53		P0AFW2	rmf	-0.506177	0.00342829
P0A8D3	yaiI	0.411204	1.29254e-06		P0A8D3	yaiI	-1.11821	6.7907e-14		P0A8D3	yaiI	-13.1064	1		P0A8D3	yaiI	-0.372998	7.08161e-05		P06968		-1.20798	4.40603e-31		P06968		-0.867321	9.19469e-14		P06968		-0.945424	1.62774e-25		P06968		0.360831	0.000123956
P64581	yqjD	-1.08542	2.10714e-35		P64581	yqjD	1.96878	7.218e-82		P64581	yqjD	1.50916	1.26837e-47		P64581	yqjD	-0.753818	1.13727e-08		P0A912	pal	1.67412	5.45922e-50		P0A912	pal	0.51618	1.51468e-05		P0A912	pal	-2.93422	5.66871e-157		P0A912	pal	-17.7448	1
P0ACW6	ydcH	0.291849	0.00227169		P0ACW6	ydcH	-1.73815	1.68407e-28		P0ACW6	ydcH	-0.69835	4.37606e-11		P0ACW6	ydcH	-1.01224	5.81305e-15		P00959	metG	2.03013	5.78429e-49		P00959	metG	-0.936768	4.442e-17		P00959	metG	-0.140396	0.317482		P00959	metG	1.34495	3.66256e-31
P0A734	minE	0.309678	0.000557508		P0A734	minE	1.83992	5.51768e-30		P0A734	minE	0.174109	0.107002		P0A734	minE	-14.0054	1		P0AC59	grxB	-0.453702	0.00011134		P0AC59	grxB	-0.135458	0.330425		P0AC59	grxB	-0.789019	2.30694e-14		P0AC59	grxB	0.786928	5.96296e-10
P25714	yidC	-11.2754	0		P25714	yidC	-16.3348	0		P25714	yidC	0.462622	1		P25714	yidC	0.320777	1		P0AFC7	nuoB	-1.53503	2.9042e-32		P0AFC7	nuoB	-1.20991	4.51435e-16		P0AFC7	nuoB	4.21095	3.97334e-191		P0AFC7	nuoB	-15.5218	1
P76008	ldcA	0.209476	1		P76008	ldcA	0.794418	6.36935e-09		P76008	ldcA	-11.77	1		P76008	ldcA	-0.208292	0.108508		P77338	kefA; mscK	0.322736	0.0153347		P77338	kefA; mscK	-0.986672	4.17259e-20		P77338	kefA; mscK	-0.113682	0.434852		P77338	kefA; mscK	-12.3165	1
P0AC19	folX	0.239301	0.014646		P0AC19	folX	0.4948	0.000988826		P0AC19	folX	16.2558	1		P0AC19	folX	13.5553	1		P0AB40	bhsA	2.32281	1.41309e-77		P0AB40	bhsA	-1.11683	2.88755e-20		P0AB40	bhsA	15.4489	1		P0AB40	bhsA	2.93754	1.79206e-165
P0AFC7	nuoB	-0.944993	7.59518e-29		P0AFC7	nuoB	-3.09126	1.19838e-122		P0AFC7	nuoB	0.687651	5.50898e-12		P0AFC7	nuoB	-1.23768	1.06126e-39		P0A7C2	lexA	-0.235478	0.0306434		P0A7C2	lexA	0.278972	0.0200861		P0A7C2	lexA	19.5229	1		P0A7C2	lexA	6.12772	8.74189e-289
P22106	asnB	-3.92177	8.58913e-298		P22106	asnB	-3.54217	1.32713e-138		P22106	asnB	-13.6656	1		P22106	asnB	0.225308	0.0151674		P0AFW4	rnk	-1.93081	1.02221e-60		P0AFW4	rnk	1.14093	1.09253e-21		P0AFW4	rnk	-0.561432	4.59573e-07		P0AFW4	rnk	0.104053	0.280349
P0A786	pyrB	2.08336	1.06376e-122		P0A786	pyrB	4.11978	0		P0A786	pyrB	0.426123	1		P0A786	pyrB	0.749235	3.38732e-15		P0AEH5	elaB	1.37544	4.0684e-40		P0AEH5	elaB	2.32175	8.08224e-79		P0AEH5	elaB	0.339529	0.00117295		P0AEH5	elaB	8.21513	1
P0A847	tgt	-13.0772	0		P0A847	tgt	2.72375	3.59466e-91		P0A847	tgt	-13.1339	1		P0A847	tgt	2.54289	4.27792e-80		P0AGB6	rpoE	-0.82135	0.0251846		P0AGB6	rpoE	0.47858	5.81702e-06		P0AGB6	rpoE	1.1479	0.00141593		P0AGB6	rpoE	-15.0821	1
Q46829	bglA	-13.6164	0		Q46829	bglA	1.76035	5.46782e-94		Q46829	bglA	-1.37855	2.15109e-49		Q46829	bglA	0.179046	0.148872		P62617	ispF	-1.42842	4.88776e-31		P62617	ispF	-0.618876	4.16146e-09		P62617	ispF	-0.716554	1.33856e-11		P62617	ispF	-17.9846	1
P0AB20	hspQ	0.603601	1.93232e-13		P0AB20	hspQ	-1.46277	4.64833e-29		P0AB20	hspQ	2.43531	6.81262e-109		P0AB20	hspQ	1.60624	8.34663e-65		P0A6X3	hfq	0.0485148	0.671948		P0A6X3	hfq	-0.53766	7.08718e-06		P0A6X3	hfq	0.666437	2.27643e-10		P0A6X3	hfq	0.588516	1.90497e-11
P0AES4	gyrA	0.15504	0.0569722		P0AES4	gyrA	-1.68029	8.90004e-35		P0AES4	gyrA	0.464704	1		P0AES4	gyrA	-0.431351	9.89045e-06		P0A9D2	gstA	-1.4835	1.11564e-31		P0A9D2	gstA	13.9096	1		P0A9D2	gstA	2.30528	9.10587e-76		P0A9D2	gstA	1.90983	5.86332e-61
P77374	ynfE	0.471677	1		P77374	ynfE	-13.1029	0		P77374	ynfE	0.545495	1		P77374	ynfE	-13.3329	1		P09323	nagE	1.88981	7.23997e-46		P09323	nagE	-3.37242	1.08426e-121		P09323	nagE	1.14973	2.54275e-19		P09323	nagE	-14.6145	1
P39187	ytfJ	0.416897	1		P39187	ytfJ	11.4251	6.02063e-187		P39187	ytfJ	0.37332	5.03947e-05		P39187	ytfJ	1.26083	5.09359e-21		P0AC02	bamD	1.42418	1.78826e-37		P0AC02	bamD	-1.55714	5.7084e-34		P0AC02	bamD	0.0584771	0.602871		P0AC02	bamD	-15.1218	1
P64467	cnu	1.3376	2.58113e-49		P64467	cnu	-1.66515	3.4608e-38		P64467	cnu	-0.218692	0.0283324		P64467	cnu	0.590874	5.02667e-11		P0AGK8	iscR	-1.20531	1.65119e-30		P0AGK8	iscR	1.98352	6.63463e-64		P0AGK8	iscR	0.569181	1.72964e-07		P0AGK8	iscR	2.11655	1.25368e-119
P0AF28	narL	-13.8462	0		P0AF28	narL	-1.65128	8.49204e-38		P0AF28	narL	-12.804	1		P0AF28	narL	0.194065	0.0422077		P0AGE0	ssb	-0.669454	5.35197e-10		P0AGE0	ssb	0.0796889	0.48506		P0AGE0	ssb	-0.914411	1.02692e-18		P0AGE0	ssb	-17.7164	1
P0AF70	yjeI	-0.907593	2.79657e-26		P0AF70	yjeI	1.7325	3.52021e-41		P0AF70	yjeI	-12.8231	1		P0AF70	yjeI	0.955798	2.31446e-23		P0ACU7	yjdC	-0.708685	5.69192e-10		P0ACU7	yjdC	0.255064	0.0319337		P0ACU7	yjdC	0.10814	0.303102		P0ACU7	yjdC	-0.421349	1.45475e-06
P33355	yehS	-12.5701	0		P33355	yehS	-0.0166249	0.829982		P33355	yehS	1.75622	9.97562e-71		P33355	yehS	0.23662	0.0554642		P00561	thrA	0.0132777	0.901944		P00561	thrA	2.43759	1.37093e-84		P00561	thrA	19.8859	1		P00561	thrA	18.8133	1
P0A6X3	hfq	-0.421629	2.47832e-06		P0A6X3	hfq	0.836293	5.29594e-12		P0A6X3	hfq	0.709556	2.57501e-13		P0A6X3	hfq	0.756832	2.15159e-09		P65367	yqcA	-0.0565332	0.621989		P65367	yqcA	-0.227172	0.0508564		P65367	yqcA	-1.09069	1.62632e-24		P65367	yqcA	-18.3496	1
P37313	dppF	-0.252723	0.0324292		P37313	dppF	-1.22983	7.7666e-19		P37313	dppF	15.0445	1		P37313	dppF	0.585206	1		P69797	manX	-0.400137	0.00266442		P69797	manX	-0.771159	1.2303e-08		P69797	manX	0.161983	0.261018		P69797	manX	-16.0058	1
P69797	manX	-0.765487	9.07121e-11		P69797	manX	-2.30285	2.95968e-72		P69797	manX	0.568595	1		P69797	manX	-12.6075	1		P32160	yiiQ	0.445437	0.000210932		P32160	yiiQ	-1.51011	1.65314e-36		P32160	yiiQ	2.44939	8.51972e-71		P32160	yiiQ	-13.9012	1
P05194	aroD	11.8373	0		P05194	aroD	2.73426	8.10383e-63		P05194	aroD	-12.7634	1		P05194	aroD	-0.76049	1.81428e-14		P00954	trpS	0.673516	1.5779e-07		P00954	trpS	0.886706	4.00849e-15		P00954	trpS	2.86497	6.1459e-99		P00954	trpS	2.99647	2.71574e-135
P0AE63	chaB	-1.67696	2.01575e-72		P0AE63	chaB	-0.611375	8.69621e-07		P0AE63	chaB	-2.65771	5.25406e-120		P0AE63	chaB	0.0776712	0.582972		P76015	dhaK	-0.360851	1		P76015	dhaK	1.04212	0.626105		P76015	dhaK	17.8765	1		P76015	dhaK	2.11757	0.37719
P06721	metC	-11.1788	0		P06721	metC	1.33955	1.35336e-26		P06721	metC	0.406397	1		P06721	metC	14.8358	1		P00963	asnA	2.21499	2.29867e-77		P00963	asnA	-0.216331	0.0655442		P00963	asnA	16.2159	1		P00963	asnA	2.17645	0.377229
P0AEE1	dcrB	-2.37904	4.30977e-162		P0AEE1	dcrB	-0.0505816	0.689933		P0AEE1	dcrB	-12.8256	1		P0AEE1	dcrB	0.277165	0.00450109		P37757	yddE	-0.258977	1		P37757	yddE	1.09385	0.626722		P37757	yddE	17.2115	1		P37757	yddE	-13.7303	1
P15639	purH	0.80522	2.4623e-16		P15639	purH	-3.08395	5.4194e-112		P15639	purH	-12.1413	1		P15639	purH	-13.6082	1		P77608	mhpD	-18.0973	0		P77608	mhpD	-18.2213	1		P77608	mhpD	-20.5201	1		P77608	mhpD	-17.7483	1
P69786	ptsG	-13.7924	0		P69786	ptsG	-3.6858	4.51588e-156		P69786	ptsG	-12.9057	1		P69786	ptsG	13.3683	1		P69428	tatA	-20.0677	0		P69428	tatA	-0.222978	0.0551288		P69428	tatA	19.1188	1		P69428	tatA	21.8236	1
P0AF12	mtn	-13.923	0		P0AF12	mtn	-1.1032	1.38626e-18		P0AF12	mtn	0.481326	1		P0AF12	mtn	0.275408	0.00319442		P0A6V5	glpE	0.769642	2.12013e-12		P0A6V5	glpE	-1.43313	7.34626e-35		P0A6V5	glpE	-2.27327	3.12882e-118		P0A6V5	glpE	-18.3939	1
P0A9S3	gatD	0.374699	1		P0A9S3	gatD	-3.82604	2.46158e-142		P0A9S3	gatD	-13.728	1		P0A9S3	gatD	-1.06774	1.81428e-18		P0AFK0	pmbA	0.907341	1.95973e-13		P0AFK0	pmbA	-0.862443	2.75494e-16		P0AFK0	pmbA	17.9997	1		P0AFK0	pmbA	2.15997	0.377011
P0A9T4	tas	0.424844	1		P0A9T4	tas	-14.373	0		P0A9T4	tas	0.498736	1		P0A9T4	tas	17.1477	1		P0A722	lpxA	-0.477018	0.000408228		P0A722	lpxA	-15.7374	1		P0A722	lpxA	20.2894	1		P0A722	lpxA	2.25408	0.377158
P0A722	lpxA	-9.62658	4.22214e-204		P0A722	lpxA	4.46203	3.79692e-222		P0A722	lpxA	-14.6091	1		P0A722	lpxA	-0.656887	5.52889e-13		P0A8R4	slyX	-0.748366	4.40987e-12		P0A8R4	slyX	-0.447451	1.94709e-06		P0A8R4	slyX	-1.64082	1.94046e-60		P0A8R4	slyX	2.0799	1.92964e-50
P00961	glyS	-0.14184	0.0893837		P00961	glyS	-0.0659704	0.621275		P00961	glyS	13.5292	1		P00961	glyS	0.737598	5.78438e-12		P0AFW8	rof	2.39068	3.22935e-130		P0AFW8	rof	-0.261166	0.015472		P0AFW8	rof	-1.77167	1.03972e-75		P0AFW8	rof	-2.8481	1.43002e-130
P64588	yqjI	-13.6574	0		P64588	yqjI	0.65449	3.22589e-05		P64588	yqjI	0.456391	1		P64588	yqjI	-13.3069	1		P77173	zipA	1.8984	8.40697e-69		P77173	zipA	0.807371	1.41917e-13		P77173	zipA	2.14266	2.26878e-66		P77173	zipA	-15.2649	1
P0A8U6	metJ	1.47129	3.00686e-67		P0A8U6	metJ	0.316912	0.0104245		P0A8U6	metJ	0.35716	0.000938303		P0A8U6	metJ	0.0714171	0.438163		P0A6R0	fabH	1.52014	1.51276e-31		P0A6R0	fabH	0.700934	4.17597e-11		P0A6R0	fabH	3.09378	8.14551e-120		P0A6R0	fabH	-13.0708	1
P0AA31	CFNIH1_RS20550; yedF; AL524_RS12980	0.394228	1		P0AA31	CFNIH1_RS20550; yedF; AL524_RS12980	-13.5321	0		P0AA31	CFNIH1_RS20550; yedF; AL524_RS12980	-3.47084	1.22882e-248		P0AA31	CFNIH1_RS20550; yedF; AL524_RS12980	-1.89692	1.87861e-47		P0A9W9	yrdA	-2.85823	4.83094e-132		P0A9W9	yrdA	2.31628	1.72913e-119		P0A9W9	yrdA	-1.72149	3.71886e-49		P0A9W9	yrdA	-16.8864	1
P0ADI7	yecD	-12.384	0		P0ADI7	yecD	-0.247892	0.0404533		P0ADI7	yecD	-13.054	1		P0ADI7	yecD	-0.651127	3.23681e-07		P0AEV9	hycI	-1.01578	4.63371e-15		P0AEV9	hycI	-0.599498	5.60525e-07		P0AEV9	hycI	-0.950971	5.63144e-13		P0AEV9	hycI	-16.2668	1
P31063	yedD	-14.2829	0		P31063	yedD	-0.767784	2.09881e-07		P31063	yedD	-15.3204	1		P31063	yedD	-3.0244	1.11942e-213		P10121	ftsY	-0.995038	8.57026e-20		P10121	ftsY	-0.0672469	0.574887		P10121	ftsY	0.311805	0.0091373		P10121	ftsY	5.35976	1
P30748	moaD	1.75067	1.3143e-77		P30748	moaD	-2.47621	2.1253e-70		P30748	moaD	0.642906	1.05772e-11		P30748	moaD	0.460899	1.10162e-06		P02942	tsr	16.9799	0		P02942	tsr	21.7877	1		P02942	tsr	3.85272	2.62581e-164		P02942	tsr	2.23638	0.377048
P33343	yehD	0.343026	1		P33343	yehD	-4.367	1.02381e-197		P33343	yehD	1.41075	3.47716e-50		P33343	yehD	-13.5617	1		P04951	kdsB	-1.09224	5.58974e-20		P04951	kdsB	-0.545908	4.83001e-06		P04951	kdsB	1.60688	6.81593e-44		P04951	kdsB	2.96042	2.506e-175
P23331	tdk	1.6959	3.42773e-67		P23331	tdk	-0.0994899	0.507263		P23331	tdk	13.1784	1		P23331	tdk	-12.529	1		P0AD33	yfcZ	0.0522061	0.644932		P0AD33	yfcZ	-0.312027	0.000771233		P0AD33	yfcZ	-0.896688	4.9784e-16		P0AD33	yfcZ	-19.7487	1
P0AFQ7	ycfH	0.240728	0.00841442		P0AFQ7	ycfH	1.06067	7.34934e-18		P0AFQ7	ycfH	-1.28286	1.33226e-35		P0AFQ7	ycfH	0.279384	0.0518771		P07395	pheT	0.120188	0.296025		P07395	pheT	-0.133681	0.16862		P07395	pheT	2.48307	4.52634e-80		P07395	pheT	-12.2657	1
P09151	leuA	-0.350641	0.000144858		P09151	leuA	-3.58558	2.87759e-145		P09151	leuA	0.906247	2.21127e-20		P09151	leuA	-4.67709	1		P31697	fimC	1.94084	2.10189e-64		P31697	fimC	0.566707	2.98754e-06		P31697	fimC	2.63606	7.09129e-91		P31697	fimC	20.4203	1
P0A6I6	coaD	-3.47175	3.61188e-204		P0A6I6	coaD	0.996953	4.93748e-14		P0A6I6	coaD	-14.5259	1		P0A6I6	coaD	-15.4347	1		P20966	fruA	1.1934	5.52243e-27		P20966	fruA	-1.49828	1.76692e-32		P20966	fruA	-0.143228	0.180173		P20966	fruA	1.58651	5.20243e-61
P28304	qorA	0.378429	1		P28304	qorA	0.822346	3.52845e-08		P28304	qorA	-12.6623	1		P28304	qorA	-0.765514	5.8893e-10		P25738	msyB	3.18859	1.66257e-194		P25738	msyB	1.43659	8.13145e-52		P25738	msyB	-1.34929	8.44568e-43		P25738	msyB	-19.8452	1
P00963	asnA	-0.725149	7.99488e-18		P00963	asnA	-2.00303	2.16774e-54		P00963	asnA	0.473956	1		P00963	asnA	-13.4973	1		P0A744	msrA	-1.04012	2.85003e-21		P0A744	msrA	0.46443	0.000100881		P0A744	msrA	0.0419969	0.707145		P0A744	msrA	-16.6397	1
P37666	ghrB	-1.54119	1.48073e-76		P37666	ghrB	0.718588	4.76131e-07		P37666	ghrB	0.390012	1		P37666	ghrB	17.802	1		P0A881	trpR	-0.713327	1.4082e-11		P0A881	trpR	-0.710006	3.81762e-10		P0A881	trpR	-0.85893	3.97169e-16		P0A881	trpR	-0.0900005	0.444037
P77212	ykgC; rclA	0.26987	1		P77212	ykgC; rclA	3.43549	6.36406e-102		P77212	ykgC; rclA	-13.4486	1		P77212	ykgC; rclA	-1.97036	3.24344e-93		P76008	ldcA	-0.362057	1		P76008	ldcA	1.08681	0.626351		P76008	ldcA	19.3031	1		P76008	ldcA	2.16261	0.377119
P75713	ylbA; allE	2.69667	3.5469e-146		P75713	ylbA; allE	3.40438	2.03901e-135		P75713	ylbA; allE	0.325851	1		P75713	ylbA; allE	0.504553	1		P19934	tolA	1.40033	1.10124e-34		P19934	tolA	-0.910131	4.80742e-14		P19934	tolA	-0.445703	0.000437904		P19934	tolA	2.32675	7.46513e-112
P0A6R0	fabH	-12.1823	0		P0A6R0	fabH	-1.84732	7.80682e-32		P0A6R0	fabH	0.473965	1		P0A6R0	fabH	-2.70925	1.17629e-141		P0A9J6	rbsK	-3.48656	2.06351e-135		P0A9J6	rbsK	1.76468	1.37091e-56		P0A9J6	rbsK	1.91095	6.16821e-72		P0A9J6	rbsK	1.91128	2.52152e-72
P33218	yebE	-0.565247	1.95534e-09		P33218	yebE	1.43867	7.93406e-29		P33218	yebE	1.72891	6.71382e-66		P33218	yebE	14.9298	1		P0A7E5	pyrG	-0.829071	2.32424e-11		P0A7E5	pyrG	0.485564	2.81559e-06		P0A7E5	pyrG	1.33086	2.19754e-26		P0A7E5	pyrG	0.418562	2.45671e-05
P20966	fruA	12.0993	0		P20966	fruA	-11.7054	5.68143e-241		P20966	fruA	-1.37281	3.36499e-44		P20966	fruA	0.291754	0.00114283		P75736	ybfF	-0.226611	1		P75736	ybfF	1.07762	0.626283		P75736	ybfF	3.43531	9.00183e-132		P75736	ybfF	2.15394	0.376992
P36767	rdgC	0.391916	1		P36767	rdgC	2.07855	3.77882e-54		P36767	rdgC	0.465498	1		P36767	rdgC	2.85868	2.75843e-160		P69503	apt	-0.739669	2.74244e-10		P69503	apt	0.0605502	0.621145		P69503	apt	1.56475	8.07887e-51		P69503	apt	-17.0919	1
P0ACB7	hemY	-12.983	0		P0ACB7	hemY	1.78127	2.41361e-42		P0ACB7	hemY	0.381267	1		P0ACB7	hemY	-1.28869	1.61034e-43		P33218	yebE	-3.04364	3.83217e-125		P33218	yebE	1.37066	1.96774e-30		P33218	yebE	15.2746	1		P33218	yebE	-13.182	1
P0ABJ1	cyoA	-0.29782	0.00351959		P0ABJ1	cyoA	-1.00121	1.90604e-15		P0ABJ1	cyoA	0.428133	1		P0ABJ1	cyoA	0.160047	0.0869836		P0AAB6	galF; wcaN	-1.33781	7.93092e-30		P0AAB6	galF; wcaN	0.543594	2.90322e-07		P0AAB6	galF; wcaN	-0.432691	0.000718703		P0AAB6	galF; wcaN	-16.4521	1
P67095	yfcE	-0.21583	0.0125884		P67095	yfcE	0.157855	0.287496		P67095	yfcE	1.85932	2.04074e-66		P67095	yfcE	-0.494631	0.000155538		Q46868	yqiC	2.17613	1.36889e-91		Q46868	yqiC	-0.197032	0.0421827		Q46868	yqiC	-0.973501	3.13423e-20		Q46868	yqiC	2.00216	4.74823e-56
P21499	rnr	0.306939	1		P21499	rnr	1.30228	2.10074e-22		P21499	rnr	0.380571	1		P21499	rnr	0.512077	1		P37590	pmrD	0.454968	8.91834e-05		P37590	pmrD	0.0364591	0.76909		P37590	pmrD	-0.914273	3.14251e-19		P37590	pmrD	-2.14662	1.29243e-116
P09546	putA	0.354402	1		P09546	putA	1.05591	0.625951		P09546	putA	0.428076	1		P09546	putA	-0.0333771	0.761342		P0AGG8	tldD	-0.318908	0.00244668		P0AGG8	tldD	0.368938	0.00532151		P0AGG8	tldD	3.08317	5.16733e-126		P0AGG8	tldD	3.04765	1.75727e-133
P32885	traT; D616_p81102	-0.817599	7.85003e-23		P32885	traT; D616_p81102	0.155985	0.210141		P32885	traT; D616_p81102	1.09615	4.04953e-29		P32885	traT; D616_p81102	-1.9876	1.36678e-103		P67095	yfcE	-0.055583	0.619038		P67095	yfcE	0.55234	2.93603e-06		P67095	yfcE	-2.20337	3.27304e-91		P67095	yfcE	-1.70258	1.87185e-67
P75863	ycbX	0.295086	1		P75863	ycbX	2.34503	2.23961e-57		P75863	ycbX	0.36884	1		P75863	ycbX	13.0429	1		P64463	ydfZ	0.660198	7.767e-10		P64463	ydfZ	-1.39068	1.20752e-27		P64463	ydfZ	-0.925491	2.93512e-18		P64463	ydfZ	2.81589	4.47316e-131
P76402	yegP	-2.34773	1.42407e-129		P76402	yegP	17.8639	0		P76402	yegP	-3.56515	4.57304e-205		P76402	yegP	-0.249999	0.090931		P21888	cysS	0.00982204	0.937859		P21888	cysS	-1.86483	7.71125e-57		P21888	cysS	17.0578	1		P21888	cysS	2.25153	0.376805
P64614	yhcN	-0.571077	2.28094e-07		P64614	yhcN	-12.6981	9.00528e-265		P64614	yhcN	-2.101	2.23616e-80		P64614	yhcN	-14.9534	1		P24215	uxuA	-13.8353	0		P24215	uxuA	1.50418	0.626642		P24215	uxuA	18.7389	1		P24215	uxuA	2.58618	0.126055
P0AB38	lpoB	-9.6297	1.41554e-202		P0AB38	lpoB	-0.667415	6.51871e-07		P0AB38	lpoB	-12.3008	1		P0AB38	lpoB	-4.9262	1		P0AF70	yjeI	-1.33596	5.26987e-27		P0AF70	yjeI	-2.28303	1.52526e-62		P0AF70	yjeI	-1.08333	6.98686e-22		P0AF70	yjeI	-17.951	1
P77214	cusF	-0.0864137	0.299213		P77214	cusF	-2.07569	1.40707e-122		P77214	cusF	0.416761	1		P77214	cusF	0.586176	1		P18776	dmsB	-0.0074278	0.951403		P18776	dmsB	-1.56201	4.80287e-37		P18776	dmsB	-0.759227	4.07995e-09		P18776	dmsB	-15.4489	1
P0AEZ1	metF	-11.6346	0		P0AEZ1	metF	-1.86928	5.92663e-34		P0AEZ1	metF	0.420296	1		P0AEZ1	metF	0.62888	0.62608		P0AB80	ilvE	-1.45068	2.45607e-42		P0AB80	ilvE	0.100652	0.299508		P0AB80	ilvE	3.10731	8.70523e-73		P0AB80	ilvE	23.8666	1
P76217	astD	0.419551	1		P76217	astD	1.27918	0.625877		P76217	astD	0.493067	1		P76217	astD	4.96388	1.51592e-251		P0ADX7	yhhA	0.0844448	0.417068		P0ADX7	yhhA	-0.806298	1.75075e-17		P0ADX7	yhhA	-2.23644	5.24716e-95		P0ADX7	yhhA	-17.476	1
P0AGK8	iscR	0.351671	1		P0AGK8	iscR	17.3462	0		P0AGK8	iscR	0.425376	1		P0AGK8	iscR	15.7165	1		P0AF67	tsaE; yjeE	-2.39152	8.50464e-100		P0AF67	tsaE; yjeE	1.259	2.06964e-25		P0AF67	tsaE; yjeE	-0.066824	0.58045		P0AF67	tsaE; yjeE	-16.1464	1
P23882	fmt	0.347678	1		P23882	fmt	1.17358	1.49759e-19		P23882	fmt	0.421074	1		P23882	fmt	2.28413	9.69529e-126		P0A6P7	yihA	-0.414476	0.000336621		P0A6P7	yihA	-1.45229	6.50683e-33		P0A6P7	yihA	-0.757454	5.80384e-10		P0A6P7	yihA	-16.5761	1
P28861	fpr	0.319565	1		P28861	fpr	15.0704	0		P28861	fpr	0.393176	1		P28861	fpr	-1.45798	7.3548e-46		P0ACY1	ydjA	-0.615365	1.9519e-08		P0ACY1	ydjA	-0.249812	0.0146707		P0ACY1	ydjA	1.3845	1.38822e-29		P0ACY1	ydjA	-15.4521	1
P0A6F1	carA	-12.7277	0		P0A6F1	carA	-1.70965	6.69855e-30		P0A6F1	carA	0.455124	1		P0A6F1	carA	0.516082	1		P0A7C6	pepE	-0.25061	1		P0A7C6	pepE	-13.3045	1		P0A7C6	pepE	1.20132	2.62176e-23		P0A7C6	pepE	-15.5575	1
P31130	ydeI	0.370923	9.77675e-06		P31130	ydeI	-0.45455	0.00231949		P31130	ydeI	0.540966	3.4253e-07		P31130	ydeI	-0.591318	2.02631e-09		P75915	ycdY	-1.93566	7.64552e-65		P75915	ycdY	0.0403997	0.736517		P75915	ycdY	0.465005	8.59022e-06		P75915	ycdY	-17.1906	1
P29012	dadX	-0.392075	0.0146556		P29012	dadX	15.9389	0		P29012	dadX	2.40999	8.45059e-47		P29012	dadX	1.73877	8.87032e-30		P0A8A2	yeeN	1.73302	4.35372e-23		P0A8A2	yeeN	-2.70184	1.11539e-65		P0A8A2	yeeN	-0.0222722	0.898738		P0A8A2	yeeN	-16.1629	1
P33018	yeiG	0.394852	1		P33018	yeiG	3.13313	1.38445e-84		P33018	yeiG	-13.4419	1		P33018	yeiG	-1.01076	1.18706e-16		P0AFR4	yciO	-0.243207	0.0303297		P0AFR4	yciO	-0.127587	0.274435		P0AFR4	yciO	-0.901917	1.23957e-13		P0AFR4	yciO	-17.3853	1
P33644	yfiH	0.952703	8.69064e-29		P33644	yfiH	-0.115966	0.431115		P33644	yfiH	1.73672	3.15282e-90		P33644	yfiH	-0.364356	0.00314914		P76027	oppD	-17.8967	0		P76027	oppD	-16.3814	1		P76027	oppD	-2.56861	4.52879e-53		P76027	oppD	0.223523	0.0259101
P37903	uspF	1.62132	7.07621e-58		P37903	uspF	0.804474	1.58484e-09		P37903	uspF	-0.332912	0.006016		P37903	uspF	-0.294674	0.00323314		P0AFZ3	sspB	-0.599289	5.54918e-07		P0AFZ3	sspB	-0.183807	0.0637259		P0AFZ3	sspB	-1.67442	2.3493e-44		P0AFZ3	sspB	-1.97772	3.70211e-88
P42593	fadH	0.392885	1		P42593	fadH	1.30417	0.625914		P42593	fadH	0.466366	1		P42593	fadH	3.97086	4.00133e-296		P0AG18	purE	-1.52675	5.20074e-41		P0AG18	purE	-0.882961	1.90744e-12		P0AG18	purE	2.57716	1.41531e-93		P0AG18	purE	-13.7149	1
P33940	mqo	13.1399	0		P33940	mqo	-1.02607	1.20405e-12		P33940	mqo	0.352223	1		P33940	mqo	0.456638	1		P00935	metB	-1.40506	2.72401e-25		P00935	metB	-15.6034	1		P00935	metB	18.2837	1		P00935	metB	2.07422	0.376764
P0A9H9	cheZ	0.147064	0.080406		P0A9H9	cheZ	14.8055	0		P0A9H9	cheZ	-13.005	1		P0A9H9	cheZ	-13.8121	1		P0A9L5	ppiC; AL524_RS03415	-2.64992	5.073e-105		P0A9L5	ppiC; AL524_RS03415	-1.69138	3.75903e-40		P0A9L5	ppiC; AL524_RS03415	-2.68254	1.61428e-146		P0A9L5	ppiC; AL524_RS03415	-16.6829	1
P0A6S0	flgH	-2.31521	1.51455e-83		P0A6S0	flgH	-12.9089	0		P0A6S0	flgH	-13.0596	1		P0A6S0	flgH	-0.603308	7.09248e-11		P45799	nudE	-14.883	0		P45799	nudE	-15.0063	1		P45799	nudE	18.2519	1		P45799	nudE	2.11384	0.377302
P0ADE8	ygfZ	-0.626491	1.50232e-14		P0ADE8	ygfZ	-0.588123	5.33794e-05		P0ADE8	ygfZ	-12.9995	1		P0ADE8	ygfZ	-0.850393	1.03048e-20		P22255	cysQ	-1.594	2.05586e-39		P22255	cysQ	0.195517	0.0547425		P22255	cysQ	2.71991	6.01828e-101		P22255	cysQ	-13.5253	1
P0AES6	gyrB	-2.12148	1.02415e-120		P0AES6	gyrB	-4.08033	6.21767e-182		P0AES6	gyrB	1.6071	1.57938e-64		P0AES6	gyrB	-0.0967175	0.270277		P76270	msrC	-2.24635	8.83547e-76		P76270	msrC	-0.282568	0.0168747		P76270	msrC	1.45678	9.99333e-46		P76270	msrC	2.36919	1.83205e-154
P67603	yqfB	-0.0397608	0.653915		P67603	yqfB	1.27433	3.54903e-24		P67603	yqfB	-0.926149	2.56827e-19		P67603	yqfB	0.568589	2.71879e-06		P39310	ytfB	1.58381	1.0074e-43		P39310	ytfB	-0.361001	0.00197388		P39310	ytfB	-1.56182	1.30635e-21		P39310	ytfB	1.34816	3.98856e-42
P39831	ydfG	1.8495	3.46204e-69		P39831	ydfG	-1.50575	1.15322e-31		P39831	ydfG	0.433807	1		P39831	ydfG	0.603751	2.17539e-11		P17993	ubiG	-0.999528	3.29786e-21		P17993	ubiG	1.34044	1.13043e-27		P17993	ubiG	-0.00873062	0.941386		P17993	ubiG	1.04305	4.18515e-25
P09158	speE	-13.4028	0		P09158	speE	2.73951	4.45518e-70		P09158	speE	-13.5653	1		P09158	speE	-1.34491	6.08962e-28		P0A9V1	lptB	0.0582969	0.663595		P0A9V1	lptB	2.6007	3.09483e-124		P0A9V1	lptB	3.50857	2.76147e-125		P0A9V1	lptB	-16.1095	1
P64503	yebV	-0.173188	1		P64503	yebV	1.07895	0.625816		P64503	yebV	-13.5608	1		P64503	yebV	-0.00109966	0.992718		P0A968	cspD	-0.597888	0.128117		P0A968	cspD	2.19447	1.83765e-51		P0A968	cspD	-0.275202	0.480112		P0A968	cspD	-1.74523	2.49167e-28
P0A6I0	cmk	0.525219	8.75161e-06		P0A6I0	cmk	0.569892	0.000126207		P0A6I0	cmk	-12.1201	1		P0A6I0	cmk	1.95962	1.12442e-95		P26612	amyA	-0.357412	1		P26612	amyA	1.1165	0.626282		P26612	amyA	18.0468	1		P26612	amyA	2.19285	0.377028
P0C0L9	iscX	0.217342	0.0231863		P0C0L9	iscX	2.52966	6.95436e-80		P0C0L9	iscX	0.444343	8.59862e-05		P0C0L9	iscX	0.846866	1.6182e-11		P32685	yjbD	1.01211	1.6321e-18		P32685	yjbD	0.613605	2.10051e-07		P32685	yjbD	-2.63429	3.11416e-82		P32685	yjbD	1.9198	1.71134e-81
P0A823	sfsA	0.3848	1		P0A823	sfsA	1.20316	0.625905		P0A823	sfsA	0.458289	1		P0A823	sfsA	0.539001	1		P13024	fdhE	-0.247157	1		P13024	fdhE	1.07233	0.626298		P13024	fdhE	16.5773	1		P13024	fdhE	-11.9728	1
P31992	pptA	0.944931	1.31778e-21		P31992	pptA	1.58838	4.86521e-31		P31992	pptA	0.782417	7.01494e-16		P31992	pptA	-1.10866	2.13069e-31		P0ADZ0	rplW	-0.11134	0.227674		P0ADZ0	rplW	0.787486	2.77624e-10		P0ADZ0	rplW	0.376586	2.89765e-05		P0ADZ0	rplW	-1.17882	9.25048e-17
P0A7J0	ribB	0.824196	5.42806e-22		P0A7J0	ribB	3.48077	4.50833e-96		P0A7J0	ribB	13.4301	1		P0A7J0	ribB	14.2186	1		P68688	grxA	-1.07428	9.57647e-23		P68688	grxA	-0.741979	4.09366e-15		P68688	grxA	-2.03962	5.32454e-93		P68688	grxA	0.749908	2.94657e-17
P0AAT6	rsfS; ybeB	0.819659	6.01028e-21		P0AAT6	rsfS; ybeB	0.0512484	0.699303		P0AAT6	rsfS; ybeB	-0.30559	0.00140274		P0AAT6	rsfS; ybeB	-0.835753	5.46503e-18		P76014	dhaL	-1.34874	1.63483e-36		P76014	dhaL	2.11629	2.22871e-86		P76014	dhaL	0.288103	0.0166398		P76014	dhaL	-15.8523	1
P0A780	nusB	-0.318604	0.000671291		P0A780	nusB	1.48333	3.93487e-28		P0A780	nusB	-13.5452	1		P0A780	nusB	-0.262366	0.00680841		P09158	speE	-15.3565	0		P09158	speE	1.13099	0.626257		P09158	speE	4.8889	1		P09158	speE	2.20383	0.125745
P24186	folD	-0.874647	2.73092e-24		P24186	folD	0.475623	3.28341e-07		P24186	folD	-14.4391	1		P24186	folD	13.8977	1		P77552	ydhQ	0.031274	0.774418		P77552	ydhQ	4.22744	2.88182e-208		P77552	ydhQ	15.9654	1		P77552	ydhQ	4.13154	5.69938e-296
P77674	patD; prr	-12.943	0		P77674	patD; prr	1.26805	0.625946		P77674	patD; prr	0.472863	1		P77674	patD; prr	3.96792	1.64408e-166		P0ADE8	ygfZ	-0.136362	0.226961		P0ADE8	ygfZ	0.908141	1.48942e-20		P0ADE8	ygfZ	-0.0104361	0.920295		P0ADE8	ygfZ	-17.8316	1
P21888	cysS	-12.6069	0		P21888	cysS	-15.0973	0		P21888	cysS	0.581968	1		P21888	cysS	0.581159	1		P0AFD6	nuoI	-15.7174	0		P0AFD6	nuoI	-17.3635	1		P0AFD6	nuoI	5.25247	1.65031e-269		P0AFD6	nuoI	-13.4545	1
P76243	yeaO	0.211731	0.0141063		P76243	yeaO	0.577157	0.000276022		P76243	yeaO	-0.664095	2.28523e-09		P76243	yeaO	-0.337862	0.000858925		P0AEM4	flgM	1.52421	1.09269e-38		P0AEM4	flgM	2.37513	7.12192e-69		P0AEM4	flgM	1.13992	2.64069e-29		P0AEM4	flgM	-0.776276	1.95484e-12
P77202	dsbG	-2.61127	2.40153e-115		P77202	dsbG	-1.95714	1.00233e-48		P77202	dsbG	-13.6328	1		P77202	dsbG	-13.262	1		P75818	ybjP	0.329179	0.002416		P75818	ybjP	0.658356	3.18833e-10		P75818	ybjP	-3.76016	3.82668e-165		P75818	ybjP	-16.6569	1
P69811	fruB	0.0528822	0.614178		P69811	fruB	-0.518263	0.000485334		P69811	fruB	1.0474	1.31847e-18		P69811	fruB	0.816681	1.25395e-10		P22524	mukE	-0.937769	1.37229e-13		P22524	mukE	-0.381669	0.00131554		P22524	mukE	-1.30252	5.38339e-31		P22524	mukE	-21.2899	1
P04968	ilvA	0.294905	1		P04968	ilvA	1.51371	8.70156e-27		P04968	ilvA	-9.79364	8.16929e-249		P04968	ilvA	-12.9715	1		P0AB96	arsC	0.942376	8.80412e-16		P0AB96	arsC	-0.379055	0.00574995		P0AB96	arsC	-2.08665	1.79697e-89		P0AB96	arsC	-0.00669136	0.953434
P31057	panB	0.37815	1.63613e-05		P31057	panB	1.63605	1.888e-34		P31057	panB	3.7007	6.72514e-246		P31057	panB	-0.240117	0.0147527		Q2M7R5	yibT	-1.31596	3.02976e-32		Q2M7R5	yibT	-1.07194	5.77973e-17		Q2M7R5	yibT	-2.31352	2.36497e-100		Q2M7R5	yibT	-0.575358	3.39771e-08
P76440	preB; preT	0.381172	1		P76440	preB; preT	-12.8509	4.42619e-299		P76440	preB; preT	-13.6021	1		P76440	preB; preT	-0.905646	1.19952e-21		P39831	ydfG	-0.362356	0.000548805		P39831	ydfG	-1.25048	1.29319e-30		P39831	ydfG	0.931909	3.75261e-16		P39831	ydfG	-16.0434	1
P0AC38	aspA	0.360448	1		P0AC38	aspA	1.25025	0.626098		P0AC38	aspA	0.0273902	0.765451		P0AC38	aspA	-0.461136	6.14398e-07		P36995	cspB	0.033118	0.750831		P36995	cspB	1.64978	6.47159e-43		P36995	cspB	-1.84004	5.56981e-69		P36995	cspB	-19.2757	1
P30850	rnb	0.296101	0.00168313		P30850	rnb	-0.401969	0.00737008		P30850	rnb	1.89041	1.13457e-101		P30850	rnb	-12.9963	1		P0DMC7	rcsB; AL524_RS11100	0.0906251	0.384851		P0DMC7	rcsB; AL524_RS11100	1.72268	2.24008e-44		P0DMC7	rcsB; AL524_RS11100	3.64399	3.56368e-242		P0DMC7	rcsB; AL524_RS11100	5.7915	1
P00562	metL	-0.959957	6.6874e-22		P00562	metL	-2.14595	1.68166e-41		P00562	metL	1.10669	8.20742e-31		P00562	metL	0.46211	1		P0AAU7	ybfE	1.22708	1.15696e-28		P0AAU7	ybfE	-1.47302	1.12978e-30		P0AAU7	ybfE	-0.745657	2.70839e-09		P0AAU7	ybfE	-16.8769	1
P09099	xylB	-11.3013	0		P09099	xylB	-0.908656	2.22626e-11		P09099	xylB	-12.5212	1		P09099	xylB	1.15472	6.75623e-33		P0A8L5	ycgN	0.168355	0.160632		P0A8L5	ycgN	-1.34444	3.07799e-27		P0A8L5	ycgN	-17.6411	1		P0A8L5	ycgN	-16.4436	1
P0A6D0	argR	-0.0076342	0.929858		P0A6D0	argR	1.18822	2.72923e-21		P0A6D0	argR	14.4565	1		P0A6D0	argR	0.432363	4.64016e-06		P18335	argD	-0.0979798	0.422234		P18335	argD	-3.27478	4.14953e-184		P18335	argD	-0.908074	0.629652		P18335	argD	2.20671	0.377081
P76541	eutL	0.785699	1		P76541	eutL	0.177532	0.309198		P76541	eutL	-13.3388	1		P76541	eutL	-3.62298	1.12051e-99		P76576	yfgM	0.28938	0.105324		P76576	yfgM	0.0206202	0.89957		P76576	yfgM	1.12459	5.52095e-09		P76576	yfgM	4.58169	9.36854e-163
P0AG99	secG	-0.909012	5.34117e-22		P0AG99	secG	0.693599	9.83878e-06		P0AG99	secG	-12.9763	1		P0AG99	secG	0.60867	2.4561e-05		P64451	ydcL	0.746013	6.15145e-12		P64451	ydcL	1.36867	5.61927e-21		P64451	ydcL	-1.3771	2.58285e-30		P64451	ydcL	-17.3915	1
P0AES9	hdeA	-1.06782	9.02642e-33		P0AES9	hdeA	1.92154	1.14091e-34		P0AES9	hdeA	0.532667	8.10093e-08		P0AES9	hdeA	0.46953	0.000225163		P0AGJ9	tyrS	0.82062	7.82035e-12		P0AGJ9	tyrS	-0.0946512	0.336147		P0AGJ9	tyrS	17.5485	1		P0AGJ9	tyrS	21.1147	1
P0ADU2	ygiN	-0.0876938	0.381254		P0ADU2	ygiN	-0.162938	0.327325		P0ADU2	ygiN	-12.6094	1		P0ADU2	ygiN	-0.0993817	0.48727		P0AF03	mog	-1.50325	8.29661e-27		P0AF03	mog	-2.22618	3.05936e-42		P0AF03	mog	0.597119	8.68905e-07		P0AF03	mog	-1.18271	4.15263e-15
P09549	dedD	0.0317626	0.737477		P09549	dedD	-0.92977	1.54295e-13		P09549	dedD	13.8799	1		P09549	dedD	-14.1166	1		P0A8W5	yqgE	-1.77616	2.40719e-55		P0A8W5	yqgE	0.879142	2.4196e-13		P0A8W5	yqgE	1.82853	1.1167e-47		P0A8W5	yqgE	-14.3935	1
P0A8J8	rhlB	-11.192	0		P0A8J8	rhlB	1.60451	7.301e-26		P0A8J8	rhlB	-17.1648	1		P0A8J8	rhlB	2.17024	6.96257e-83		P0A8J4	ybeD	-0.399739	0.000939425		P0A8J4	ybeD	1.4576	6.8112e-34		P0A8J4	ybeD	3.40504	5.86531e-173		P0A8J4	ybeD	-0.054982	0.584873
P64429	ypfJ	12.9543	0		P64429	ypfJ	-14.8446	0		P64429	ypfJ	-13.6194	1		P64429	ypfJ	0.604474	1		P75849	ycbL	-16.5989	0		P75849	ycbL	0.506905	9.20481e-07		P75849	ycbL	0.463458	0.000158483		P75849	ycbL	2.17873	5.52839e-101
P0A951	speG	-10.0043	1.51877e-217		P0A951	speG	1.04278	1.84878e-15		P0A951	speG	14.3187	1		P0A951	speG	1.21947	3.96327e-31		P20099	bisC	-14.3032	0		P20099	bisC	15.8337	1		P20099	bisC	17.745	1		P20099	bisC	2.0697	0.376833
P67624	yheU	0.384223	1		P67624	yheU	1.3124	0.625864		P67624	yheU	0.457581	1		P67624	yheU	0.649558	1		P06721	metC	15.7658	0		P06721	metC	1.1818	0.626158		P06721	metC	16.8515	1		P06721	metC	2.25727	0.12642
P0A6V8	glk	-11.3622	5.42422e-194		P0A6V8	glk	2.85599	1.57061e-106		P0A6V8	glk	0.727596	0.625014		P0A6V8	glk	0.51982	1		P0AF50	yjbR	-2.42819	2.64461e-54		P0AF50	yjbR	0.0557708	0.622658		P0AF50	yjbR	2.26804	6.44682e-50		P0AF50	yjbR	2.63642	3.48008e-178
P23522	garL	0.453381	1		P23522	garL	1.15969	0.62601		P23522	garL	-9.92257	1		P23522	garL	-4.22794	3.88437e-184		P0A749	murA	-3.79643	1.01948e-166		P0A749	murA	-1.15691	6.02695e-28		P0A749	murA	-0.521346	1.10596e-05		P0A749	murA	4.51738	2.1511e-307
P64461	lsrG	0.365452	1		P64461	lsrG	1.06336	0.625824		P64461	lsrG	-13.1812	1		P64461	lsrG	-0.037873	0.732152		P64461	lsrG	13.7308	0		P64461	lsrG	18.0451	1		P64461	lsrG	4.97351	4.51822e-240		P64461	lsrG	-15.22	1
P0AB67	pntB	-10.9103	0		P0AB67	pntB	-2.08084	1.2671e-58		P0AB67	pntB	0.12433	0.217155		P0AB67	pntB	-12.0565	1		P30125	leuB	0.247334	0.0242287		P30125	leuB	-0.567136	2.07736e-06		P30125	leuB	3.178	1.9608e-106		P30125	leuB	18.8721	1
P15373	prlF	-0.385169	5.89495e-05		P15373	prlF	-0.987534	3.65851e-14		P15373	prlF	-13.6432	1		P15373	prlF	-1.27857	3.21626e-42		P0AEP3	galU	-0.37728	0.000370227		P0AEP3	galU	1.54853	1.13546e-37		P0AEP3	galU	-0.494904	7.15178e-07		P0AEP3	galU	4.16532	3.45105e-162
P33235	flgK	0.244085	1		P33235	flgK	1.23375	0.626108		P33235	flgK	-14.7342	1		P33235	flgK	0.321723	0.000500359		P0A729	yceF	-0.385429	1		P0A729	yceF	1.10277	0.62676		P0A729	yceF	18.7437	1		P0A729	yceF	2.18077	0.377083
P62620	ispG	1.21609	4.51716e-34		P62620	ispG	-3.50371	2.04162e-73		P62620	ispG	0.512878	5.37821e-08		P62620	ispG	2.40358	3.55496e-62		P29744	flgL	16.6417	0		P29744	flgL	16.8878	1		P29744	flgL	16.7042	1		P29744	flgL	19.9638	1
P0A7E5	pyrG	-1.46502	1.63599e-60		P0A7E5	pyrG	-2.76574	1.46077e-74		P0A7E5	pyrG	-0.685218	7.62258e-11		P0A7E5	pyrG	-0.0507524	0.726804		P23839	yicC	14.3179	0		P23839	yicC	15.9322	1		P23839	yicC	18.3111	1		P23839	yicC	19.9633	1
P0AGG4	trxC	-0.13767	0.097066		P0AGG4	trxC	0.423072	0.000899829		P0AGG4	trxC	0.349797	0.000705129		P0AGG4	trxC	0.0237286	0.796478		P46852	yhhW	-0.237348	0.0495591		P46852	yhhW	0.916055	1.96516e-15		P46852	yhhW	7.02002	1		P46852	yhhW	0.542039	6.35176e-05
P28305	pabC	0.635175	1		P28305	pabC	2.33689	7.11594e-66		P28305	pabC	-13.3739	1		P28305	pabC	-0.835456	2.65039e-19		P52119	ratB	2.44135	2.21814e-60		P52119	ratB	-0.47479	4.51741e-05		P52119	ratB	-0.676735	6.23965e-07		P52119	ratB	-1.70006	3.38738e-65
P30864	yafC	11.9381	2.17888e-304		P30864	yafC	15.8429	0		P30864	yafC	-14.3693	1		P30864	yafC	-2.45315	3.993e-106		P0AFQ7	ycfH	-0.485717	0.000830448		P0AFQ7	ycfH	-2.04847	5.64045e-57		P0AFQ7	ycfH	2.40654	5.48925e-83		P0AFQ7	ycfH	-15.6502	1
P0A6C1	nfo	0.458447	5.48719e-06		P0A6C1	nfo	-0.0110864	0.937327		P0A6C1	nfo	12.1854	1		P0A6C1	nfo	0.0603059	0.527266		P75682	yagE	-1.76401	1.53549e-43		P75682	yagE	14.4902	1		P75682	yagE	17.7482	1		P75682	yagE	2.13818	0.626199
P42588	patA	-11.5635	0		P42588	patA	-1.68769	1.22477e-28		P42588	patA	-12.9183	1		P42588	patA	15.2149	1		P0ACJ8	N172_RS07815; crp	-1.35482	3.83484e-31		P0ACJ8	N172_RS07815; crp	0.33645	0.000530366		P0ACJ8	N172_RS07815; crp	-1.88294	1.9595e-50		P0ACJ8	N172_RS07815; crp	5.85727	1
P05704	trg	-1.27771	1.92353e-24		P05704	trg	-15.9693	0		P05704	trg	-15.4402	1		P05704	trg	-0.690037	4.19291e-12		P33018	yeiG	-0.183706	1		P33018	yeiG	0.974558	0.626829		P33018	yeiG	18.2025	1		P33018	yeiG	2.05231	0.377031
P31550	thiB	0.422196	1		P31550	thiB	1.15196	0.626407		P31550	thiB	-12.4613	1		P31550	thiB	0.537596	8.29772e-08		P75898	rutA	15.7643	0		P75898	rutA	-16.8876	1		P75898	rutA	-0.877202	0.629577		P75898	rutA	2.10016	0.376809
P0ABJ9	cydA	0.396015	1		P0ABJ9	cydA	-16.0381	0		P0ABJ9	cydA	-14.2336	1		P0ABJ9	cydA	-15.6225	1		P03817	D616_p55002; mioC	1.0212	1.37335e-22		P03817	D616_p55002; mioC	-0.866925	1.25328e-13		P03817	D616_p55002; mioC	-1.49336	4.83001e-52		P03817	D616_p55002; mioC	-0.245024	0.0096929
P09148	galT	0.157624	0.087668		P09148	galT	4.41702	3.44022e-202		P09148	galT	2.48918	2.81918e-114		P09148	galT	0.644797	5.32499e-07		P60664	hisF	0.0437511	0.72349		P60664	hisF	-0.46346	8.5561e-06		P60664	hisF	18.0392	1		P60664	hisF	5.34725	1
P60716	lipA	0.0841461	0.395158		P60716	lipA	-14.9907	0		P60716	lipA	0.617897	2.81934e-08		P60716	lipA	-0.86565	2.4301e-21		P05804	uidA	-0.133625	1		P05804	uidA	1.06443	0.626088		P05804	uidA	17.8741	1		P05804	uidA	19.5142	1
P0AEI1	miaB	-12.5247	0		P0AEI1	miaB	-15.508	0		P0AEI1	miaB	-13.5763	1		P0AEI1	miaB	0.655254	2.06681e-11		P0AF28	narL	-3.22283	4.36118e-124		P0AF28	narL	0.239199	0.0251555		P0AF28	narL	1.6938	4.04605e-41		P0AF28	narL	-14.0282	1
P0AG78	sbp	-13.3768	0		P0AG78	sbp	-13.5077	0		P0AG78	sbp	1.73297	1.50486e-61		P0AG78	sbp	14.11	1		P76520	yfdX	19.7092	0		P76520	yfdX	-0.221172	0.0297558		P76520	yfdX	-1.02216	0.629799		P76520	yfdX	-12.7167	1
P0A759	nagB	0.727094	1		P0A759	nagB	1.68508	1.39896e-25		P0A759	nagB	0.799031	1		P0A759	nagB	3.09972	7.41944e-97		P30850	rnb	0.967556	0.000240197		P30850	rnb	0.782599	2.28045e-09		P30850	rnb	0.447704	0.109992		P30850	rnb	2.07914	3.85548e-73
P29744	flgL	-11.6336	0		P29744	flgL	0.731919	0.000328338		P29744	flgL	-12.8555	1		P29744	flgL	-0.671827	0.000185496		P30138	thiF	17.047	0		P30138	thiF	1.29473	0.626616		P30138	thiF	-0.697891	7.7985e-09		P30138	thiF	-15.4587	1
P0ADA5	yajG	-13.1834	0		P0ADA5	yajG	-1.76378	2.91458e-39		P0ADA5	yajG	12.993	1		P0ADA5	yajG	-2.39531	5.38226e-108		P39274	yjdJ	-0.450915	7.2838e-05		P39274	yjdJ	0.969362	1.296e-14		P39274	yjdJ	-2.09029	6.80134e-80		P39274	yjdJ	-1.65568	6.24547e-65
P76576	yfgM	-12.2219	0		P76576	yfgM	0.500921	8.55567e-05		P76576	yfgM	0.381552	1		P76576	yfgM	-13.5152	1		P0AB38	lpoB	1.96037	5.43749e-64		P0AB38	lpoB	0.626779	3.10362e-10		P0AB38	lpoB	-0.139203	0.269907		P0AB38	lpoB	0.687606	9.49746e-11
P0AF03	mog	11.8153	0		P0AF03	mog	15.0251	0		P0AF03	mog	0.402102	1		P0AF03	mog	1.27914	1.24969e-41		P17445	betB	0.496314	0.000175179		P17445	betB	-1.26665	1.35742e-31		P17445	betB	2.2068	3.78938e-60		P17445	betB	19.8348	1
P45771	yrdD	0.467054	0.000137496		P45771	yrdD	-2.05406	3.69639e-53		P45771	yrdD	-0.659292	3.35764e-08		P45771	yrdD	0.117328	0.232424		P76076	ydbL	1.74453	2.6894e-36		P76076	ydbL	-2.14895	2.46238e-65		P76076	ydbL	-0.928176	8.84054e-11		P76076	ydbL	-3.13361	1.4574e-94
P21338	rna	-0.658829	8.79102e-11		P21338	rna	2.09623	5.23293e-58		P21338	rna	-1.3331	2.90708e-46		P21338	rna	2.68775	3.3423e-89		P09169	ompT	1.37238	1.21635e-35		P09169	ompT	-1.69939	1.55001e-44		P09169	ompT	-2.30482	5.81608e-75		P09169	ompT	2.87913	8.70993e-165
P31455	yidR	0.231696	1		P31455	yidR	1.30225	0.626106		P31455	yidR	0.305559	1		P31455	yidR	16.5223	1		P0ADT2	ygiB	1.67915	1.17067e-34		P0ADT2	ygiB	-0.798688	3.04304e-11		P0ADT2	ygiB	18.6433	1		P0ADT2	ygiB	5.49251	1
P0AGK4	yhbY	-0.716797	2.38129e-14		P0AGK4	yhbY	1.04018	8.75212e-16		P0AGK4	yhbY	-14.5127	1		P0AGK4	yhbY	1.47746	2.92763e-28		P0ADX1	yhfA	-0.733265	1.20464e-10		P0ADX1	yhfA	-0.799708	1.68563e-10		P0ADX1	yhfA	2.1084	9.87938e-93		P0ADX1	yhfA	2.04166	1.65746e-94
P0ACA3	sspA	-12.2277	0		P0ACA3	sspA	0.394455	0.00549024		P0ACA3	sspA	0.378469	1		P0ACA3	sspA	14.8015	1		P0AAQ2	yajD	-0.107893	0.31112		P0AAQ2	yajD	0.136725	0.287338		P0AAQ2	yajD	-1.5124	1.23232e-47		P0AAQ2	yajD	-0.839316	1.50749e-14
P0ACU7	yjdC	0.448843	1.6335e-07		P0ACU7	yjdC	2.58963	2.35601e-77		P0ACU7	yjdC	-13.1356	1		P0ACU7	yjdC	0.072067	0.462908		P38521	yggL	-1.23215	3.1285e-23		P38521	yggL	0.973405	9.59895e-15		P38521	yggL	-1.02781	1.29217e-16		P38521	yggL	-17.289	1
P0AGD7	ffh	-0.988638	8.2425e-26		P0AGD7	ffh	-0.442981	0.00421445		P0AGD7	ffh	-12.0752	1		P0AGD7	ffh	-0.837733	4.64275e-16		P0ADF8	ilvN	-3.91017	3.9881e-179		P0ADF8	ilvN	0.165209	0.186966		P0ADF8	ilvN	-1.93703	5.41542e-49		P0ADF8	ilvN	-16.7352	1
B7UGN7	purM	0.156845	0.0531087		B7UGN7	purM	-0.777341	6.30332e-10		B7UGN7	purM	1.05275	2.56699e-23		B7UGN7	purM	1.79969	1.57819e-76		P0A7Y8	rnpA	1.43321	1.88378e-34		P0A7Y8	rnpA	-1.33323	7.53574e-29		P0A7Y8	rnpA	-2.40815	1.18319e-80		P0A7Y8	rnpA	2.07142	3.26746e-92
P0A9J6	rbsK	0.324451	1		P0A9J6	rbsK	11.9982	1.57605e-219		P0A9J6	rbsK	0.397953	1		P0A9J6	rbsK	2.51833	7.90823e-128		P76402	yegP	19.3817	0		P76402	yegP	20.1443	1		P76402	yegP	19.6529	1		P76402	yegP	2.25246	0.126186
P24182	accC	-12.4828	0		P24182	accC	-5.42432	4.63476e-226		P24182	accC	-12.5059	1		P24182	accC	0.476655	1		P76216	astB	-0.318586	1		P76216	astB	-2.76535	2.00079e-98		P76216	astB	17.0771	1		P76216	astB	-14.5443	1
Q46812	ssnA	0.480337	1		Q46812	ssnA	1.11176	0.62583		Q46812	ssnA	-13.5659	1		Q46812	ssnA	-16.0691	1		P0A6A8	LG71_RS18505; acpP; AL524_RS17030; AB182_RS09560	1.47023	2.50713e-46		P0A6A8	LG71_RS18505; acpP; AL524_RS17030; AB182_RS09560	-0.768268	2.73459e-09		P0A6A8	LG71_RS18505; acpP; AL524_RS17030; AB182_RS09560	-0.689791	2.63197e-12		P0A6A8	LG71_RS18505; acpP; AL524_RS17030; AB182_RS09560	0.181568	0.274468
P06987	hisB	-1.13592	5.19424e-30		P06987	hisB	0.735571	2.06479e-09		P06987	hisB	0.303157	1		P06987	hisB	0.832916	2.54389e-19		P23865	prc	-1.70778	2.35493e-38		P23865	prc	-0.59347	2.45522e-07		P23865	prc	-1.51254	2.01618e-35		P23865	prc	-18.4158	1
P0AFK0	pmbA	-10.9092	0		P0AFK0	pmbA	-1.07988	1.61512e-15		P0AFK0	pmbA	0.504001	1		P0AFK0	pmbA	-13.3333	1		P24182	accC	-2.06833	2.15176e-56		P24182	accC	1.13858	0.626303		P24182	accC	1.847	7.39952e-42		P24182	accC	6.72893	1
P37744	rfbA	-0.908914	2.98036e-19		P37744	rfbA	-2.03187	7.6627e-40		P37744	rfbA	-1.19555	6.66138e-39		P37744	rfbA	0.902549	1.93213e-23		P40874	solA	0.318071	0.015105		P40874	solA	-13.838	1		P40874	solA	4.0822	5.68692e-197		P40874	solA	2.14488	0.377215
P0A9Q1	arcA	0.84777	5.38828e-06		P0A9Q1	arcA	-1.25069	5.04485e-22		P0A9Q1	arcA	1.24661	6.73791e-09		P0A9Q1	arcA	2.31401	1.02576e-117		P0ACV8	ymjA	1.4381	1.57786e-11		P0ACV8	ymjA	-1.50223	2.17194e-34		P0ACV8	ymjA	-0.869737	5.33882e-05		P0ACV8	ymjA	3.86557	1
P0A8C4	ygfB	-3.17833	2.2862e-224		P0A8C4	ygfB	3.18324	7.08021e-213		P0A8C4	ygfB	-2.2719	3.42523e-96		P0A8C4	ygfB	-0.174986	0.184626		P0A6I0	cmk	-0.496427	3.65308e-05		P0A6I0	cmk	0.431059	0.000129992		P0A6I0	cmk	0.510175	3.0052e-05		P0A6I0	cmk	0.9627	2.62788e-18
P15640	purD	-2.05546	1.50774e-73		P15640	purD	-0.281347	0.0261257		P15640	purD	1.19023	1.36288e-26		P15640	purD	-12.9804	1		P76187	ydhF	-0.114611	1		P76187	ydhF	1.16141	0.62626		P76187	ydhF	18.459	1		P76187	ydhF	2.23875	0.377196
Q46938	kduI	0.33364	1		Q46938	kduI	1.15987	0.626368		Q46938	kduI	0.406715	1		Q46938	kduI	0.494051	1		P06986	hisC	2.32876	6.04842e-73		P06986	hisC	-1.29173	3.64775e-26		P06986	hisC	0.9602	2.93133e-13		P06986	hisC	2.5019	5.51523e-104
P28248	dcd	-2.23438	1.55852e-134		P28248	dcd	-0.580623	2.10547e-06		P28248	dcd	2.51164	2.45779e-135		P28248	dcd	1.16533	4.91717e-37		P0ADA3	nlpD	-16.256	0		P0ADA3	nlpD	-15.2407	1		P0ADA3	nlpD	1.01988	1.06793e-19		P0ADA3	nlpD	6.78201	1
P76002	pliG	0.196149	0.0437826		P76002	pliG	0.183768	0.145464		P76002	pliG	1.04992	1.92186e-30		P76002	pliG	-13.3326	1		Q46851	yghZ; gpr	-0.164668	0.115804		Q46851	yghZ; gpr	16.0268	1		Q46851	yghZ; gpr	1.25376	1.33032e-25		Q46851	yghZ; gpr	-14.4424	1
P0AB46	ymgD	0.181688	1		P0AB46	ymgD	-4.26978	4.76333e-183		P0AB46	ymgD	-9.60006	1.47499e-184		P0AB46	ymgD	0.485825	1		P0AAJ1	ynfG	16.1651	0		P0AAJ1	ynfG	17.8606	1		P0AAJ1	ynfG	-1.12023	0.629081		P0AAJ1	ynfG	18.7728	1
A5A614	yciZ	1.50661	9.49618e-46		A5A614	yciZ	0.430348	0.00144166		A5A614	yciZ	-9.65897	2.14886e-285		A5A614	yciZ	-0.713826	8.5286e-13		P37626	yhiI	0.318701	0.00795011		P37626	yhiI	-2.06891	2.72275e-59		P37626	yhiI	-3.78672	1.11163e-168		P37626	yhiI	24.4166	1
P0A8Z0	yciA	0.375818	1		P0A8Z0	yciA	-16.4752	0		P0A8Z0	yciA	0.449467	1		P0A8Z0	yciA	-12.9527	1		P0AAR3	ybaK	-0.322346	0.00432554		P0AAR3	ybaK	-0.688986	8.50074e-09		P0AAR3	ybaK	-1.176	1.62375e-24		P0AAR3	ybaK	-16.8107	1
P0ABQ4	folA	0.00711874	0.951557		P0ABQ4	folA	3.09758	1.67025e-58		P0ABQ4	folA	0.32944	1		P0ABQ4	folA	1.87106	2.4917e-37		P0A780	nusB	-0.223681	0.0695653		P0A780	nusB	0.206646	0.202604		P0A780	nusB	0.0850943	0.452446		P0A780	nusB	-17.4808	1
P0A7F3	pyrI	-0.269852	0.00418141		P0A7F3	pyrI	1.45151	1.18254e-58		P0A7F3	pyrI	1.54976	1.27782e-52		P0A7F3	pyrI	-0.901146	5.94562e-13		Q47150	dinJ	-2.24328	7.02617e-67		Q47150	dinJ	-4.77134	1.26194e-271		Q47150	dinJ	-0.464873	0.00377427		Q47150	dinJ	-17.617	1
P0ADG4	suhB	0.99931	4.53188e-20		P0ADG4	suhB	-12.8267	0		P0ADG4	suhB	0.49179	1		P0ADG4	suhB	0.609266	1		P0AD21	yejG	-2.65145	5.53815e-89		P0AD21	yejG	0.66763	2.4519e-10		P0AD21	yejG	0.499929	0.00194215		P0AD21	yejG	-16.2509	1
P64455	ydcY	-0.479705	2.32806e-05		P64455	ydcY	-0.454986	3.74967e-08		P64455	ydcY	0.86951	5.20057e-17		P64455	ydcY	-1.08219	6.68258e-15		P0AA57	yobA	-0.0761211	0.532478		P0AA57	yobA	-1.96566	1.74575e-65		P0AA57	yobA	-1.19163	1.65918e-23		P0AA57	yobA	-0.918674	3.24814e-21
Q47150	dinJ	-2.06863	1.01142e-119		Q47150	dinJ	-15.2658	0		Q47150	dinJ	-15.503	1		Q47150	dinJ	-16.1357	1		P10346	glnQ	-0.408836	0.000735445		P10346	glnQ	0.462016	6.55575e-05		P10346	glnQ	18.4372	1		P10346	glnQ	-15.0277	1
P39177	uspG	0.401272	1		P39177	uspG	1.14341	0.625966		P39177	uspG	0.474728	1		P39177	uspG	0.48025	1		P64467	cnu	-1.34514	1.01008e-31		P64467	cnu	-0.820626	7.7013e-12		P64467	cnu	-1.5838	2.20107e-61		P64467	cnu	-2.41779	1.24373e-117
P17846	cysI	0.0139754	0.89821		P17846	cysI	-1.08351	1.62352e-17		P17846	cysI	-9.60242	1.30338e-292		P17846	cysI	13.6049	1		P0A986	cspI	-2.00931	2.65038e-61		P0A986	cspI	3.10887	4.56806e-127		P0A986	cspI	-0.821179	0.629441		P0A986	cspI	-15.9389	1
P0AFR4	yciO	11.494	6.32021e-168		P0AFR4	yciO	-1.62368	2.85329e-37		P0AFR4	yciO	0.187599	1		P0AFR4	yciO	-0.446891	8.28976e-07		P23331	tdk	-0.512053	1		P23331	tdk	-13.5679	1		P23331	tdk	0.420319	0.0114466		P23331	tdk	2.18367	1.18159e-100
P0A8Y5	yidA	-11.6446	0		P0A8Y5	yidA	-0.192537	0.13095		P0A8Y5	yidA	0.42402	1		P0A8Y5	yidA	13.8136	1		P0AB65	yccX	-0.0969046	0.442774		P0AB65	yccX	0.946351	1.03187e-14		P0AB65	yccX	-1.50323	9.75401e-38		P0AB65	yccX	-17.1626	1
P75936	flgD	0.345192	1		P75936	flgD	1.33034	0.626355		P75936	flgD	-1.76669	2.21815e-64		P75936	flgD	0.226991	0.033844		P10408	secA	1.60385	3.17261e-38		P10408	secA	-0.639895	1.34051e-08		P10408	secA	1.61183	2.97552e-33		P10408	secA	-12.5594	1
P0AAG0	dppD	-2.30251	3.11033e-105		P0AAG0	dppD	-1.00549	2.85204e-15		P0AAG0	dppD	0.4173	1		P0AAG0	dppD	0.557917	1		P0A6I6	coaD	-0.286828	1		P0A6I6	coaD	1.0906	0.626361		P0A6I6	coaD	-0.991798	1.0877e-16		P0A6I6	coaD	-14.9454	1
P69902	frc	0.442544	1.49461e-05		P69902	frc	0.601081	0.000102345		P69902	frc	-12.2347	1		P69902	frc	0.685389	0.626001		P0AG78	sbp	-2.65471	7.83602e-94		P0AG78	sbp	0.55361	8.73904e-06		P0AG78	sbp	1.96819	4.00854e-65		P0AG78	sbp	22.9049	1
P0AB24	efeO	1.61253	3.34547e-82		P0AB24	efeO	-2.87457	1.27181e-72		P0AB24	efeO	2.21918	1.80037e-100		P0AB24	efeO	0.758461	5.24276e-16		P64614	yhcN	-0.260234	1		P64614	yhcN	-2.4115	6.86184e-131		P64614	yhcN	-0.926756	0.629879		P64614	yhcN	-14.8862	1
P25889	preA	0.365974	1		P25889	preA	16.0311	0		P25889	preA	-12.9254	1		P25889	preA	-15.3981	1		P0AAP3	frmR	-1.09287	1.04774e-25		P0AAP3	frmR	0.0693863	0.461456		P0AAP3	frmR	-1.066	8.43881e-25		P0AAP3	frmR	-0.523512	5.41709e-09
P21169	speC	0.4068	1		P21169	speC	2.36161	3.2174e-71		P21169	speC	0.480248	1		P21169	speC	13.9116	1		P64506	yebY	1.15089	6.24994e-28		P64506	yebY	-1.21756	1.16167e-24		P64506	yebY	-1.67801	1.06417e-55		P64506	yebY	-1.89725	9.07225e-98
P0ABX5	flgG	0.818826	4.73793e-17		P0ABX5	flgG	1.16991	0.626401		P0ABX5	flgG	-0.286728	0.00212856		P0ABX5	flgG	13.5706	1		P0ADU2	ygiN	-1.02553	1.94545e-21		P0ADU2	ygiN	0.664609	2.97313e-07		P0ADU2	ygiN	0.637015	1.16667e-11		P0ADU2	ygiN	-0.696077	5.53168e-10
P0AG90	secD	0.272696	1		P0AG90	secD	1.32238	0.625968		P0AG90	secD	0.345903	1		P0AG90	secD	0.658992	0.625985		P69411	rcsF	0.653579	1.29909e-08		P69411	rcsF	0.087944	0.384224		P69411	rcsF	-2.89167	4.70155e-108		P69411	rcsF	-1.03339	1.32518e-28
P09029	purK	0.393129	1		P09029	purK	17.3593	0		P09029	purK	11.0478	1		P09029	purK	0.635458	1		P0ACC7	glmU	2.18907	2.32459e-89		P0ACC7	glmU	-0.805153	5.1425e-11		P0ACC7	glmU	-0.507896	2.4816e-05		P0ACC7	glmU	0.965023	2.2843e-20
P0A9U3	ybiT	0.408138	1		P0A9U3	ybiT	-13.6153	0		P0A9U3	ybiT	0.481779	1		P0A9U3	ybiT	0.5255	1		P16681	yjdN	-17.1752	0		P16681	yjdN	15.0782	1		P16681	yjdN	3.3039	3.99668e-123		P16681	yjdN	2.12826	0.625806
P08660	lysC	0.487149	1		P08660	lysC	-14.6425	0		P08660	lysC	0.561045	1		P08660	lysC	0.550137	1		P0ABZ4	kdsC	-0.148353	1		P0ABZ4	kdsC	-0.241718	0.0209391		P0ABZ4	kdsC	2.42918	1.05765e-65		P0ABZ4	kdsC	-14.9689	1
P0AC59	grxB	-0.574936	8.68958e-09		P0AC59	grxB	-1.5816	2.02131e-33		P0AC59	grxB	14.473	1		P0AC59	grxB	1.47302	2.76402e-48		P37747	glf	13.1698	0		P37747	glf	1.08013	3.75361e-19		P37747	glf	5.00698	1.10599e-274		P37747	glf	-11.9609	1
Q46871	yqjH	-1.07386	1.59568e-24		Q46871	yqjH	-0.119173	0.364993		Q46871	yqjH	0.491015	1		Q46871	yqjH	13.5547	1		P68187	malK	-0.215339	1		P68187	malK	1.03261	0.626305		P68187	malK	16.8357	1		P68187	malK	2.10852	0.377026
P0ADK0	yiaF	0.0434436	0.711706		P0ADK0	yiaF	0.917386	2.67851e-13		P0ADK0	yiaF	-12.5452	1		P0ADK0	yiaF	-1.0419	3.21348e-30		P0CG19		0.168654	0.149307		P0CG19		0.943851	3.89992e-15		P0CG19		0.721432	1.41475e-05		P0CG19		-14.6589	1
P0AEY5	mdaB	-0.242384	0.0194562		P0AEY5	mdaB	1.95975	3.14699e-44		P0AEY5	mdaB	-12.4558	1		P0AEY5	mdaB	-0.944336	1.53509e-21		P0A6Z1	hscA	0.981124	2.43013e-20		P0A6Z1	hscA	-1.00571	4.02881e-16		P0A6Z1	hscA	-1.16812	1.19006e-21		P0A6Z1	hscA	-0.299574	0.00361288
P0AE12	amn	0.298868	1		P0AE12	amn	2.4892	1.1794e-66		P0AE12	amn	-12.0572	1		P0AE12	amn	11.4095	1		P39160	uxuB	-0.332966	1		P39160	uxuB	1.23383	0.626728		P39160	uxuB	16.4318	1		P39160	uxuB	2.31227	0.126245
P23908	argE	1.80514	2.61804e-67		P23908	argE	2.24605	4.93326e-54		P23908	argE	0.415007	1		P23908	argE	14.7411	1		P0AF12	mtn	-1.52128	2.34227e-34		P0AF12	mtn	1.13893	0.626103		P0AF12	mtn	1.34839	9.6249e-29		P0AF12	mtn	-15.0538	1
P42641	obgE	-2.68325	6.30466e-146		P42641	obgE	0.461345	0.00117581		P42641	obgE	0.395653	1		P42641	obgE	-12.6358	1		P09148	galT	0.140202	0.179371		P09148	galT	-0.788102	2.16669e-11		P09148	galT	0.47947	1.47995e-07		P09148	galT	-19.3074	1
P00962	glnS	0.238736	1		P00962	glnS	-12.2682	2.25177e-273		P00962	glnS	0.312241	1		P00962	glnS	0.287816	0.00173105		P37636	mdtE	16.6366	0		P37636	mdtE	1.19446	2.17323e-30		P37636	mdtE	-1.11691	1.19264e-11		P37636	mdtE	-12.836	1
P77748	ydiJ	-1.47168	8.07802e-48		P77748	ydiJ	1.98688	5.21381e-45		P77748	ydiJ	0.453105	1		P77748	ydiJ	0.569341	1		P0AF96	tabA	-2.13705	7.48435e-63		P0AF96	tabA	-0.458925	0.00011034		P0AF96	tabA	2.14438	2.7218e-66		P0AF96	tabA	3.37825	4.40139e-199
P0AEC3	arcB	0.219654	0.00847072		P0AEC3	arcB	0.267269	0.0452505		P0AEC3	arcB	-0.565012	3.59804e-08		P0AEC3	arcB	-1.40021	5.26451e-45		P0AAB8	uspD	-1.50795	1.16812e-42		P0AAB8	uspD	-1.09782	8.39747e-19		P0AAB8	uspD	-1.57298	1.93053e-45		P0AAB8	uspD	4.52657	1.41881e-173
P52102	yfhL	-1.39885	3.34983e-48		P52102	yfhL	-16.6321	0		P52102	yfhL	0.379769	0.00159895		P52102	yfhL	-1.14946	6.34271e-20		P0A8K1	psd	1.05562	1.45677e-20		P0A8K1	psd	-1.0451	3.41108e-27		P0A8K1	psd	-2.89426	6.3745e-145		P0A8K1	psd	-20.3769	1
P0ADW8	yheV	-11.5799	0		P0ADW8	yheV	-0.155907	0.322725		P0ADW8	yheV	-0.0961209	0.373502		P0ADW8	yheV	1.17596	1.62886e-26		P77737	oppF	-18.4602	0		P77737	oppF	-0.180522	0.169971		P77737	oppF	-1.97456	5.67117e-52		P77737	oppF	-16.4611	1
P0AD07	yecF	0.432816	1		P0AD07	yecF	-13.0195	6.61575e-241		P0AD07	yecF	0.505767	1		P0AD07	yecF	13.1303	1		P0AC51	zur	-1.45839	1.52763e-25		P0AC51	zur	-0.51137	0.0001249		P0AC51	zur	0.117232	0.393076		P0AC51	zur	2.6265	1.23919e-98
P07021	yfiB	0.539278	1		P07021	yfiB	-13.0526	0		P07021	yfiB	0.612638	1		P07021	yfiB	0.522274	1		P07464	lacA	-0.0912725	1		P07464	lacA	-16.7418	1		P07464	lacA	-2.28489	1.02104e-65		P07464	lacA	-17.3553	1
P45470	yhbO	-12.7159	0		P45470	yhbO	-0.301389	0.0241553		P45470	yhbO	-13.9291	1		P45470	yhbO	-14.5001	1		P39315	qorB	-0.665434	1.34724e-07		P39315	qorB	3.20481	9.80885e-171		P39315	qorB	3.11251	2.07504e-96		P39315	qorB	-13.1041	1
P0AFC3	nuoA	-13.516	0		P0AFC3	nuoA	-1.34167	8.62405e-23		P0AFC3	nuoA	-14.1099	1		P0AFC3	nuoA	0.621016	1		P06966	dicA	0.348683	0.00173658		P06966	dicA	-1.13133	3.80993e-18		P06966	dicA	-1.42183	8.55082e-31		P06966	dicA	-19.6557	1
P0AED7	dapE	0.324599	1		P0AED7	dapE	1.48798	0.625897		P0AED7	dapE	0.398235	1		P0AED7	dapE	0.825966	0.625966		P0A9W6	ibaG; yrbA	-0.0806713	0.443962		P0A9W6	ibaG; yrbA	0.704174	2.11814e-07		P0A9W6	ibaG; yrbA	2.3589	9.75495e-136		P0A9W6	ibaG; yrbA	-0.194748	0.139089
P37387	xylF	0.127108	1		P37387	xylF	0.0288042	0.830609		P37387	xylF	-10.4636	2.72078e-199		P37387	xylF	1.92672	3.98991e-89		P0A6S7	gpsA	-13.6044	0		P0A6S7	gpsA	1.0684	0.626786		P0A6S7	gpsA	16.3276	1		P0A6S7	gpsA	2.14678	0.376994
P0AGL7	rsmE	0.275829	1		P0AGL7	rsmE	16.3922	0		P0AGL7	rsmE	0.349715	1		P0AGL7	rsmE	15.7946	1		P0AE63	chaB	-1.09503	7.88781e-21		P0AE63	chaB	0.222722	0.0157499		P0AE63	chaB	-1.51666	2.63831e-38		P0AE63	chaB	20.2215	1
P0ACZ4	evgA	0.347765	0.000108173		P0ACZ4	evgA	1.41539	3.13393e-29		P0ACZ4	evgA	-15.964	1		P0ACZ4	evgA	1.07575	1.22633e-17		P24186	folD	-18.3166	0		P24186	folD	-15.572	1		P24186	folD	0.995816	1.20231e-16		P24186	folD	-16.2686	1
P0AA16	ompR; EAMY_RS33245	-3.58544	3.70831e-218		P0AA16	ompR; EAMY_RS33245	-16.2093	0		P0AA16	ompR; EAMY_RS33245	-9.83193	4.61224e-244		P0AA16	ompR; EAMY_RS33245	-3.58488	8.43549e-282		P64429	ypfJ	0.132387	0.291316		P64429	ypfJ	0.301506	0.0118715		P64429	ypfJ	-0.469145	0.00151201		P64429	ypfJ	-15.9581	1
Q46803	ygeW	0.364709	1		Q46803	ygeW	1.2428	0.626388		Q46803	ygeW	-12.6727	1		Q46803	ygeW	-13.9946	1		P0ABH9	clpA	0.351805	0.00177624		P0ABH9	clpA	2.30088	7.45662e-66		P0ABH9	clpA	-18.6768	1		P0ABH9	clpA	4.95098	1.7136e-182
A7ZTA6	glyQ	0.904966	1.94217e-21		A7ZTA6	glyQ	-1.82893	1.91835e-32		A7ZTA6	glyQ	0.496366	1		A7ZTA6	glyQ	-0.97467	2.80947e-22		P0A879	trpB	1.39821	1.55177e-33		P0A879	trpB	-0.550262	1.07635e-05		P0A879	trpB	3.53317	7.65083e-124		P0A879	trpB	4.08026	1.61659e-257
P37759	rfbB	-12.5812	0		P37759	rfbB	-4.64153	5.8955e-214		P37759	rfbB	0.532845	1		P37759	rfbB	-11.9729	1		P30139	thiG	-0.175729	1		P30139	thiG	1.11873	0.626712		P30139	thiG	17.2569	1		P30139	thiG	2.34742	2.49703e-105
P08312	pheS	-0.980832	1.30377e-23		P08312	pheS	0.90417	2.59117e-11		P08312	pheS	0.468258	1		P08312	pheS	0.583748	1		P37440	ucpA	6.50494	0		P37440	ucpA	-14.2444	1		P37440	ucpA	2.04081	4.45727e-61		P37440	ucpA	5.44264	1
P38521	yggL	0.484763	1.1942e-07		P38521	yggL	17.4021	0		P38521	yggL	-15.6532	1		P38521	yggL	-1.41969	6.29945e-25		P33644	yfiH	-0.308228	0.0154266		P33644	yfiH	-3.09875	7.53932e-165		P33644	yfiH	-0.954288	2.26816e-22		P33644	yfiH	-19.6731	1
P34210	ompP	-13.5111	0		P34210	ompP	16.3653	0		P34210	ompP	0.632756	6.73749e-11		P34210	ompP	-3.70736	1.37569e-240		P0AEB2	dacA	0.324354	0.000232676		P0AEB2	dacA	-1.21019	9.48647e-22		P0AEB2	dacA	-1.11317	7.98127e-36		P0AEB2	dacA	-3.90278	1.94169e-231
P0A9J8	pheA	-9.82408	9.3865e-227		P0A9J8	pheA	-2.00227	1.22928e-53		P0A9J8	pheA	0.44447	1		P0A9J8	pheA	14.651	1		P39173	yeaD	-0.342152	0.00517601		P39173	yeaD	0.704879	1.04111e-13		P39173	yeaD	0.804379	3.58716e-11		P39173	yeaD	3.0781	5.45158e-185
P11875	argS	0.197134	1		P11875	argS	0.4636	0.00177729		P11875	argS	0.270577	1		P11875	argS	14.5006	1		P76541	eutL	1.13028	5.37294e-16		P76541	eutL	-1.39397	3.09079e-34		P76541	eutL	1.30753	4.70421e-19		P76541	eutL	2.04	0.377061
P0AEP3	galU	13.219	0		P0AEP3	galU	-1.53682	4.62432e-33		P0AEP3	galU	0.344888	1		P0AEP3	galU	-13.6394	1		P75777	ybhG	16.9992	0		P75777	ybhG	1.4572	2.66995e-42		P75777	ybhG	2.65746	4.4234e-80		P75777	ybhG	3.00655	2.30798e-152
P0A8S1	argP	0.344647	1		P0A8S1	argP	-12.5623	1.60462e-294		P0A8S1	argP	0.418332	1		P0A8S1	argP	-0.0425625	0.64634		P17169	glmS	13.5946	0		P17169	glmS	-13.2059	1		P17169	glmS	2.69565	2.76651e-85		P17169	glmS	-14.3966	1
P0AC51	zur	0.27264	0.00560665		P0AC51	zur	1.02161	2.38548e-11		P0AC51	zur	-13.9175	1		P0AC51	zur	-1.29718	3.50889e-38		P33590	nikA	-0.363517	1		P33590	nikA	-0.732095	3.80811e-09		P33590	nikA	17.2228	1		P33590	nikA	22.8958	1
P62557	sopA	-0.012431	0.902899		P62557	sopA	-1.73767	2.07183e-42		P62557	sopA	13.573	1		P62557	sopA	-13.7416	1		P0A7E9	pyrH	0.130225	0.30643		P0A7E9	pyrH	0.993349	1.3173e-20		P0A7E9	pyrH	-0.848591	5.69411e-12		P0A7E9	pyrH	-16.1591	1
P37595	iaaA	1.11524	3.78855e-29		P37595	iaaA	-0.157298	0.259649		P37595	iaaA	0.40971	1		P37595	iaaA	0.116758	0.289202		P0A759	nagB	-0.296754	1		P0A759	nagB	1.22701	0.626685		P0A759	nagB	20.182	1		P0A759	nagB	2.30661	0.126109
P36682	yacH	-0.0410652	0.6643		P36682	yacH	-1.25189	2.53836e-21		P36682	yacH	-0.79897	8.23555e-17		P36682	yacH	1.35643	6.93277e-43		P0ADW8	yheV	0.648969	1.3466e-08		P0ADW8	yheV	0.956008	4.97835e-15		P0ADW8	yheV	-0.812223	1.69323e-15		P0ADW8	yheV	4.74765	2.45985e-172
P37617	zntA	0.941855	5.69023e-21		P37617	zntA	1.23919	0.625906		P37617	zntA	0.21691	0.0319338		P37617	zntA	-2.53371	2.35944e-147		P0AAC0	uspE	-16.5264	0		P0AAC0	uspE	-14.7508	1		P0AAC0	uspE	1.48037	1.60768e-32		P0AAC0	uspE	2.6646	2.39665e-145
P10408	secA	0.390724	1		P10408	secA	-2.37381	1.94005e-55		P10408	secA	0.463787	1		P10408	secA	0.504104	1		P28248	dcd	-2.67895	6.0518e-84		P28248	dcd	-0.262055	0.0299255		P28248	dcd	-0.369305	0.00122281		P28248	dcd	1.2573	1.0753e-37
P0AFW2	rmf	-12.8357	0		P0AFW2	rmf	-3.36818	4.13794e-114		P0AFW2	rmf	-18.9111	1		P0AFW2	rmf	-3.69131	8.04801e-140		P0A6S0	flgH	-0.608537	1.24765e-06		P0A6S0	flgH	17.3475	1		P0A6S0	flgH	18.031	1		P0A6S0	flgH	2.1531	0.625622
P64474	ydhL	-1.19181	1.72343e-45		P64474	ydhL	-12.6049	5.37514e-276		P64474	ydhL	-1.66287	1.35585e-64		P64474	ydhL	-12.2776	1		P0AEB7	yoaB	1.19734	1.36044e-24		P0AEB7	yoaB	0.513005	2.78565e-05		P0AEB7	yoaB	1.6502	1.42856e-64		P0AEB7	yoaB	-16.0086	1
P64534	rcnB	0.53908	1		P64534	rcnB	0.197317	0.158791		P64534	rcnB	-11.9517	7.83323e-228		P64534	rcnB	-14.0919	1		P21338	rna	-0.0864379	1		P21338	rna	-14.1562	1		P21338	rna	2.59833	3.12679e-46		P21338	rna	5.04702	1
P39274	yjdJ	0.708939	7.61321e-09		P39274	yjdJ	0.199513	0.302803		P39274	yjdJ	-1.24993	7.77111e-22		P39274	yjdJ	-1.70328	2.46981e-22		P67080	yggS	13.9311	3.643e-270		P67080	yggS	-13.788	2.16184e-223		P67080	yggS	2.60261	2.23428e-54		P67080	yggS	-12.3985	8.39347e-175
P0AE60	cedA	-11.0373	0		P0AE60	cedA	0.00498564	0.976438		P0AE60	cedA	-11.9464	1		P0AE60	cedA	13.1041	1		P0A8D0	nrdR	0.363508	0.00422824		P0A8D0	nrdR	-12.5676	3.33116e-272		P0A8D0	nrdR	0.692149	2.43263e-08		P0A8D0	nrdR	-15.4522	1
P52119	ratB	0.275226	0.00912221		P52119	ratB	-14.8099	0		P52119	ratB	13.694	1		P52119	ratB	0.834438	6.84686e-18		P17846	cysI	2.00422	7.55232e-53		P17846	cysI	-0.998502	1.32922e-24		P17846	cysI	14.8181	1		P17846	cysI	2.23859	0.37709
P60546	gmk	-0.120411	0.206154		P60546	gmk	-13.7654	0		P60546	gmk	0.479959	1		P60546	gmk	0.58513	1		P33012	sbmC	13.4423	0		P33012	sbmC	1.11901	0.626705		P33012	sbmC	0.704629	4.35213e-08		P33012	sbmC	-14.3201	1
P76575	yfgJ	-0.142851	0.135151		P76575	yfgJ	-0.353645	0.0210148		P76575	yfgJ	0.689036	6.95578e-11		P76575	yfgJ	-0.716939	1.22946e-10		P0A6N4	efp	-1.36428	5.6476e-36		P0A6N4	efp	-0.24852	0.0183334		P0A6N4	efp	-0.370295	0.000167637		P0A6N4	efp	-18.7264	1
P76341	hiuH	0.482387	1		P76341	hiuH	-13.416	0		P76341	hiuH	0.555881	1		P76341	hiuH	-2.66577	2.13056e-160		P0AAX3	ybiJ	-3.35436	1.11834e-137		P0AAX3	ybiJ	0.374648	0.0020185		P0AAX3	ybiJ	-0.816076	0.629802		P0AAX3	ybiJ	2.11443	0.377137
P0AF50	yjbR	-1.10288	8.77191e-42		P0AF50	yjbR	-15.4077	0		P0AF50	yjbR	0.437945	1		P0AF50	yjbR	-2.41199	1.10767e-97		P69488	cutA	-0.593536	5.40955e-08		P69488	cutA	-0.140943	0.266458		P69488	cutA	-0.874399	1.20031e-14		P69488	cutA	-17.7884	1
P0AF67	tsaE; yjeE	0.383435	1		P0AF67	tsaE; yjeE	1.30159	0.625844		P0AF67	tsaE; yjeE	0.456864	1		P0AF67	tsaE; yjeE	0.639804	1		P0AEZ1	metF	2.79095	2.77474e-127		P0AEZ1	metF	-0.883297	4.18558e-12		P0AEZ1	metF	-3.70069	9.95355e-149		P0AEZ1	metF	-13.6249	1
P0ABU0	menB	13.5753	0		P0ABU0	menB	-1.43594	4.05879e-28		P0ABU0	menB	12.2405	1		P0ABU0	menB	-12.6201	1		P69346	yefM	1.58443	1.53851e-45		P69346	yefM	0.189479	0.108084		P69346	yefM	2.15081	1.33732e-56		P69346	yefM	0.165606	0.0875488
P0A887	ubiE	0.258525	0.00546366		P0A887	ubiE	-0.711485	1.71783e-06		P0A887	ubiE	0.540393	1		P0A887	ubiE	0.532478	1		P0A7D1	pth	-0.300532	0.0113154		P0A7D1	pth	-0.507407	7.29448e-07		P0A7D1	pth	-0.609213	1.01054e-06		P0A7D1	pth	-14.9709	1
P0AA53	qmcA	-12.5657	0		P0AA53	qmcA	-1.43092	4.55954e-27		P0AA53	qmcA	0.520107	1		P0AA53	qmcA	0.533462	1		P0A8N5	lysU	-2.26932	1.94118e-88		P0A8N5	lysU	0.252226	0.0141484		P0A8N5	lysU	0.885766	3.3112e-11		P0A8N5	lysU	-15.456	1
P07395	pheT	0.310619	1		P07395	pheT	-1.38258	2.25353e-24		P07395	pheT	0.384099	1		P07395	pheT	-12.847	1		P0ABZ1	fliG	-0.321439	1		P0ABZ1	fliG	1.17713	0.626202		P0ABZ1	fliG	16.853	1		P0ABZ1	fliG	2.25189	0.126128
P37636	mdtE	0.374964	1		P37636	mdtE	1.18976	0.625922		P37636	mdtE	0.448546	1		P37636	mdtE	0.527693	1		P13445	rpoS	-1.56635	1.65534e-37		P13445	rpoS	19.1188	1		P13445	rpoS	-0.925745	0.62948		P13445	rpoS	-13.7675	1
P17993	ubiG	12.1048	0		P17993	ubiG	0.163631	0.217782		P17993	ubiG	-12.4796	1		P17993	ubiG	0.57947	1		P30130	fimD	17.1495	0		P30130	fimD	0.34296	0.000358805		P30130	fimD	15.4288	1		P30130	fimD	19.7969	1
P0A7B5	proB	0.211335	0.0361523		P0A7B5	proB	-2.01308	1.80126e-28		P0A7B5	proB	0.496184	1		P0A7B5	proB	-1.36629	1.62343e-20		P0ADT5	ygiC	-0.210244	1		P0ADT5	ygiC	0.890075	1		P0ADT5	ygiC	2.23411	1.09707e-70		P0ADT5	ygiC	-13.358	1
P76128	ddpA	-11.8413	0		P76128	ddpA	-11.9047	2.16259e-255		P76128	ddpA	0.609261	1		P76128	ddpA	16.5826	1		P0A784	orn	-17.5648	0		P0A784	orn	1.12588	0.626697		P0A784	orn	0.677652	5.66525e-07		P0A784	orn	-16.9161	1
P37128	nudK	0.421344	1		P37128	nudK	1.27831	0.625927		P37128	nudK	0.495015	1		P37128	nudK	0.614683	1		P0A6N8	yeiP	-2.71373	4.41645e-102		P0A6N8	yeiP	-0.807125	1.05098e-14		P0A6N8	yeiP	1.49856	1.96937e-38		P0A6N8	yeiP	-15.5865	1
P0AAJ8	hybA	0.304331	1		P0AAJ8	hybA	-13.3537	0		P0AAJ8	hybA	-13.6324	1		P0AAJ8	hybA	-14.2321	1		P0A6R3	fis	-1.6047	3.44932e-40		P0A6R3	fis	2.8873	6.8066e-112		P0A6R3	fis	17.9943	1		P0A6R3	fis	-16.7466	1
P12281	moeA	0.286019	1		P12281	moeA	-13.5747	0		P12281	moeA	0.359571	1		P12281	moeA	0.54275	1		P05704	trg	-0.346728	1		P05704	trg	16.3181	1		P05704	trg	17.8015	1		P05704	trg	2.15175	0.377025
P0AE78	ybeX	-10.1844	9.43517e-267		P0AE78	ybeX	2.54941	5.73192e-80		P0AE78	ybeX	-0.00176035	0.984417		P0AE78	ybeX	1.4167	1.03117e-23		P0AD07	yecF	-1.29471	1.61505e-31		P0AD07	yecF	-1.01401	2.72673e-17		P0AD07	yecF	-0.862302	8.22508e-13		P0AD07	yecF	-17.3174	1
P77611	rsxC	-10.154	1.28979e-266		P77611	rsxC	14.9788	0		P77611	rsxC	1.60646	3.96648e-46		P77611	rsxC	-12.5186	1		P15640	purD	-2.1894	3.40796e-77		P15640	purD	-0.221551	0.0767756		P15640	purD	16.8054	1		P15640	purD	-12.6825	1
P26648	ftsP	0.361946	1		P26648	ftsP	1.18724	0.625907		P26648	ftsP	0.435438	1		P26648	ftsP	0.523371	1		P64483	yeaK	-0.95347	5.53057e-15		P64483	yeaK	-0.634357	5.48665e-10		P64483	yeaK	-0.564419	1.40067e-05		P64483	yeaK	-16.0489	1
P61517	can	0.394792	1		P61517	can	1.24515	0.625956		P61517	can	0.46836	1		P61517	can	0.58169	1		P07862	ddlB	-0.237884	1		P07862	ddlB	1.11444	0.626315		P07862	ddlB	15.6738	1		P07862	ddlB	2.19056	0.377029
P0ACP1	cra	-0.247795	0.0402389		P0ACP1	cra	0.121144	0.380308		P0ACP1	cra	-0.691849	2.385e-08		P0ACP1	cra	0.213464	0.0374425		P0A7M2	rpmB	0.295242	0.00655596		P0A7M2	rpmB	0.258834	0.0320936		P0A7M2	rpmB	-0.30669	0.00559003		P0A7M2	rpmB	-1.55423	1.37407e-27
P0A964	cheW	-11.8355	2.09423e-57		P0A964	cheW	11.4955	4.74209e-198		P0A964	cheW	0.806819	1		P0A964	cheW	0.646882	1		P75867	ycbZ	13.415	0		P75867	ycbZ	-12.3014	1		P75867	ycbZ	16.8545	1		P75867	ycbZ	20.2971	1
P61320	lolB	0.333705	1		P61320	lolB	-0.982131	0.000743025		P61320	lolB	0.407111	1		P61320	lolB	10.3116	1.19068e-229		P75713	ylbA; allE	-0.297605	1		P75713	ylbA; allE	0.351711	1		P75713	ylbA; allE	16.8109	1		P75713	ylbA; allE	1.43652	0.62604
P0A6P7	yihA	-0.853269	7.79492e-17		P0A6P7	yihA	-0.0448675	0.765809		P0A6P7	yihA	13.8309	1		P0A6P7	yihA	0.171017	0.0861196		P61517	can	-1.3761	5.90649e-26		P61517	can	-14.5824	1		P61517	can	-0.198821	0.104513		P61517	can	-16.7545	1
P77348	mppA	0.0950221	0.251394		P77348	mppA	-0.171846	0.0477548		P77348	mppA	2.32619	3.08026e-117		P77348	mppA	-0.888885	2.05177e-15		P0AB89	purB	0.851485	6.36761e-13		P0AB89	purB	-0.47795	0.000122009		P0AB89	purB	-0.744388	4.44904e-06		P0AB89	purB	1.6654	1.11085e-48
P0C0L7	proP	-0.999883	4.02818e-31		P0C0L7	proP	1.00689	1.93808e-13		P0C0L7	proP	0.477242	1		P0C0L7	proP	10.7291	1		P04425	gshB	-14.5774	0		P04425	gshB	-0.5169	8.33056e-06		P04425	gshB	17.2831	1		P04425	gshB	2.16396	0.625561
P0AA91	yeaY	-1.0942	2.56203e-30		P0AA91	yeaY	-1.02277	1.48189e-27		P0AA91	yeaY	0.245645	0.00499535		P0AA91	yeaY	-0.587483	2.17776e-07		P63417	yhbS	-2.91892	1.44012e-95		P63417	yhbS	0.0274209	0.818468		P63417	yhbS	-1.68838	1.11039e-39		P63417	yhbS	-17.0263	1
P0ACR9	mprA	1.32676	5.46513e-42		P0ACR9	mprA	1.17152	5.81202e-18		P0ACR9	mprA	14.0052	1		P0ACR9	mprA	-15.5656	1		P0ABX5	flgG	16.7825	0		P0ABX5	flgG	18.5992	1		P0ABX5	flgG	18.4498	1		P0ABX5	flgG	1.99779	0.626199
P05042	fumC	0.362605	1		P05042	fumC	1.27859	0.625812		P05042	fumC	0.436185	1		P05042	fumC	14.0516	1		P60390	rsmH	0.634659	1.74948e-09		P60390	rsmH	-0.415449	0.000732947		P60390	rsmH	-0.837868	4.8769e-12		P60390	rsmH	-15.5239	1
P23845	cysN	-1.62308	4.0623e-47		P23845	cysN	-15.3532	0		P23845	cysN	0.384281	1		P23845	cysN	0.544812	1		P38038	cysJ	-0.512052	0.000109361		P38038	cysJ	0.779581	8.22622e-11		P38038	cysJ	14.131	7.06023e-266		P38038	cysJ	21.2272	1
P78067	ynjE	0.383477	1		P78067	ynjE	1.1446	0.625854		P78067	ynjE	0.456693	1		P78067	ynjE	0.482018	1		P77667	sufA	-0.325024	0.00843953		P77667	sufA	2.65144	4.42568e-124		P77667	sufA	-0.0113059	0.933126		P77667	sufA	-15.9249	1
P24171	dcp	0.42542	1		P24171	dcp	15.8124	2.29953e-269		P24171	dcp	0.499158	1		P24171	dcp	0.195296	1		P15373	prlF	0.187739	0.0918444		P15373	prlF	-1.23642	3.91431e-11		P15373	prlF	-0.541332	3.11117e-05		P15373	prlF	-1.43049	2.3284e-14
P0AF18	nagA	0.479039	1		P0AF18	nagA	1.10221	4.77201e-17		P0AF18	nagA	0.553184	1		P0AF18	nagA	13.8099	1		P0AF56	yjcO	0.208177	0.101812		P0AF56	yjcO	-0.606321	5.97714e-07		P0AF56	yjcO	0.605118	0.000595981		P0AF56	yjcO	-16.4188	1
P33221	purT	0.450966	1		P33221	purT	-13.7924	0		P33221	purT	0.524443	1		P33221	purT	0.234754	0.0146647		P64476	ydiH	-1.7681	8.07561e-58		P64476	ydiH	-0.703424	7.61391e-09		P64476	ydiH	-0.847485	0.629818		P64476	ydiH	1.34742	2.84683e-41
P46837	yhgF	-11.1309	0		P46837	yhgF	-0.580388	4.09144e-05		P46837	yhgF	1.22383	4.94801e-41		P46837	yhgF	-0.0171101	0.847374		P77285	rsxG	0.691855	6.25303e-09		P77285	rsxG	-1.49029	1.49615e-33		P77285	rsxG	-0.316504	0.00863057		P77285	rsxG	-15.8002	1
P0AC55	glnK	0.144838	1		P0AC55	glnK	1.2791	0.625987		P0AC55	glnK	0.219115	1		P0AC55	glnK	0.614492	0.625968		P23908	argE	-15.9105	0		P23908	argE	1.41914	2.49803e-41		P23908	argE	-0.202316	0.219304		P23908	argE	3.6303	1.22634e-248
P00894	ilvH	0.470946	1		P00894	ilvH	-12.971	0		P00894	ilvH	0.544305	1		P00894	ilvH	0.550592	1		P24251		-4.2703	2.07563e-249		P24251		17.4841	1		P24251		-0.82523	0.63015		P24251		5.85751	1
P36929	rsmB	0.457009	1		P36929	rsmB	0.83271	1		P36929	rsmB	0.530507	1		P36929	rsmB	15.4233	1		P0ADT8	ygiM	0.751449	3.72081e-12		P0ADT8	ygiM	-1.69327	3.26739e-16		P0ADT8	ygiM	-1.7102	3.30254e-57		P0ADT8	ygiM	-2.21943	1.07768e-28
P0A6K3	def	11.7179	0		P0A6K3	def	14.3002	0		P0A6K3	def	0.473827	1		P0A6K3	def	12.1356	1		P06989	hisI	-0.301371	0.00399284		P06989	hisI	0.386928	0.00170673		P06989	hisI	2.39382	2.72875e-80		P06989	hisI	-13.603	1
P0A6V5	glpE	-11.9755	0		P0A6V5	glpE	-3.613	5.92469e-81		P0A6V5	glpE	13.8581	1		P0A6V5	glpE	0.0802293	0.586653		P0AFZ1	sseB	-0.652342	4.60128e-10		P0AFZ1	sseB	0.724646	5.92526e-07		P0AFZ1	sseB	-0.883818	2.24333e-13		P0AFZ1	sseB	-16.123	1
P0AFX7	rseA	11.8714	0		P0AFX7	rseA	0.679452	1.30341e-05		P0AFX7	rseA	0.398425	1		P0AFX7	rseA	0.81626	2.84806e-11		P76172	ynfD	0.7077	1.73478e-11		P76172	ynfD	-0.0827117	0.537354		P76172	ynfD	0.28395	0.00358284		P76172	ynfD	-19.3648	1
P27306	sthA	0.261243	1		P27306	sthA	1.15562	0.625907		P27306	sthA	0.334954	1		P27306	sthA	0.491538	1		P0AAA3	ecpA; matB	-0.372963	1		P0AAA3	ecpA; matB	-16.7905	1		P0AAA3	ecpA; matB	-1.04235	0.629046		P0AAA3	ecpA; matB	2.10155	0.377213
P30750	metN	12.2574	0		P30750	metN	-13.9761	0		P30750	metN	0.281132	1		P30750	metN	0.638276	1		P0ACB0	dnaB	0.160054	0.227842		P0ACB0	dnaB	5.25122	1		P0ACB0	dnaB	14.4671	2.12553e-292		P0ACB0	dnaB	21.8176	1
P64602	mlaB	0.82536	6.79702e-11		P64602	mlaB	-2.58247	8.64582e-80		P64602	mlaB	0.819735	1.53938e-09		P64602	mlaB	-0.641343	2.08793e-10		P0A790	panD	-2.25164	1.51566e-54		P0A790	panD	0.720907	6.45917e-09		P0A790	panD	-1.84542	5.52209e-35		P0A790	panD	-1.53014	1.18287e-46
P39408	yjjV	0.484567	1		P39408	yjjV	-1.87263	3.62859e-43		P39408	yjjV	-12.8071	1		P39408	yjjV	-0.988322	1.07555e-23		P0ADK0	yiaF	0.202865	0.0660122		P0ADK0	yiaF	-0.356169	0.000396464		P0ADK0	yiaF	-1.40258	3.39098e-28		P0ADK0	yiaF	-16.0141	1
P0AA43	rsuA	0.2925	1		P0AA43	rsuA	0.189799	0.175315		P0AA43	rsuA	0.365743	1		P0AA43	rsuA	14.1322	1		P76537	yfeY	0.133116	0.239822		P76537	yfeY	-0.193069	0.0529189		P76537	yfeY	-1.34259	7.07541e-26		P76537	yfeY	-16.2693	1
P23830	pssA	0.199782	1		P23830	pssA	1.18152	0.625941		P23830	pssA	0.273086	1		P23830	pssA	0.517134	1		P60546	gmk	0.836771	3.0039e-09		P60546	gmk	2.13733	1.1939e-83		P60546	gmk	2.02981	7.56067e-41		P60546	gmk	2.94103	5.0349e-155
P21645	lpxD	0.351524	1		P21645	lpxD	-13.1964	1.4072e-270		P21645	lpxD	0.424995	1		P21645	lpxD	14.0984	1		P21170	speA	-0.739306	8.36936e-10		P21170	speA	0.611871	2.87192e-06		P21170	speA	2.10953	5.356e-40		P21170	speA	-12.8779	1
P76251	dmlA	0.294648	1		P76251	dmlA	1.14016	0.625912		P76251	dmlA	0.368123	1		P76251	dmlA	-14.3771	1		P69795	chbB	-15.1081	0		P69795	chbB	14.4975	1		P69795	chbB	-1.56133	1.83656e-33		P69795	chbB	-16.3518	1
P0A6C5	argA	0.413349	1		P0A6C5	argA	1.34549	0.625868		P0A6C5	argA	0.487194	1		P0A6C5	argA	0.682665	0.625908		P52007	yecM	-1.17046	3.26295e-19		P52007	yecM	0.496218	1.91749e-05		P52007	yecM	-2.24526	1.43438e-40		P52007	yecM	-14.5327	1
P0A9S1	fucO	0.341368	1		P0A9S1	fucO	13.1221	3.6435e-286		P0A9S1	fucO	-9.64275	1.61329e-260		P0A9S1	fucO	0.315679	0.000628393		P22333	add	-0.292619	1		P22333	add	1.36645	4.87812e-38		P22333	add	-0.259774	0.0916715		P22333	add	-14.404	1
P0AD05	yecA	0.42955	1		P0AD05	yecA	-0.190054	0.218491		P0AD05	yecA	13.5376	1		P0AD05	yecA	0.789108	2.58743e-10		P21362	yciF	0.870427	7.81066e-11		P21362	yciF	2.01988	1.71911e-42		P21362	yciF	-0.583019	7.24081e-05		P21362	yciF	-13.9592	1
P39199	prmB	-11.078	0		P39199	prmB	-3.00236	1.16441e-86		P39199	prmB	0.384708	1		P39199	prmB	0.581628	1		P06987	hisB	16.097	0		P06987	hisB	-0.507869	0.000150367		P06987	hisB	-3.09317	9.71332e-179		P06987	hisB	20.0161	1
P75849	ycbL	1.17763	1.2688e-34		P75849	ycbL	-0.666508	5.15035e-07		P75849	ycbL	1.51356	1.78065e-59		P75849	ycbL	0.973515	1.29471e-26		P25536	yhdE	-14.6085	0		P25536	yhdE	0.316285	0.0023528		P25536	yhdE	17.0992	1		P25536	yhdE	18.7878	1
P0AG16	purF	0.361839	1		P0AG16	purF	-1.5569	2.07199e-31		P0AG16	purF	0.435805	1		P0AG16	purF	0.555469	1		P75691	yahK	-17.9016	0		P75691	yahK	-17.0916	1		P75691	yahK	-3.49373	1.94925e-133		P75691	yahK	3.29045	9.96591e-209
P03004	dnaA	0.381709	1		P03004	dnaA	-3.66889	4.06162e-124		P03004	dnaA	0.454911	1		P03004	dnaA	-12.1705	1		Q46871	yqjH	-0.247743	1		Q46871	yqjH	1.16825	0.62639		Q46871	yqjH	0.18376	0.136935		Q46871	yqjH	-13.4054	1
P39391		0.488419	1.00556e-08		P39391		0.846245	3.30507e-09		P39391		0.456761	1		P39391		-14.119	1		Q46925	csdA	14.6397	0		Q46925	csdA	1.06915	0.626646		Q46925	csdA	0.307724	0.0429415		Q46925	csdA	-11.5825	1
P0AEI4	rimO	0.423224	1		P0AEI4	rimO	-12.3268	3.47316e-274		P0AEI4	rimO	0.496656	1		P0AEI4	rimO	-11.9647	1		P39285	mscM; yjeP	1.552	2.9817e-37		P39285	mscM; yjeP	-0.365176	0.000151179		P39285	mscM; yjeP	-0.658234	3.26733e-07		P39285	mscM; yjeP	-15.0743	1
P40874	solA	0.365635	1		P40874	solA	2.73807	4.58603e-92		P40874	solA	0.439127	1		P40874	solA	15.214	1		P0ACQ4	oxyR	1.15592	1.1741e-19		P0ACQ4	oxyR	0.61455	3.73698e-09		P0ACQ4	oxyR	1.03504	6.79719e-11		P0ACQ4	oxyR	3.35124	1.48021e-207
P13445	rpoS	0.362416	1		P13445	rpoS	1.25348	0.625915		P13445	rpoS	0.43584	1		P13445	rpoS	0.589332	1		P0A731	mgsA	-0.0394595	0.761179		P0A731	mgsA	0.597899	2.12915e-08		P0A731	mgsA	3.31007	3.37816e-141		P0A731	mgsA	-12.7413	1
P00909	trpC	11.8036	0		P00909	trpC	-14.3914	0		P00909	trpC	0.460044	1		P00909	trpC	13.4415	1		P32684	rluF	-0.192195	0.102309		P32684	rluF	0.0119172	0.90992		P32684	rluF	-0.147104	0.243045		P32684	rluF	-13.704	1
P76641	guaD	0.568944	1		P76641	guaD	-12.3303	7.45573e-278		P76641	guaD	0.613489	0.000305263		P76641	guaD	-1.57548	1.277e-63		P0ACY9	yebG	0.679601	4.92691e-05		P0ACY9	yebG	0.248577	0.00774312		P0ACY9	yebG	17.519	1		P0ACY9	yebG	-14.6154	1
P0A9P6	deaD	-0.440509	4.51402e-05		P0A9P6	deaD	1.23138	0.62579		P0A9P6	deaD	0.327715	1		P0A9P6	deaD	0.571256	1		P33014	yeeD	-1.45947	8.12967e-33		P33014	yeeD	-1.69909	3.28796e-38		P33014	yeeD	-1.42807	3.05019e-29		P33014	yeeD	-19.3596	1
P64517	yodC	0.416639	1		P64517	yodC	1.16922	0.626079		P64517	yodC	-13.6791	1		P64517	yodC	-12.9865	1		P37903	uspF	-1.48429	1.96188e-36		P37903	uspF	0.609015	4.15937e-07		P37903	uspF	-1.25095	4.59933e-36		P37903	uspF	-18.5875	1
O32583	thiS	0.479388	1		O32583	thiS	1.12387	0.62638		O32583	thiS	0.553154	1		O32583	thiS	0.45825	1		P11875	argS	0.61069	2.86247e-06		P11875	argS	-0.271845	0.016302		P11875	argS	16.412	1		P11875	argS	4.19129	8.54675e-259
P21361	yciG	0.141897	1		P21361	yciG	1.24032	0.625849		P21361	yciG	-15.5754	1		P21361	yciG	0.578931	1		P0A6C1	nfo	0.0449615	0.76357		P0A6C1	nfo	-0.311235	0.00442266		P0A6C1	nfo	0.489279	0.00085459		P0A6C1	nfo	0.633064	1.18062e-09
P0AF59	yjdI	12.0924	0		P0AF59	yjdI	0.0577745	0.69624		P0AF59	yjdI	0.33842	1		P0AF59	yjdI	-13.5897	1		P65870	queD	-0.368122	1		P65870	queD	-14.1542	1		P65870	queD	-3.61818	7.38694e-148		P65870	queD	-15.2277	1
P76121	yddH	0.337042	1		P76121	yddH	1.08154	0.626366		P76121	yddH	0.410636	1		P76121	yddH	-12.8349	1		P0AA39	rluC	0.387315	0.00231486		P0AA39	rluC	-15.2112	1		P0AA39	rluC	17.9635	1		P0AA39	rluC	-12.703	1
P0ADC1	lptE	0.402804	1		P0ADC1	lptE	1.10582	0.626373		P0ADC1	lptE	0.476304	1		P0ADC1	lptE	0.440088	1		P37773	mpl	-14.8627	0		P37773	mpl	-0.243916	0.0402619		P37773	mpl	16.9666	1		P37773	mpl	19.2971	1
P69346	yefM	0.265221	1		P69346	yefM	1.26521	0.625947		P69346	yefM	0.338768	1		P69346	yefM	0.601638	1		P76001	ycgJ	0.999345	1.35532e-14		P76001	ycgJ	-0.957117	3.86953e-20		P76001	ycgJ	-3.31785	1.65783e-129		P76001	ycgJ	-15.2509	1
P06627	traY; D616_p139192; D616_p149063	1.67592	4.41583e-13		P06627	traY; D616_p139192; D616_p149063	-1.80217	4.43263e-43		P06627	traY; D616_p139192; D616_p149063	0.852916	1		P06627	traY; D616_p139192; D616_p149063	-1.27286	2.80826e-43		P0CF69	ybfA; yaaA; insE; insE1	4.56508	1.53212e-81		P0CF69	ybfA; yaaA; insE; insE1	-2.11747	1.32639e-107		P0CF69	ybfA; yaaA; insE; insE1	2.39722	1.68397e-24		P0CF69	ybfA; yaaA; insE; insE1	-14.8515	1
P25536	yhdE	0.370803	1		P25536	yhdE	1.25696	0.625896		P25536	yhdE	0.444207	1		P25536	yhdE	0.594481	1		P09151	leuA	-0.221378	0.0614078		P09151	leuA	17.593	1		P09151	leuA	12.6318	4.19434e-228		P09151	leuA	21.2813	1
P0AB65	yccX	-10.1878	1.13184e-259		P0AB65	yccX	-1.2152	4.45223e-16		P0AB65	yccX	0.407982	1		P0AB65	yccX	0.413287	1		P60560	guaC	-0.762795	8.9728e-10		P60560	guaC	-17.5669	1		P60560	guaC	-1.35434	1.47651e-28		P60560	guaC	3.36659	2.04285e-175
P0AC44	sdhD	-2.62139	1.93267e-78		P0AC44	sdhD	0.78115	3.03793e-08		P0AC44	sdhD	1.54552	9.12657e-33		P0AC44	sdhD	-0.825295	8.7552e-17		P04079	guaA	-3.61035	2.58001e-109		P04079	guaA	-0.804315	1.05084e-10		P04079	guaA	-0.82966	1.60322e-11		P04079	guaA	-17.2192	1
P62559	sopB	1.88278	4.14097e-60		P62559	sopB	0.666053	8.77746e-07		P62559	sopB	14.7633	1		P62559	sopB	0.549405	1		P0A7I0	prfA	-1.74728	1.16474e-40		P0A7I0	prfA	-0.170256	0.107633		P0A7I0	prfA	1.43058	2.03337e-17		P0A7I0	prfA	-14.2421	1
P0A8W2	slyA	-0.249344	0.0187572		P0A8W2	slyA	-14.5937	0		P0A8W2	slyA	0.345286	1		P0A8W2	slyA	0.477284	1		P76062	racR	-0.10937	0.322268		P76062	racR	-1.13279	7.39447e-21		P76062	racR	-0.69392	3.44847e-08		P76062	racR	-0.759423	5.06629e-14
P0AF24	nagD; umpH	0.408269	1		P0AF24	nagD; umpH	1.27751	0.625823		P0AF24	nagD; umpH	0.48216	1		P0AF24	nagD; umpH	0.618598	1		P60785	lepA	-0.514862	4.09987e-05		P60785	lepA	-1.82366	1.33716e-44		P60785	lepA	-1.64486	1.1575e-21		P60785	lepA	4.246	3.48374e-204
P08179	purN	0.243382	1		P08179	purN	1.32551	0.626376		P08179	purN	0.316798	1		P08179	purN	0.657505	1		P37665	yiaD	-0.388153	1		P37665	yiaD	-15.9994	1		P37665	yiaD	-18.6812	1		P37665	yiaD	-15.2682	1
Q46845	yghU	0.205323	1		Q46845	yghU	1.32393	0.625948		Q46845	yghU	0.28023	1		Q46845	yghU	0.660811	0.626046		P0A8I5	trmI	-0.906976	3.3414e-06		P0A8I5	trmI	-0.41946	0.000112804		P0A8I5	trmI	-1.40914	1.01234e-11		P0A8I5	trmI	-15.6148	1
P32160	yiiQ	0.458061	1		P32160	yiiQ	0.20562	0.141491		P32160	yiiQ	0.531734	1		P32160	yiiQ	0.524053	1		P36659	cbpA	16.4053	0		P36659	cbpA	1.05918	0.626682		P36659	cbpA	1.64739	1.09931e-24		P36659	cbpA	2.1388	0.376801
P00861	lysA	0.32898	1		P00861	lysA	1.25068	0.625853		P00861	lysA	0.402449	1		P00861	lysA	0.589008	1		P52060	yggU	0.653635	2.92251e-08		P52060	yggU	0.755243	9.36509e-10		P52060	yggU	-0.398946	0.00133167		P52060	yggU	-16.3888	1
P17117	nfsA	0.317183	1		P17117	nfsA	1.2636	0.62592		P17117	nfsA	0.390187	1		P17117	nfsA	0.599797	1		P0ADQ7	ygaM	0.120453	0.315064		P0ADQ7	ygaM	1.85316	4.53584e-53		P0ADQ7	ygaM	3.17899	6.64392e-106		P0ADQ7	ygaM	-14.6105	1
P0A6K1	dapF	0.42287	1		P0A6K1	dapF	0.657269	5.95121e-07		P0A6K1	dapF	-12.7384	1		P0A6K1	dapF	1.55284	3.62984e-57		P0AB67	pntB	3.34053	4.53288e-135		P0AB67	pntB	-0.691153	2.01781e-11		P0AB67	pntB	16.4775	1		P0AB67	pntB	-13.3685	1
P60664	hisF	0.520364	1		P60664	hisF	1.15663	0.625949		P60664	hisF	0.593873	1		P60664	hisF	0.492433	1		P0AD24	yejL	0.0925473	0.401345		P0AD24	yejL	-1.11246	1.84357e-21		P0AD24	yejL	1.52417	1.12887e-49		P0AD24	yejL	0.110302	0.223958
P39173	yeaD	0.332205	1		P39173	yeaD	-14.6557	0		P39173	yeaD	0.405823	1		P39173	yeaD	13.3609	1		P0A887	ubiE	-1.83483	2.06148e-48		P0A887	ubiE	3.46585	8.43252e-187		P0A887	ubiE	0.442565	0.00539486		P0A887	ubiE	2.89423	5.66043e-150
P10371	hisA	0.38657	1		P10371	hisA	-12.1304	3.42696e-249		P10371	hisA	0.460254	1		P10371	hisA	0.446933	1		P0C0L9	iscX	-0.106145	0.353058		P0C0L9	iscX	-0.137606	0.260323		P0C0L9	iscX	-1.05778	9.86426e-24		P0C0L9	iscX	-18.9758	1
P75957	lolD	0.313964	1		P75957	lolD	-13.2544	3.0744e-274		P75957	lolD	0.387083	1		P75957	lolD	0.561194	1		P0AA53	qmcA	0.590207	3.41461e-06		P0AA53	qmcA	0.259134	0.0516877		P0AA53	qmcA	14.999	1		P0AA53	qmcA	-13.1707	1
P32662	gph	0.325985	1		P32662	gph	1.29656	0.62595		P32662	gph	0.399867	1		P32662	gph	0.633432	1		P76658	hldE; rfaE	-0.617846	3.98721e-08		P76658	hldE; rfaE	-0.114359	0.244931		P76658	hldE; rfaE	0.866518	1.47547e-07		P76658	hldE; rfaE	19.4214	1
P0A9R7	ftsE	0.372836	1		P0A9R7	ftsE	-13.3114	0		P0A9R7	ftsE	13.6762	1		P0A9R7	ftsE	-12.7126	1		P76372	cld; wzzB	0.781836	7.79852e-11		P76372	cld; wzzB	-1.21486	6.13896e-23		P76372	cld; wzzB	7.5088	1		P76372	cld; wzzB	-12.7135	1
P77162	AB185_RS30275; ykfB	0.307338	1		P77162	AB185_RS30275; ykfB	1.22874	0.625955		P77162	AB185_RS30275; ykfB	-15.3326	1		P77162	AB185_RS30275; ykfB	0.565461	1		P09996	yidB	-0.239165	0.052418		P09996	yidB	-0.755934	1.51637e-15		P09996	yidB	-2.83166	8.20543e-84		P09996	yidB	1.80927	4.60157e-75
P30136	thiC	0.327938	1		P30136	thiC	1.2546	0.625951		P30136	thiC	0.401043	1		P30136	thiC	0.591116	1		P75959	nagK	-0.647901	5.60669e-07		P75959	nagK	0.45339	1.01995e-05		P75959	nagK	-2.59883	5.47749e-110		P75959	nagK	-19.1992	1
P0A6M4	dtd	-11.5357	0		P0A6M4	dtd	15.7171	0		P0A6M4	dtd	0.429316	1		P0A6M4	dtd	0.847636	7.37564e-16		P36999	rlmA	1.69064	1.29821e-54		P36999	rlmA	1.29162	1.53984e-30		P36999	rlmA	-0.354079	0.00328628		P36999	rlmA	2.24577	1.70075e-80
P27836	rffM; wecG	0.386448	1		P27836	rffM; wecG	1.30926	0.626398		P27836	rffM; wecG	0.459936	1		P27836	rffM; wecG	0.642729	1		P0AEC3	arcB	2.85287	2.28608e-145		P0AEC3	arcB	-0.441776	0.000344679		P0AEC3	arcB	-0.443895	1.61284e-05		P0AEC3	arcB	-17.7717	1
P04951	kdsB	0.205405	1		P04951	kdsB	1.19355	0.625882		P04951	kdsB	0.279127	1		P04951	kdsB	0.531071	1		P32162	yiiS	-0.479151	6.46028e-05		P32162	yiiS	-0.0169407	0.858299		P32162	yiiS	1.18093	4.84769e-16		P32162	yiiS	0.589052	3.76862e-09
P0A908	mipA	-11.6415	0		P0A908	mipA	-13.5142	0		P0A908	mipA	0.477966	1		P0A908	mipA	0.519155	1		P69425	tatB	0.74929	2.26098e-08		P69425	tatB	-0.243667	0.0425034		P69425	tatB	1.19834	4.87013e-14		P69425	tatB	-13.2572	1
P0A8F4	udk	0.36904	1		P0A8F4	udk	1.32018	0.626104		P0A8F4	udk	0.442164	1		P0A8F4	udk	0.654316	1		P0A9I8	nirD	-0.544591	2.72471e-05		P0A9I8	nirD	2.17251	1.38639e-80		P0A9I8	nirD	-0.928363	1.24143e-11		P0A9I8	nirD	-13.8428	1
P0A9V1	lptB	0.251737	1		P0A9V1	lptB	1.22086	0.625898		P0A9V1	lptB	0.32523	1		P0A9V1	lptB	0.558719	1		P08190	fimG	-0.785302	4.71057e-11		P08190	fimG	1.17222	9.82184e-22		P08190	fimG	14.7793	1		P08190	fimG	-14.1032	1
P0AGJ5	yfiF	0.398512	1		P0AGJ5	yfiF	1.31783	0.625922		P0AGJ5	yfiF	0.472108	1		P0AGJ5	yfiF	0.654131	0.626064		P0ABH0	ftsA	0.202349	0.0945962		P0ABH0	ftsA	17.6655	1		P0ABH0	ftsA	-0.902334	0.629345		P0ABH0	ftsA	2.31678	6.51223e-102
Q8FIM4	cobB	0.257798	1		Q8FIM4	cobB	-1.20408	1.61074e-18		Q8FIM4	cobB	2.15268	2.67205e-62		Q8FIM4	cobB	-1.90965	2.1079e-67		P0A993	fbp	-2.48276	3.25007e-58		P0A993	fbp	-14.3086	1		P0A993	fbp	-0.305632	0.0321524		P0A993	fbp	21.481	1
Q46925	csdA	0.410474	1		Q46925	csdA	-12.0835	2.06293e-265		Q46925	csdA	0.483606	1		Q46925	csdA	0.589771	1		Q47702	yfeK	0.685907	2.8962e-07		Q47702	yfeK	-1.13652	2.33483e-26		Q47702	yfeK	-18.6752	1		Q47702	yfeK	-0.18659	0.0768764
P17854	cysH	1.67905	2.18489e-53		P17854	cysH	-0.140682	0.276354		P17854	cysH	0.346302	1		P17854	cysH	0.553883	1		P0A9G6	aceA	15.7486	0		P0A9G6	aceA	-0.726629	1.05519e-11		P0A9G6	aceA	17.0485	1		P0A9G6	aceA	25.3018	1
P31680	djlA	0.38559	1		P31680	djlA	-13.1055	0		P31680	djlA	0.459417	1		P31680	djlA	0.519948	1		P05459	pdxB	15.6311	0		P05459	pdxB	-14.075	1		P05459	pdxB	16.5275	1		P05459	pdxB	2.12616	0.376802
P0ADV9	lptC	-12.9176	0		P0ADV9	lptC	0.980773	1.18328e-13		P0ADV9	lptC	-12.7734	1		P0ADV9	lptC	14.698	1		P27836	rffM; wecG	3.59178	1.91802e-156		P27836	rffM; wecG	-0.462925	1.46071e-05		P27836	rffM; wecG	16.9679	1		P27836	rffM; wecG	4.74217	1
P0DMC7	rcsB; AL524_RS11100	-12.738	0		P0DMC7	rcsB; AL524_RS11100	-15.1114	0		P0DMC7	rcsB; AL524_RS11100	0.633638	1		P0DMC7	rcsB; AL524_RS11100	0.726044	1		P18775	dmsA	-0.0723662	1		P18775	dmsA	1.25515	0.626146		P18775	dmsA	15.9059	1		P18775	dmsA	-13.0116	9.1763e-269
P36673	treR	0.448041	1		P36673	treR	1.20392	0.625941		P36673	treR	0.521503	1		P36673	treR	0.540874	1		P45424	yhcH	-0.640388	1.2803e-07		P45424	yhcH	0.451229	9.81713e-06		P45424	yhcH	-0.98049	1.64362e-15		P45424	yhcH	0.478012	1.12907e-06
P76034	yciT	0.373497	1		P76034	yciT	-13.6906	0		P76034	yciT	0.446923	1		P76034	yciT	0.645613	1		P46887	yecH	-0.400879	0.00231421		P46887	yecH	-1.4102	2.26248e-27		P46887	yecH	-0.924401	0.629903		P46887	yecH	-13.2102	1
P0A8R7	ycjF	0.654747	1		P0A8R7	ycjF	1.31109	0.626393		P0A8R7	ycjF	0.728711	1		P0A8R7	ycjF	0.645201	1		P07021	yfiB	0.0188765	1		P07021	yfiB	-15.0901	1		P07021	yfiB	-15.2406	1		P07021	yfiB	2.25915	0.376894
P0AF20	nagC	0.395643	1		P0AF20	nagC	1.63811	0.377273		P0AF20	nagC	0.469116	1		P0AF20	nagC	0.96926	0.625989		P0AF90	rraB	-1.95321	1.40233e-83		P0AF90	rraB	-0.293216	0.102102		P0AF90	rraB	-2.09228	2.172e-121		P0AF90	rraB	23.8688	1
P11446	argC	0.272258	1		P11446	argC	3.25623	3.16123e-123		P11446	argC	0.346103	1		P11446	argC	-12.6418	1		P77247	yniC	14.0865	0		P77247	yniC	-1.20112	5.8167e-29		P77247	yniC	1.72736	6.35883e-36		P77247	yniC	2.22	0.376939
P31663	panC	0.28304	1		P31663	panC	1.25861	0.625844		P31663	panC	0.356089	1		P31663	panC	0.596968	1		P0AFP2	ybaZ	-0.229761	0.106443		P0AFP2	ybaZ	-15.8213	1		P0AFP2	ybaZ	-1.00856	0.630929		P0AFP2	ybaZ	2.20212	0.126432
P0ABU7	exbB	-13.5539	0		P0ABU7	exbB	14.0587	0		P0ABU7	exbB	0.534975	1		P0ABU7	exbB	13.8705	1		P76235	yeaH	17.9799	0		P76235	yeaH	-2.47869	2.31129e-84		P76235	yeaH	-16.3983	1		P76235	yeaH	2.17724	0.376929
P76046	ycjX	0.786741	1		P76046	ycjX	1.23838	0.625886		P76046	ycjX	0.861212	1		P76046	ycjX	0.575794	1		P0ACW6	ydcH	-2.98939	4.37096e-50		P0ACW6	ydcH	-0.313662	0.00894352		P0ACW6	ydcH	-1.8991	3.96986e-24		P0ACW6	ydcH	-20.1363	1
P21156	cysD	-11.5362	0		P21156	cysD	-13.7865	0		P21156	cysD	0.466457	1		P21156	cysD	0.297449	1		P0AEY5	mdaB	-0.151389	0.234265		P0AEY5	mdaB	-15.0063	1		P0AEY5	mdaB	-0.857072	1.47042e-12		P0AEY5	mdaB	-16.1182	1
P00954	trpS	-11.3351	0		P00954	trpS	-1.19755	3.92959e-19		P00954	trpS	0.388707	1		P00954	trpS	-12.085	1		P21363	yciE	0.480358	7.74856e-05		P21363	yciE	2.15252	9.92037e-105		P21363	yciE	-1.26496	6.37739e-21		P21363	yciE	-15.6711	1
P60390	rsmH	0.385194	1		P60390	rsmH	1.30204	0.625893		P60390	rsmH	0.458634	1		P60390	rsmH	0.639419	1		P0ADA5	yajG	1.40999	3.11279e-28		P0ADA5	yajG	-0.0871802	0.418612		P0ADA5	yajG	0.0377207	0.760598		P0ADA5	yajG	4.91517	1
P37765	rluB	0.426239	1		P37765	rluB	-12.8035	1.47831e-300		P37765	rluB	0.499832	1		P37765	rluB	0.520889	1		P0AEI1	miaB	0.674521	1.58875e-08		P0AEI1	miaB	-0.15498	0.210088		P0AEI1	miaB	-0.874435	0.629405		P0AEI1	miaB	-11.8166	1
P21507	srmB	0.31269	1		P21507	srmB	-12.7962	4.35141e-307		P21507	srmB	0.386371	1		P21507	srmB	0.524031	1		P0ACE3	hha	-0.052816	0.637187		P0ACE3	hha	0.516463	1.45098e-05		P0ACE3	hha	14.7952	1		P0ACE3	hha	5.75362	1
P76372	cld; wzzB	-0.135964	1		P76372	cld; wzzB	1.25722	0.625937		P76372	cld; wzzB	-0.0612056	1		P76372	cld; wzzB	0.593634	1		P0AA16	ompR; EAMY_RS33245	-3.1441	8.28385e-35		P0AA16	ompR; EAMY_RS33245	0.640511	4.40377e-10		P0AA16	ompR; EAMY_RS33245	-1.34409	2.93764e-08		P0AA16	ompR; EAMY_RS33245	0.483297	1.78495e-06
P07023	tyrA	0.204888	1		P07023	tyrA	1.15857	0.62593		P07023	tyrA	0.278095	1		P07023	tyrA	0.495594	1		P0A8F4	udk	-0.318659	0.00949824		P0A8F4	udk	2.81591	4.01921e-144		P0A8F4	udk	-0.0122545	0.945124		P0A8F4	udk	1.36649	7.21849e-41
P32684	rluF	0.425921	1		P32684	rluF	-0.542935	6.98907e-05		P32684	rluF	0.499288	1		P32684	rluF	0.59927	1		P00960	glyQ	-16.9567	0		P00960	glyQ	1.13237	0.626265		P00960	glyQ	3.19592	6.50606e-113		P00960	glyQ	22.0575	1
P0A7I0	prfA	0.427628	1		P0A7I0	prfA	1.3832	0.626392		P0A7I0	prfA	0.501304	1		P0A7I0	prfA	0.71734	0.625969		P32695	dusA	-0.205969	1		P32695	dusA	1.25205	0.626718		P32695	dusA	14.8523	1		P32695	dusA	2.33132	0.126133
P0A996	glpC	0.424746	1		P0A996	glpC	1.20156	0.625916		P0A996	glpC	0.497997	1		P0A996	glpC	-12.8581	1		P0A9G4	cueR	-16.7781	0		P0A9G4	cueR	-0.461057	5.20247e-06		P0A9G4	cueR	-0.869939	0.630456		P0A9G4	cueR	-14.1033	1
P0A879	trpB	-13.692	0		P0A879	trpB	-15.5212	0		P0A879	trpB	0.353161	1		P0A879	trpB	0.579122	1		P15070	fliN	14.0247	0		P15070	fliN	18.1746	1		P15070	fliN	19.2313	1		P15070	fliN	2.185	0.377039
P52095	ldcC	0.63997	0.626805		P52095	ldcC	1.27956	0.62585		P52095	ldcC	0.713387	0.625014		P52095	ldcC	0.617956	1		P0ABY4	fldB	-14.2969	1.42597e-307		P0ABY4	fldB	1.14919	0.626212		P0ABY4	fldB	0.199991	0.207718		P0ABY4	fldB	-15.0775	1
P0AEX3	kgtP	0.294058	1		P0AEX3	kgtP	-1.08025	1.39889e-08		P0AEX3	kgtP	13.3262	1		P0AEX3	kgtP	-12.9618	8.71293e-299		P0AAR8	ybaV	0.862678	3.61235e-12		P0AAR8	ybaV	-1.41221	3.36453e-17		P0AAR8	ybaV	-3.08455	6.17605e-118		P0AAR8	ybaV	-16.4663	1
P00393	ndh	0.355428	1		P00393	ndh	-12.0683	7.01447e-257		P00393	ndh	0.428874	1		P00393	ndh	-13.2359	1		P77580	mhpF	-17.6096	0		P77580	mhpF	-16.4191	1		P77580	mhpF	-19.1653	1		P77580	mhpF	-15.9707	1
P25539	ribD	0.517083	1		P25539	ribD	0.603012	1		P25539	ribD	0.591009	1		P25539	ribD	-0.0393063	1		P0A6K1	dapF	-0.118643	1		P0A6K1	dapF	0.47623	1		P0A6K1	dapF	16.716	1		P0A6K1	dapF	1.52459	1
P0ADT5	ygiC	0.584826	1		P0ADT5	ygiC	1.28607	0.625932		P0ADT5	ygiC	0.659066	1		P0ADT5	ygiC	0.621666	0.625991		P03004	dnaA	-0.38709	0.0129286		P03004	dnaA	0.882079	3.58679e-17		P03004	dnaA	-0.726924	1		P03004	dnaA	2.23254	0.377178
P0A6J5	dadA	0.372991	1		P0A6J5	dadA	1.04212	0.62581		P0A6J5	dadA	0.446387	1		P0A6J5	dadA	-13.8275	1		P67624	yheU	-0.258171	1		P67624	yheU	0.912017	0.626326		P67624	yheU	-0.924382	0.630051		P67624	yheU	1.98381	0.625785
P76149	sad	0.533312	1		P76149	sad	1.32954	0.62595		P76149	sad	0.607549	1		P76149	sad	0.665051	0.625984		Q46938	kduI	-0.105226	1		Q46938	kduI	-14.4705	1		Q46938	kduI	-0.338845	0.0181165		Q46938	kduI	-16.5658	1
P37349	dhaM	0.590915	1		P37349	dhaM	-12.8669	0		P37349	dhaM	0.66382	1		P37349	dhaM	0.610364	1		P0C037	yaiE	0.414545	0.00232327		P0C037	yaiE	-0.123787	0.27747		P0C037	yaiE	-0.468419	0.000789729		P0C037	yaiE	0.47737	0.000505375
P23837	phoQ	0.425429	1		P23837	phoQ	-13.3743	0		P23837	phoQ	0.499246	1		P23837	phoQ	13.9949	1		P28861	fpr	-14.0914	0		P28861	fpr	1.07184	0.626808		P28861	fpr	17.2517	1		P28861	fpr	-12.7155	1
P07003	poxB	2.92095	7.51265e-201		P07003	poxB	-13.0293	1.45422e-284		P07003	poxB	0.51711	1		P07003	poxB	0.402606	1		P69924	nrdB	-14.9915	0		P69924	nrdB	-0.360293	0.00554817		P69924	nrdB	-0.497812	0.00146937		P69924	nrdB	1.96771	3.35011e-57
P30130	fimD	0.11943	1		P30130	fimD	1.34059	0.625914		P30130	fimD	0.192085	1		P30130	fimD	0.676648	0.626064		P77791	maa	-3.3588	6.43321e-67		P77791	maa	-1.00522	9.09237e-20		P77791	maa	-0.262363	0.127108		P77791	maa	0.76253	3.78717e-13
P00893	ilvI	-11.011	0		P00893	ilvI	-0.37017	0.0152133		P00893	ilvI	0.471109	1		P00893	ilvI	-14.8987	1		P13029	katG	-0.53389	4.06307e-07		P13029	katG	1.3077	9.60706e-19		P13029	katG	-2.42209	3.63622e-111		P13029	katG	-1.34145	5.88735e-28
P05458	ptrA	-0.0968843	0.247056		P05458	ptrA	-0.853371	4.47186e-12		P05458	ptrA	-0.0888837	0.374201		P05458	ptrA	-1.08204	3.45033e-18		P09424	mtlD	-16.1221	0		P09424	mtlD	1.11459	0.626696		P09424	mtlD	2.7846	5.18545e-90		P09424	mtlD	-12.8986	1
P46889	ftsK	-9.93899	1.99144e-236		P46889	ftsK	0.11956	0.352815		P46889	ftsK	0.922985	1.01809e-21		P46889	ftsK	-0.165641	0.077584		P37666	ghrB	-0.539162	1.12667e-05		P37666	ghrB	0.530509	5.68133e-07		P37666	ghrB	-2.06458	1.12768e-60		P37666	ghrB	-15.8456	1
P23842	yfeA	0.349433	1		P23842	yfeA	0.783596	1.10002e-06		P23842	yfeA	0.422984	1		P23842	yfeA	-0.393342	0.00154719		P37908	yfjD	1.80412	1.69522e-43		P37908	yfjD	-3.30441	7.16636e-120		P37908	yfjD	-15.8175	1		P37908	yfjD	-13.6034	1
P0ADT8	ygiM	0.433619	1		P0ADT8	ygiM	-11.6398	1.09411e-255		P0ADT8	ygiM	0.506991	1		P0ADT8	ygiM	-12.4214	1		P30748	moaD	-0.440623	1.30831e-05		P30748	moaD	-0.494508	0.00163666		P30748	moaD	-1.29796	1.26441e-33		P30748	moaD	-1.23377	2.3315e-14
P0AFX0	hpf	1.862	2.19393e-62		P0AFX0	hpf	1.25436	0.626089		P0AFX0	hpf	13.5526	1		P0AFX0	hpf	0.588998	1		P75936	flgD	-0.353535	1		P75936	flgD	16.2173	1		P75936	flgD	17.2265	1		P75936	flgD	2.20179	0.377006
P18393	ybdZ	0.266615	0.007844		P18393	ybdZ	0.215148	0.0926733		P18393	ybdZ	0.385921	1		P18393	ybdZ	13.8058	1		P60595	hisH	-1.8863	1.00821e-44		P60595	hisH	-1.0627	1.56974e-24		P60595	hisH	16.1113	1		P60595	hisH	2.1645	0.376954
P0AD42	pgpC	0.42325	1		P0AD42	pgpC	1.20233	0.625908		P0AD42	pgpC	0.496626	1		P0AD42	pgpC	0.540177	1		P0A9N0	npr	0.22914	0.0641108		P0A9N0	npr	-0.326964	0.00626689		P0A9N0	npr	-0.240554	0.153594		P0A9N0	npr	0.593657	4.00848e-05
P65870	queD	0.372631	1		P65870	queD	1.11294	0.626395		P65870	queD	0.445921	1		P65870	queD	0.445652	1		P60340	truB	3.63472	2.65158e-158		P60340	truB	-0.496257	3.3757e-05		P60340	truB	-1.21626	1.48437e-14		P60340	truB	2.06222	0.376767
P60595	hisH	0.341875	1		P60595	hisH	1.2	0.625798		P60595	hisH	0.415446	1		P60595	hisH	0.540306	1		P0AE48	ytfP	-1.40239	1.65751e-30		P0AE48	ytfP	-0.00337084	0.97656		P0AE48	ytfP	-0.241686	0.0599127		P0AE48	ytfP	-14.6815	1
P39337	yjgM	0.345663	1		P39337	yjgM	1.73171	0.625635		P39337	yjgM	0.419122	1		P39337	yjgM	1.08407	1		P0AGG2	tesB	-0.286106	1		P0AGG2	tesB	1.60382	0.626074		P0AGG2	tesB	-1.31518	1.8525e-23		P0AGG2	tesB	2.18683	6.49437e-07
P77473	ylaB	0.369327	1		P77473	ylaB	1.16677	0.625894		P77473	ylaB	0.442418	1		P77473	ylaB	0.504726	1		P0ABF4	eutM	-0.147539	0.24686		P0ABF4	eutM	-0.697411	3.56502e-11		P0ABF4	eutM	-0.892281	4.57925e-12		P0ABF4	eutM	-17.0392	1
P29680	hemE	0.33056	1		P29680	hemE	1.00726	0.625817		P29680	hemE	0.404169	1		P29680	hemE	0.346149	1		P0A8E5	yacL	-0.817658	1.84785e-11		P0A8E5	yacL	-0.842216	4.84624e-09		P0A8E5	yacL	-1.64643	3.49558e-40		P0A8E5	yacL	-17.1622	1
P0AGM9	xanP	0.321475	1		P0AGM9	xanP	1.22831	0.626099		P0AGM9	xanP	0.394892	1		P0AGM9	xanP	0.56337	1		P0ACZ4	evgA	16.8229	0		P0ACZ4	evgA	-1.43534	3.0007e-41		P0ACZ4	evgA	-0.483052	0.00265404		P0ACZ4	evgA	-12.4482	1
P21151	fadA	0.276893	1		P21151	fadA	1.31711	0.625979		P21151	fadA	0.350232	1		P21151	fadA	0.653742	0.626009		P77774	bamB	0.619199	4.94743e-06		P77774	bamB	-0.105253	0.333975		P77774	bamB	0.119559	0.373027		P77774	bamB	-12.8913	1
P17952	murC	0.278557	1		P17952	murC	1.18046	0.625907		P17952	murC	0.352346	1		P17952	murC	0.517289	1		P0A7H6	recR	-14.3671	0		P0A7H6	recR	-13.367	1		P0A7H6	recR	0.437405	0.00725958		P0A7H6	recR	2.12546	0.377094
P04425	gshB	0.373313	1		P04425	gshB	-14.5104	0		P04425	gshB	0.446716	1		P04425	gshB	0.70927	0.625918		P39408	yjjV	-0.257901	1		P39408	yjjV	1.24371	0.626769		P39408	yjjV	1.28795	1.70574e-16		P39408	yjjV	2.32256	0.126191
P0A7D1	pth	0.177496	0.0424042		P0A7D1	pth	0.330153	0.0285448		P0A7D1	pth	16.5055	1		P0A7D1	pth	0.0712214	0.474459		P77348	mppA	-0.203907	1		P77348	mppA	1.00502	0.626729		P77348	mppA	15.191	1		P77348	mppA	2.08341	0.376942
P00887	aroH	0.306284	1		P00887	aroH	1.24686	0.625918		P00887	aroH	0.379836	1		P00887	aroH	0.58361	1		P0A898	ybeY	0.372331	0.000463874		P0A898	ybeY	2.46732	5.81727e-116		P0A898	ybeY	1.71092	4.03489e-43		P0A898	ybeY	-13.4122	1
P37626	yhiI	-10.4324	4.02629e-158		P37626	yhiI	-0.957857	3.52865e-12		P37626	yhiI	1.27373	0.376314		P37626	yhiI	0.574444	1		P0ACB7	hemY	-2.35182	2.22758e-14		P0ACB7	hemY	-1.17722	2.7544e-30		P0ACB7	hemY	18.1607	4.28315e-197		P0ACB7	hemY	-12.839	1
P0AGE4	sstT	-12.867	0		P0AGE4	sstT	-2.26653	9.21941e-47		P0AGE4	sstT	0.121183	1		P0AGE4	sstT	0.465374	1		A5A614	yciZ	-2.26759	1.91149e-26		A5A614	yciZ	-3.33379	2.08223e-141		A5A614	yciZ	0.884455	0.000467699		A5A614	yciZ	3.67502	6.23537e-218
P09053	avtA	0.539593	1		P09053	avtA	0.832357	1		P09053	avtA	0.612499	1		P09053	avtA	0.178052	1		P64519	yodD	15.7054	0		P64519	yodD	19.9534	1		P64519	yodD	-15.5639	6.56759e-242		P64519	yodD	-15.5622	1
P77529	ydjN	0.410721	1		P77529	ydjN	-1.14168	6.29934e-16		P77529	ydjN	0.484294	1		P77529	ydjN	0.576261	1		P10371	hisA	0.759909	1.6962e-10		P10371	hisA	-0.58917	5.31102e-07		P10371	hisA	14.5451	1		P10371	hisA	-12.0807	1
P76216	astB	0.420447	1		P76216	astB	1.33321	0.626386		P76216	astB	0.493942	1		P76216	astB	15.1028	1		P77717	ybaY	14.6171	0		P77717	ybaY	1.36934	1.39508e-27		P77717	ybaY	-16.0067	1		P77717	ybaY	-13.7595	1
P60560	guaC	0.344307	1.85082e-05		P60560	guaC	-15.2434	0		P60560	guaC	15.0424	1		P60560	guaC	0.512732	1		P77611	rsxC	-18.2778	0		P77611	rsxC	-1.40659	6.54353e-32		P77611	rsxC	-5.53848	1		P77611	rsxC	-18.0259	1
P0A7I4	prfC	0.581869	1		P0A7I4	prfC	-12.6768	2.51384e-294		P0A7I4	prfC	0.655563	1		P0A7I4	prfC	0.450908	1		P0AAJ8	hybA	15.1874	0		P0AAJ8	hybA	-2.72068	9.16122e-115		P0AAJ8	hybA	-1.07615	7.9023e-13		P0AAJ8	hybA	-13.9407	1
P31979	nuoF	0.334782	1		P31979	nuoF	1.26847	0.625928		P31979	nuoF	0.408222	1		P31979	nuoF	0.606386	1		P62620	ispG	-0.753283	2.3279e-09		P62620	ispG	-0.0661121	0.589246		P62620	ispG	17.239	1		P62620	ispG	-13.5954	1
P76524	ypdF	-14.5984	0		P76524	ypdF	-3.27544	3.97606e-91		P76524	ypdF	-14.1442	1		P76524	ypdF	13.183	1		P26646	acuI; yhdH	-15.1274	0		P26646	acuI; yhdH	-12.389	1		P26646	acuI; yhdH	15.3816	1		P26646	acuI; yhdH	19.4454	1
																				P0ABS8	holE	0.259487	0.0307139		P0ABS8	holE	-0.4656	0.000114846		P0ABS8	holE	-0.514168	7.6149e-05		P0ABS8	holE	0.983185	6.04301e-23
																				P23003	trmA	-0.213056	1		P23003	trmA	15.5197	1		P23003	trmA	16.8358	1		P23003	trmA	20.0962	1
																				P05825	fepA	-0.31197	0.0152172		P05825	fepA	-0.56207	8.64455e-08		P05825	fepA	-0.974456	0.629515		P05825	fepA	2.21801	0.377008
										PI ML GP:	Post induction Mid-log Growth phase									P12994	ybhB	-0.139798	1		P12994	ybhB	0.989779	0.626291		P12994	ybhB	16.0772	1		P12994	ybhB	2.0655	0.377035
																				P76344	zinT	0.736062	1.02064e-09		P76344	zinT	-0.445814	1.36321e-05		P76344	zinT	12.8028	2.51383e-237		P76344	zinT	2.18429	0.377099
										ES GP:	Early stationary Growth phase									P64455	ydcY	0.115083	0.191849		P64455	ydcY	-0.941953	4.12611e-16		P64455	ydcY	-1.22153	1.2175e-41		P64455	ydcY	-5.20913	2.54495e-225
																				P75938	flgF	14.8253	0		P75938	flgF	15.1741	1		P75938	flgF	15.9402	1		P75938	flgF	2.16338	0.376903
																				P37182	hybD	15.9849	0		P37182	hybD	1.08973	0.6264		P37182	hybD	16.8937	1		P37182	hybD	7.3715	1
																				Q46864	mqsA	-2.58305	2.43571e-25		Q46864	mqsA	0.0908954	0.389893		Q46864	mqsA	-1.26225	0.381193		Q46864	mqsA	-14.2968	1
																				P0A6D0	argR	-15.289	0		P0A6D0	argR	0.626536	5.25204e-09		P0A6D0	argR	1.13682	4.24187e-15		P0A6D0	argR	2.70105	1.95103e-146
																				P46837	yhgF	0.333102	0.00127903		P46837	yhgF	0.0922413	0.540144		P46837	yhgF	-1.5221	3.35238e-21		P46837	yhgF	-1.09489	1.14688e-14
																				P33355	yehS	-1.03839	6.15802e-17		P33355	yehS	0.59065	7.60533e-09		P33355	yehS	-1.68814	4.40914e-68		P33355	yehS	-0.505491	3.7345e-09
																				P0A951	speG	-0.317798	1		P0A951	speG	1.13179	0.626312		P0A951	speG	15.708	1		P0A951	speG	24.9838	1
																				P0A6T3	galK	-0.197051	1		P0A6T3	galK	1.04047	0.626155		P0A6T3	galK	-0.541663	0.000855968		P0A6T3	galK	2.1146	0.626153
																				Q46845	yghU	-14.5059	0		Q46845	yghU	1.20941	0.626261		Q46845	yghU	16.9962	1		Q46845	yghU	2.28687	0.126305
																				P77748	ydiJ	0.256055	0.0446645		P77748	ydiJ	1.00308	4.62863e-25		P77748	ydiJ	16.4388	1		P77748	ydiJ	20.0389	1
																				P0A9E5	fnr	-1.5663	5.12644e-47		P0A9E5	fnr	0.229566	0.0939859		P0A9E5	fnr	-0.475198	0.00223351		P0A9E5	fnr	2.82108	6.11998e-117
																				P0AEI4	rimO	0.364909	0.00285734		P0AEI4	rimO	0.732035	3.39007e-12		P0AEI4	rimO	15.4226	1		P0AEI4	rimO	-13.6735	1
																				P36672	treB	-0.23872	1		P36672	treB	0.986937	0.626694		P36672	treB	1.53473	3.67371e-30		P36672	treB	2.06598	0.376815
																				P31992	pptA	0.77703	1.27658e-12		P31992	pptA	-1.43205	3.68973e-27		P31992	pptA	-1.23296	3.72455e-24		P31992	pptA	-17.0844	1
																				P42641	obgE	0.872935	3.22492e-13		P42641	obgE	0.181596	0.167213		P42641	obgE	-1.92236	9.3984e-69		P42641	obgE	-16.4501	1
																				P0A9R7	ftsE	-0.247634	1		P0A9R7	ftsE	1.0208	0.626145		P0A9R7	ftsE	-0.913724	0.630079		P0A9R7	ftsE	-13.4371	1
																				P0AAT2	ybdF	0.0794821	0.529468		P0AAT2	ybdF	0.154986	0.134488		P0AAT2	ybdF	-1.10325	2.90795e-16		P0AAT2	ybdF	-14.9347	1
																				P0A7P5	C813_RS46735; rpmH; AL524_RS03050; AB182_RS31090	0.0771081	0.421597		P0A7P5	C813_RS46735; rpmH; AL524_RS03050; AB182_RS31090	-2.15388	1.00906e-58		P0A7P5	C813_RS46735; rpmH; AL524_RS03050; AB182_RS31090	-3.48966	8.81969e-210		P0A7P5	C813_RS46735; rpmH; AL524_RS03050; AB182_RS31090	2.50661	5.23179e-55
																				Q2M7X4	yicS	0.00293914	0.978255		Q2M7X4	yicS	0.935799	8.2099e-15		Q2M7X4	yicS	-1.41542	4.21513e-28		Q2M7X4	yicS	4.97078	1
																				P23873	hipB	0.443929	0.000375355		P23873	hipB	-0.317952	0.00325393		P23873	hipB	-1.46979	7.37489e-30		P23873	hipB	-15.1055	1
																				P39371	nanM	-2.001	6.01632e-55		P39371	nanM	-0.408627	0.000151535		P39371	nanM	13.0286	6.15957e-245		P39371	nanM	2.09674	0.626124
																				P00909	trpC	-0.102129	0.481714		P00909	trpC	-0.597838	3.93276e-08		P00909	trpC	-1.52019	8.44934e-25		P00909	trpC	-16.4053	1
																				P29680	hemE	0.31872	1		P29680	hemE	0.966969	0.626178		P29680	hemE	17.3161	1		P29680	hemE	2.04086	0.626146
																				P0AG99	secG	-1.56299	2.11355e-29		P0AG99	secG	0.259453	0.0861513		P0AG99	secG	0.092469	0.558149		P0AG99	secG	2.23633	0.250426
																				P0A7B5	proB	1.00705	4.70583e-17		P0A7B5	proB	-0.428816	0.000353904		P0A7B5	proB	-18.0558	1		P0A7B5	proB	2.19517	0.377168
																				P0AC19	folX	2.80009	9.77337e-108		P0AC19	folX	-2.05752	1.05059e-98		P0AC19	folX	-0.301878	0.0151238		P0AC19	folX	-17.7147	1
																				P75687	ykgI; rclB	0.279264	0.0560005		P75687	ykgI; rclB	17.0644	1		P75687	ykgI; rclB	-0.816392	0.630693		P75687	ykgI; rclB	1.91631	0.625027
																				P77444	sufS	19.0468	0		P77444	sufS	15.596	8.62851e-281		P77444	sufS	17.3352	1		P77444	sufS	1.98854	0.625039
																				P0AF59	yjdI	-1.87316	6.69392e-42		P0AF59	yjdI	0.792785	2.77258e-11		P0AF59	yjdI	-2.58797	8.41544e-69		P0AF59	yjdI	-17.4564	1
																				P0ABX2	flgC	-0.14499	1		P0ABX2	flgC	1.09915	0.626245		P0ABX2	flgC	-0.81534	0.628887		P0ABX2	flgC	2.17581	0.376944
																				P52108	rstA	-14.7108	0		P52108	rstA	1.21381	0.626658		P52108	rstA	-0.0564774	0.717416		P52108	rstA	2.29504	0.37678
																				P0AB18	tusE	-0.652919	9.85641e-07		P0AB18	tusE	-1.05625	6.51013e-21		P0AB18	tusE	-0.568963	2.79203e-05		P0AB18	tusE	-15.1271	1
																				P0AGK4	yhbY	-0.782118	1.24197e-10		P0AGK4	yhbY	-0.781356	1.09646e-16		P0AGK4	yhbY	0.4904	4.07872e-07		P0AGK4	yhbY	0.494617	2.35573e-07
																				P0A7I7	ribA	-14.4441	0		P0A7I7	ribA	-15.1256	1		P0A7I7	ribA	-0.242786	0.0730978		P0A7I7	ribA	-12.5836	1
																				O32583	thiS	-0.493938	1		O32583	thiS	1.1633	0.626388		O32583	thiS	-0.380484	0.0103587		O32583	thiS	-16.342	1
																				P0ADZ7	yajC	0.455714	2.76794e-05		P0ADZ7	yajC	0.0599156	0.525495		P0ADZ7	yajC	0.0929802	0.452217		P0ADZ7	yajC	-14.7498	1
																				P31068	fliH	-0.815796	2.21161e-08		P31068	fliH	2.62217	1.4178e-112		P31068	fliH	1.6866	4.28389e-34		P31068	fliH	1.35042	1.86643e-31
																				P00393	ndh	-0.0393983	1		P00393	ndh	0.983963	0.626266		P00393	ndh	-1.74359	4.0135e-29		P00393	ndh	-14.7405	1
																				P0A8T1	prmA	13.7487	0		P0A8T1	prmA	0.942377	0.626621		P0A8T1	prmA	1.05199	9.80101e-12		P0A8T1	prmA	-12.8032	2.26762e-223
																				P64559	cptB; ygfY; sdhE	12.7184	0		P64559	cptB; ygfY; sdhE	0.4716	0.000674628		P64559	cptB; ygfY; sdhE	5.38519	1.2767e-293		P64559	cptB; ygfY; sdhE	-14.6638	1
																				P0A8E1	ycfP	-0.801141	7.1163e-09		P0A8E1	ycfP	0.142194	0.333344		P0A8E1	ycfP	-2.90106	4.93445e-83		P0A8E1	ycfP	-12.017	6.46722e-243
																				P0AAQ6	ybaA	14.8891	3.68177e-105		P0AAQ6	ybaA	16.8744	1		P0AAQ6	ybaA	16.1367	8.32633e-123		P0AAQ6	ybaA	2.04244	0.626238
																				P0ACE0	hybC	0.263665	0.0498029		P0ACE0	hybC	0.104113	0.363734		P0ACE0	hybC	1.16148	1.6243e-13		P0ACE0	hybC	3.31748	5.03928e-158
																				P21369	pncA	-1.58439	1.47394e-28		P21369	pncA	0.728139	1.23245e-09		P21369	pncA	0.420391	0.00295103		P21369	pncA	-1.58781	1.45065e-56
																				P75954	ycfS; ldtC	-17.1905	0		P75954	ycfS; ldtC	0.878145	5.44064e-11		P75954	ycfS; ldtC	14.5482	1		P75954	ycfS; ldtC	-15.3547	1
																				P69831		-0.254316	1		P69831		1.14457	0.626318		P69831		15.3736	1		P69831		2.21769	0.125757
																				P0A9P6	deaD	-1.01255	2.03363e-15		P0A9P6	deaD	2.22497	5.46335e-110		P0A9P6	deaD	-2.14314	6.06811e-42		P0A9P6	deaD	-13.3541	1
																				P12281	moeA	-0.45943	1		P12281	moeA	-13.9074	1		P12281	moeA	-1.12479	0.630276		P12281	moeA	2.10026	0.376784
																				P06971	fhuA	-16.6504	0		P06971	fhuA	-17.1588	1		P06971	fhuA	-1.05002	0.628944		P06971	fhuA	2.05321	0.626381
																				P0A6E1	aroL	-14.9209	5.90338e-148		P0A6E1	aroL	0.0552017	0.606437		P0A6E1	aroL	13.2404	8.47208e-274		P0A6E1	aroL	2.15904	0.377057
																				P0AF63	nsrR	-14.5908	0		P0AF63	nsrR	-15.5761	7.79691e-182		P0AF63	nsrR	16.3462	1		P0AF63	nsrR	1.38004	0.626045
																				P30750	metN	14.0986	0		P30750	metN	16.0804	1		P30750	metN	-0.926042	0.629326		P30750	metN	2.15238	0.377241
																				P0AA43	rsuA	-0.354143	0.00803261		P0AA43	rsuA	0.285961	0.0328996		P0AA43	rsuA	16.3492	1		P0AA43	rsuA	2.37241	0.126199
																				P09147	galE	-0.307702	1		P09147	galE	1.08437	0.626219		P09147	galE	-0.972601	0.630488		P09147	galE	2.16127	0.377241
																				P37194	slp	-2.23382	3.80539e-56		P37194	slp	0.972464	0.626195		P37194	slp	14.3876	1		P37194	slp	2.04564	0.626388
																				P26649	glgS	-4.51931	7.71987e-232		P26649	glgS	17.2637	1		P26649	glgS	13.7446	7.11621e-274		P26649	glgS	2.07417	0.377078
																				P0A8A8	rimP	-1.00935	1.29794e-21		P0A8A8	rimP	0.139883	0.24671		P0A8A8	rimP	0.938455	8.44269e-15		P0A8A8	rimP	-16.1813	1
																				P21169	speC	-0.509426	1		P21169	speC	1.05018	0.626178		P21169	speC	15.3168	1		P21169	speC	2.12429	0.626174
																				P41407	azoR	-0.94016	8.29109e-13		P41407	azoR	1.1906	0.626117		P41407	azoR	2.8479	8.64755e-64		P41407	azoR	2.26235	0.125585
																				P09549	dedD	-1.06183	4.6963e-17		P09549	dedD	-1.23232	1.77678e-27		P09549	dedD	-1.13166	6.71405e-19		P09549	dedD	-14.5843	1
																				P31663	panC	-16.4592	0		P31663	panC	-14.1345	1		P31663	panC	15.7311	1		P31663	panC	-12.2285	1
																				P39406	rsmC	2.90362	3.30434e-113		P39406	rsmC	0.0760342	0.484497		P39406	rsmC	1.57772	3.78801e-32		P39406	rsmC	4.34404	1.20047e-271
																				P0AFX9	rseB	-0.268719	1		P0AFX9	rseB	-14.9262	1		P0AFX9	rseB	0.811893	1.32253e-07		P0AFX9	rseB	-12.6633	1
																				P37051	purU	-0.101027	1		P37051	purU	1.15016	0.626292		P37051	purU	15.6813	4.30102e-303		P37051	purU	2.22686	0.376999
																				P65807	ygeY	-0.184691	1		P65807	ygeY	-13.5453	1		P65807	ygeY	15.7807	1		P65807	ygeY	2.10543	0.377067
																				P0AB26	yceB	1.42027	7.37979e-27		P0AB26	yceB	-0.842548	1.1799e-13		P0AB26	yceB	-0.662592	7.66121e-05		P0AB26	yceB	-12.7834	1
																				P45807	ybaM	-18.03	0		P45807	ybaM	-18.9904	1		P45807	ybaM	-0.834062	0.628901		P45807	ybaM	2.20459	0.376852
																				P66948	yfgC; bepA	-0.0665556	0.619648		P66948	yfgC; bepA	0.29382	0.0128187		P66948	yfgC; bepA	-0.931896	9.64271e-09		P66948	yfgC; bepA	-12.7018	1
																				P25888	rhlE	2.47768	1.7834e-31		P25888	rhlE	0.165202	0.191978		P25888	rhlE	-1.17706	0.630767		P25888	rhlE	18.7759	1
																				P07001	pntA	0.677605	8.85479e-05		P07001	pntA	-0.444997	4.88369e-05		P07001	pntA	-0.927393	1.93593e-06		P07001	pntA	-15.7576	1
																				P52096	yaeR	-14.701	0		P52096	yaeR	1.16463	0.626697		P52096	yaeR	-2.26084	2.71886e-63		P52096	yaeR	3.04225	1.92206e-166
																				P0AF08	mrp	-0.40215	1		P0AF08	mrp	1.11071	0.626237		P0AF08	mrp	-1.06761	0.630374		P0AF08	mrp	2.18745	0.376928
																				P22186	mraZ	14.7073	0		P22186	mraZ	-1.06701	3.33008e-18		P22186	mraZ	-1.28576	4.40639e-25		P22186	mraZ	-13.2232	1
																				P37685	aldB	13.4821	0		P37685	aldB	-13.6158	1		P37685	aldB	-2.49903	1.11098e-71		P37685	aldB	4.74568	1.34838e-277
																				P63386	mlaF	-18.407	0		P63386	mlaF	-17.256	1		P63386	mlaF	18.2088	1		P63386	mlaF	2.11228	0.377122
																				P0A8I1	yqgF	16.2566	0		P0A8I1	yqgF	-2.22949	1.86783e-91		P0A8I1	yqgF	15.5441	1		P0A8I1	yqgF	2.22972	0.377012
																				P23522	garL	-0.277151	1		P23522	garL	1.08559	0.626694		P23522	garL	14.5108	1		P23522	garL	-11.7189	1
																				P09099	xylB	-1.6928	2.59856e-36		P09099	xylB	15.4685	1		P09099	xylB	0.639431	4.0749e-05		P09099	xylB	2.10754	0.377031
																				P60752	msbA	1.41598	2.8704e-06		P60752	msbA	-1.77428	2.76669e-59		P60752	msbA	15.7117	8.2654e-110		P60752	msbA	19.0177	1
																				P76145	tam	-0.278081	1		P76145	tam	1.07549	0.626086		P76145	tam	-0.95094	0.628779		P76145	tam	2.14758	0.625543
																				P0A988	dnaN	-0.554514	1		P0A988	dnaN	1.29975	0.626775		P0A988	dnaN	14.6136	3.6478e-177		P0A988	dnaN	2.37854	0.126196
																				P0A937	bamE	-14.7128	0		P0A937	bamE	15.903	1		P0A937	bamE	-0.893739	0.629309		P0A937	bamE	-13.9029	1
																				P0A6M4	dtd	-0.246276	1		P0A6M4	dtd	0.979082	0.626283		P0A6M4	dtd	18.7536	1		P0A6M4	dtd	2.05574	0.37715
																				P60716	lipA	1.06257	3.87478e-15		P60716	lipA	-0.41235	0.00143363		P60716	lipA	-0.975344	0.62896		P60716	lipA	-13.4789	1
																				P07762	glgB	-0.303338	1		P07762	glgB	1.04001	0.626169		P07762	glgB	13.6664	2.05072e-259		P07762	glgB	2.11392	0.62626
																				Q46856	yqhD	-14.6187	0		Q46856	yqhD	15.1606	1		Q46856	yqhD	-2.38536	7.08051e-45		Q46856	yqhD	19.1595	1
																				P67701	higA	-14.4454	0		P67701	higA	-0.096254	0.356379		P67701	higA	-1.31369	1.5623e-15		P67701	higA	-14.474	1
																				P33221	purT	-1.09683	1.00155e-06		P33221	purT	0.2894	0.0158382		P33221	purT	-1.01879	1		P33221	purT	2.29236	0.376801
																				P25745	mnmA	-0.220939	1		P25745	mnmA	1.10519	0.62674		P25745	mnmA	16.5275	1		P25745	mnmA	2.18327	0.37707
																				P64517	yodC	-0.270459	1		P64517	yodC	1.03502	0.626275		P64517	yodC	-0.942189	0.628815		P64517	yodC	-15.3343	1
																				P0AD05	yecA	-13.7926	0		P0AD05	yecA	1.06686	0.626129		P0AD05	yecA	16.4899	1		P0AD05	yecA	4.04143	4.32939e-210
																				P0AEN8	fucU	-0.26073	1		P0AEN8	fucU	1.0065	0.626237		P0AEN8	fucU	-2.73234	8.85457e-101		P0AEN8	fucU	-15.1204	1
																				P76217	astD	-0.20434	1		P76217	astD	1.09461	0.626844		P76217	astD	15.9431	1		P76217	astD	18.6072	1
																				P75960	cobB	0.188257	0.179035		P75960	cobB	0.1393	0.192391		P75960	cobB	2.25202	6.04382e-40		P75960	cobB	-13.3853	1
																				P65294	ygdR; AL524_RS07695	-14.3938	0		P65294	ygdR; AL524_RS07695	1.00974	0.626165		P65294	ygdR; AL524_RS07695	-0.906988	0.628983		P65294	ygdR; AL524_RS07695	-15.7839	1
																				P0AE70	mazF	-15.4336	0		P0AE70	mazF	-15.5848	1		P0AE70	mazF	-0.996735	0.63043		P0AE70	mazF	1.3286	4.71125e-35
																				P0C960	emtA	15.1943	0		P0C960	emtA	0.00555142	0.961331		P0C960	emtA	-2.22595	4.22096e-40		P0C960	emtA	-14.0066	1
																				P0AAG0	dppD	-0.217367	1		P0AAG0	dppD	15.7349	1		P0AAG0	dppD	15.3272	1		P0AAG0	dppD	2.12084	0.376759
																				P08997	aceB	14.997	0		P08997	aceB	0.0714453	0.808905		P08997	aceB	16.5936	1		P08997	aceB	1.80768	0.625022
																				P76227	ynjH	1.87239	1.98866e-47		P76227	ynjH	1.52495	2.12817e-28		P76227	ynjH	0.10798	0.428974		P76227	ynjH	-14.6926	1
																				P0A6J5	dadA	-15.5392	0		P0A6J5	dadA	1.09729	0.626214		P0A6J5	dadA	15.0876	1		P0A6J5	dadA	2.17416	0.376865
																				P0A6P5	der	-0.234218	1		P0A6P5	der	-0.359826	0.00016435		P0A6P5	der	0.845172	2.21512e-16		P0A6P5	der	2.1351	0.626318
																				P0A9D4	cysE	-0.375242	1		P0A9D4	cysE	-14.3829	1		P0A9D4	cysE	16.2219	1		P0A9D4	cysE	18.6103	1
																				P65292	ygdI	1.11751	5.90404e-21		P65292	ygdI	2.62602	7.65622e-40		P65292	ygdI	-0.267359	0.0315566		P65292	ygdI	-15.7443	1.76178e-249
																				P17117	nfsA	-0.263167	1		P17117	nfsA	1.10817	0.626361		P17117	nfsA	16.2444	1		P17117	nfsA	2.184	0.377092
																				P0ADB7	ecnB	0.727984	1.38188e-11		P0ADB7	ecnB	0.966623	3.14582e-22		P0ADB7	ecnB	-1.88129	1.24858e-45		P0ADB7	ecnB	-15.8951	1
																				P0AD12	yeeZ	-0.692077	1.39727e-08		P0AD12	yeeZ	-0.244767	0.0225707		P0AD12	yeeZ	-0.915591	1.1148e-12		P0AD12	yeeZ	2.59356	4.71833e-124
																				P32157	yiiM	-0.347272	1		P32157	yiiM	-12.5797	1		P32157	yiiM	15.2292	1		P32157	yiiM	-12.6344	1
																				P23917	mak	-0.505526	1		P23917	mak	1.17965	0.626284		P23917	mak	-1.184	0.381238		P23917	mak	2.25626	0.126246
																				P64604	mlaD	1.77911	1.24031e-26		P64604	mlaD	-0.835717	2.29785e-11		P64604	mlaD	-0.511128	0.00324556		P64604	mlaD	-13.7417	1
																				P25714	yidC	0.695095	4.20752e-06		P25714	yidC	-0.467539	0.000476834		P25714	yidC	14.525	7.41716e-300		P25714	yidC	-12.7075	1
																				P0ADC1	lptE	-0.350412	1		P0ADC1	lptE	1.10577	0.626121		P0ADC1	lptE	-1.01855	0.629316		P0ADC1	lptE	2.18144	0.377222
																				P08189	fimF	1.98557	1.63661e-53		P08189	fimF	1.07034	3.17711e-22		P08189	fimF	-0.932879	0.629199		P08189	fimF	2.14883	0.625785
																				P77735	yajO	-0.268219	1		P77735	yajO	1.02074	0.626746		P77735	yajO	-0.935337	0.629697		P77735	yajO	2.09844	0.377085
																				P40191	pdxK	-0.0639623	1		P40191	pdxK	-14.0943	1		P40191	pdxK	14.9526	2.56238e-307		P40191	pdxK	2.18567	0.376775
																				P0A8B2	smrB	-0.0605739	0.623025		P0A8B2	smrB	1.03194	4.71494e-14		P0A8B2	smrB	-1.70701	1.08151e-25		P0A8B2	smrB	-14.0902	1
																				P06992	rsmA	-14.4735	0		P06992	rsmA	-16.8797	1		P06992	rsmA	16.4345	1		P06992	rsmA	-18.9953	1
																				P0ADE4	tamA; ytfM	16.2509	0		P0ADE4	tamA; ytfM	-2.67071	2.7475e-89		P0ADE4	tamA; ytfM	-0.897787	0.629738		P0ADE4	tamA; ytfM	2.07114	0.376763
																				P77162	AB185_RS30275; ykfB	0.856172	1.5317e-13		P77162	AB185_RS30275; ykfB	-1.20599	1.22178e-23		P77162	AB185_RS30275; ykfB	-1.4906	5.12347e-30		P77162	AB185_RS30275; ykfB	-16.3634	1
																				P0ADX5	yhfG	-0.74442	5.31728e-10		P0ADX5	yhfG	0.111683	0.244979		P0ADX5	yhfG	-1.72045	1.45191e-33		P0ADX5	yhfG	-16.1814	1
																				P0AET8	hdhA	-0.429219	0.0183681		P0AET8	hdhA	-1.26193	4.40667e-28		P0AET8	hdhA	17.8923	1		P0AET8	hdhA	2.22467	0.376775
																				P77432	lsrK	-0.276377	1		P77432	lsrK	1.51731	0.626071		P77432	lsrK	15.0063	1		P77432	lsrK	2.58452	0.125132
																				P0ADA7	osmB	0.080112	0.580636		P0ADA7	osmB	1.15943	0.626265		P0ADA7	osmB	-0.91851	0.6288		P0ADA7	osmB	-12.6143	1
																				P64530	rcnR	0.0837503	0.62971		P64530	rcnR	-0.614579	4.60717e-08		P64530	rcnR	-0.886593	1.39387e-05		P64530	rcnR	-13.1142	1
																				P45795	yrdB	18.0326	0		P45795	yrdB	17.8614	1		P45795	yrdB	15.9855	1		P45795	yrdB	2.37876	0.250022
																				P0ACA1	yibF	-0.776633	1.99748e-07		P0ACA1	yibF	14.671	1		P0ACA1	yibF	16.4338	1		P0ACA1	yibF	2.19394	0.377097
																				P0A6V8	glk	-0.257825	1		P0A6V8	glk	1.25596	0.62613		P0A6V8	glk	-0.0599826	0.705713		P0A6V8	glk	2.33185	0.126356
																				P0C0L7	proP	2.58707	2.06706e-31		P0C0L7	proP	-2.43166	2.70236e-113		P0C0L7	proP	-1.73054	1.84378e-15		P0C0L7	proP	-17.1127	1
																				P76506	mlaA	-0.789045	7.90352e-09		P76506	mlaA	0.0581862	0.585377		P76506	mlaA	1.03848	8.00913e-10		P76506	mlaA	7.40933	1
																				P0ABU0	menB	-15.1913	0		P0ABU0	menB	-0.43047	0.00166375		P0ABU0	menB	-1.07666	0.629776		P0ABU0	menB	2.06421	0.376746
																				P00547	thrB	-1.3149	9.2185e-19		P00547	thrB	1.10161	1.83321e-24		P00547	thrB	12.6058	6.95962e-197		P00547	thrB	4.3044	4.15325e-270
																				P0A964	cheW	14.0806	0		P0A964	cheW	17.6636	1		P0A964	cheW	16.6113	1		P0A964	cheW	19.769	1
																				P0A8Y3	yihX	-15.5481	0		P0A8Y3	yihX	0.968033	0.626268		P0A8Y3	yihX	-0.25483	0.0864188		P0A8Y3	yihX	17.6137	1
																				P37745	rfbC	-0.151812	0.414942		P37745	rfbC	-14.0676	1		P37745	rfbC	1.85935	4.41044e-20		P37745	rfbC	-11.9828	1
																				P76422	thiD	-0.0528646	1		P76422	thiD	1.27305	0.626687		P76422	thiD	-0.723318	0.628858		P76422	thiD	2.3528	0.126096
																				P76121	yddH	-0.178703	1		P76121	yddH	1.45076	0.62677		P76121	yddH	-0.845777	0.629611		P76121	yddH	2.52921	0.126183
																				P0AA95	yacC	-15.0414	0		P0AA95	yacC	0.104157	0.353869		P0AA95	yacC	-0.840178	0.630648		P0AA95	yacC	-12.2658	1
																				P06149	dld	14.0439	0		P06149	dld	-0.0444614	0.688895		P06149	dld	-1.53207	4.42392e-20		P06149	dld	-13.0963	1
																				P76128	ddpA	16.3439	0		P76128	ddpA	-16.6259	1		P76128	ddpA	14.3233	9.85127e-300		P76128	ddpA	22.1747	1
																				P17952	murC	14.6138	0		P17952	murC	-1.85248	1.49429e-59		P17952	murC	-0.952219	0.630101		P17952	murC	2.19505	0.250707
																				P39366	sgcX	-0.0947084	1		P39366	sgcX	0.95469	0.626249		P39366	sgcX	-0.755541	1		P39366	sgcX	2.02711	0.625753
																				P76394	yegJ	-0.28463	1		P76394	yegJ	-14.6585	1		P76394	yegJ	-0.951789	0.629666		P76394	yegJ	2.10496	0.377115
																				P0A7I4	prfC	0.122579	0.350112		P0A7I4	prfC	-15.3707	1		P0A7I4	prfC	-15.5277	1		P0A7I4	prfC	2.28029	0.126281
																				P75780	fiu	0.128546	1		P75780	fiu	1.13753	0.626267		P75780	fiu	-0.533483	1		P75780	fiu	2.21402	0.37698
																				P15770	aroE	-0.28838	1		P15770	aroE	1.08342	0.626126		P15770	aroE	16.1446	1		P15770	aroE	2.15875	0.377274
																				Q57261	truD	-0.370128	1		Q57261	truD	1.02918	0.626157		Q57261	truD	15.2573	1		Q57261	truD	2.10408	0.37733
																				P0AF48	yjbQ	-0.308504	1		P0AF48	yjbQ	1.06573	0.626228		P0AF48	yjbQ	16.2683	1		P0AF48	yjbQ	2.14007	0.376859
																				P0AG14	sohB	-0.167102	1		P0AG14	sohB	0.913227	0.626676		P0AG14	sohB	-0.832393	0.630328		P0AG14	sohB	1.99254	0.376791
																				P0ACX5	ydhZ	0.400092	0.000748875		P0ACX5	ydhZ	0.821839	2.1742e-10		P0ACX5	ydhZ	-15.2138	1.63654e-293		P0ACX5	ydhZ	-13.2322	1
																				P66817	diaA	-0.310662	1		P66817	diaA	0.988133	0.626703		P66817	diaA	-0.97942	0.62905		P66817	diaA	2.06777	0.376767
																				P75957	lolD	1.68992	6.47661e-39		P75957	lolD	-11.9756	1		P75957	lolD	2.07775	3.22093e-39		P75957	lolD	-12.1511	1
																				P43329	hrpA	15.9461	0		P43329	hrpA	0.267663	0.0225383		P43329	hrpA	-1.00072	0.629268		P43329	hrpA	-11.9807	1
																				Q46893	ispD	-15.6433	0		Q46893	ispD	0.614024	5.20222e-08		Q46893	ispD	0.272366	0.0415551		Q46893	ispD	-14.5095	1
																				P56262	ysgA	-1.7903	1.55719e-38		P56262	ysgA	1.19104	0.626151		P56262	ysgA	15.0128	1		P56262	ysgA	2.26662	0.126412
																				P69506	ytfE	-0.3373	1		P69506	ytfE	0.975029	0.626653		P69506	ytfE	-0.497626	0.00167181		P69506	ytfE	-13.3929	1
																				P0A9A2	ftnB	-2.18657	6.72355e-66		P0A9A2	ftnB	0.104727	0.33099		P0A9A2	ftnB	-2.08832	4.63792e-52		P0A9A2	ftnB	3.69468	1.02703e-242
																				P0A830	dctA	-0.263537	1		P0A830	dctA	1.17409	0.626684		P0A830	dctA	17.8021	1		P0A830	dctA	5.23949	1
																				P77252	ykgE	-0.214124	1		P77252	ykgE	1.06922	0.626388		P77252	ykgE	14.9001	1		P77252	ykgE	2.14643	0.377155
																				P08179	purN	-15.7053	0		P08179	purN	-0.369435	0.000299872		P08179	purN	-0.805108	0.628828		P08179	purN	2.1583	0.376989
																				P0AC84	gloB	-0.314306	1		P0AC84	gloB	1.37623	0.626687		P0AC84	gloB	14.0908	9.01184e-289		P0AC84	gloB	2.4562	0.126078
																				P52095	ldcC	-0.256495	1		P52095	ldcC	1.12695	0.62628		P52095	ldcC	-2.29348	2.16539e-46		P52095	ldcC	2.19975	0.125769
																				P75913	ghrA	-0.832898	3.75358e-10		P75913	ghrA	1.04373	0.626681		P75913	ghrA	-0.94718	0.628871		P75913	ghrA	2.12096	0.377106
																				P33232	lldD	-0.41253	1		P33232	lldD	1.03677	0.626688		P33232	lldD	-1.07605	0.630867		P33232	lldD	2.1168	0.376747
																				P0A9T4	tas	-0.596252	1		P0A9T4	tas	1.17801	0.626694		P0A9T4	tas	-1.26117	0.630198		P0A9T4	tas	2.25838	0.376752
																				P76341	hiuH	0.356546	0.00909017		P76341	hiuH	-1.60686	4.21922e-36		P76341	hiuH	-0.930629	2.90135e-08		P76341	hiuH	-13.5708	1
																				P0AE78	ybeX	-0.265302	1		P0AE78	ybeX	0.969702	0.626214		P0AE78	ybeX	15.7464	1		P0AE78	ybeX	2.04595	0.376878
																				P69805	manZ	0.182097	0.15912		P69805	manZ	-16.6714	1		P69805	manZ	-16.8505	1		P69805	manZ	-13.9775	1
																				P0ABL3	napB	15.048	0		P0ABL3	napB	-14.1969	1		P0ABL3	napB	-17.5696	1		P0ABL3	napB	2.49653	2.58407e-122
																				P0A9C9	glpX	2.66797	4.81078e-91		P0A9C9	glpX	-2.33384	8.74626e-84		P0A9C9	glpX	-2.39042	2.90199e-82		P0A9C9	glpX	1.09978	2.40032e-35
																				P18393	ybdZ	-0.391686	0.00265353		P18393	ybdZ	1.12647	1.77998e-09		P18393	ybdZ	-0.386101	0.0199986		P18393	ybdZ	-12.9262	1
																				P76539	ypeA	-0.370657	1		P76539	ypeA	0.930014	0.626638		P76539	ypeA	14.2069	3.67103e-258		P76539	ypeA	2.01071	0.376773
																				P27253	scpA	1.00792	3.55613e-21		P27253	scpA	-0.321368	0.00713976		P27253	scpA	-0.676974	2.68479e-08		P27253	scpA	4.21833	1
																				P0AC13	folP	-0.280297	1		P0AC13	folP	0.997402	0.626743		P0AC13	folP	15.5418	1		P0AC13	folP	2.07571	0.376955
																				P77454	glsA; ybaS	-4.17162	1.29949e-168		P77454	glsA; ybaS	0.0977938	0.387646		P77454	glsA; ybaS	-1.06312	0.630614		P77454	glsA; ybaS	2.30318	0.376777
																				P37631	yhiN	-0.336612	1		P37631	yhiN	1.39871	0.626692		P37631	yhiN	14.2207	8.23086e-305		P37631	yhiN	2.47847	0.126084
																				P02918	mrcA	-0.288694	1		P02918	mrcA	1.01258	0.626334		P02918	mrcA	-0.955847	0.629684		P02918	mrcA	2.08824	0.377044
																				P0A8C1	ybjQ	0.520288	6.27352e-06		P0A8C1	ybjQ	0.61678	3.05101e-09		P0A8C1	ybjQ	14.5839	1		P0A8C1	ybjQ	-12.1789	1
																				P64638	feoC	-0.844227	2.01606e-09		P64638	feoC	0.0805755	0.452816		P64638	feoC	-1.02292	0.628798		P64638	feoC	2.12982	0.626283
																				P0A7Q1	APT61_RS13030; rpmI; GLAD_RS02275; AB182_RS10255	0.517652	2.87238e-07		P0A7Q1	APT61_RS13030; rpmI; GLAD_RS02275; AB182_RS10255	-2.58995	8.20024e-89		P0A7Q1	APT61_RS13030; rpmI; GLAD_RS02275; AB182_RS10255	-1.85441	9.90258e-62		P0A7Q1	APT61_RS13030; rpmI; GLAD_RS02275; AB182_RS10255	-2.21648	6.74438e-97
																				P64612	yhcM; zapE	0.769637	0.00011531		P64612	yhcM; zapE	16.302	1		P64612	yhcM; zapE	-1.28725	0.63071		P64612	yhcM; zapE	2.15108	0.377045
																				P0AFI2	parC	-0.167687	1		P0AFI2	parC	-16.2008	1		P0AFI2	parC	-0.837643	0.628919		P0AFI2	parC	2.28113	0.126237
																				P67699	yddM	-16.1989	0		P67699	yddM	1.41796	2.26122e-41		P67699	yddM	-0.859687	0.630551		P67699	yddM	-15.0426	1
																				P0AFI7	pdxH	-0.358572	1		P0AFI7	pdxH	1.16928	0.626047		P0AFI7	pdxH	15.3766	1.86729e-281		P0AFI7	pdxH	2.24203	0.125845
																				P0A6L7	uxaB	-0.302283	1		P0A6L7	uxaB	1.06403	0.626277		P0A6L7	uxaB	15.9122	1		P0A6L7	uxaB	-11.3289	1
																				P02929	tonB	-0.169905	1		P02929	tonB	1.10412	0.626296		P02929	tonB	-0.836092	0.62993		P02929	tonB	2.18054	0.37705
																				P0ACR9	mprA	-0.233579	0.0701268		P0ACR9	mprA	3.99325	6.21392e-247		P0ACR9	mprA	1.09953	1.35607e-15		P0ACR9	mprA	-13.9212	1
																				P51020	mhpE	-14.3768	0		P51020	mhpE	1.15265	0.62622		P51020	mhpE	-15.6416	1		P51020	mhpE	-12.5023	1
																				P0A6Z6	nikR	-17.0055	0		P0A6Z6	nikR	16.4842	1		P0A6Z6	nikR	-0.603421	6.53575e-06		P0A6Z6	nikR	-12.8713	1
																				P40710	nlpE	15.1313	0		P40710	nlpE	-0.656189	1.49696e-08		P40710	nlpE	15.3944	1		P40710	nlpE	2.26114	0.376795
																				P0AC81	gloA	-1.05243	1.03443e-16		P0AC81	gloA	0.915054	2.71071e-13		P0AC81	gloA	0.047372	0.662006		P0AC81	gloA	-17.5277	1
																				P37759	rfbB	-0.0106916	0.932173		P37759	rfbB	0.219914	0.0512217		P37759	rfbB	-16.2814	1		P37759	rfbB	2.13118	0.376793
																				P0A8R7	ycjF	0.768641	2.73979e-08		P0A8R7	ycjF	16.9114	1		P0A8R7	ycjF	-0.375011	0.0261939		P0A8R7	ycjF	-13.2176	1
																				P76073	ynaE	3.26707	3.23639e-142		P76073	ynaE	0.758736	2.48559e-10		P76073	ynaE	-0.295325	0.0641831		P76073	ynaE	-14.1029	1
																				P77712	fadM	0.0440613	1		P77712	fadM	1.14724	0.626144		P77712	fadM	16.4777	1		P77712	fadM	2.22229	0.126285
																				P0A6J8	ddlA	-0.405642	0.00588753		P0A6J8	ddlA	0.406997	0.000106338		P0A6J8	ddlA	15.318	1		P0A6J8	ddlA	2.14215	0.377067
																				P39286	rsgA	-15.1385	0		P39286	rsgA	-0.618984	0.00454666		P39286	rsgA	15.4659	1		P39286	rsgA	-13.8136	1.91197e-165
																				P0A9F3	cysB	-0.416405	1		P0A9F3	cysB	1.01367	0.626157		P0A9F3	cysB	-1.08769	0.628813		P0A9F3	cysB	2.08816	0.626103
																				P62517	opgH	-0.270016	1		P62517	opgH	-16.2971	1		P62517	opgH	-16.1902	1		P62517	opgH	-13.435	1
																				P0A8Y5	yidA	1.11091	4.91802e-19		P0A8Y5	yidA	-0.570399	7.58424e-08		P0A8Y5	yidA	-0.771836	5.98288e-07		P0A8Y5	yidA	2.21123	0.376773
																				P36673	treR	14.7207	0		P36673	treR	-14.4396	1		P36673	treR	-1.04246	0.630773		P36673	treR	2.16555	0.376992
																				P37648	yhjJ	-0.183848	1		P37648	yhjJ	1.14711	0.626078		P37648	yhjJ	-0.850319	0.629845		P37648	yhjJ	2.21689	0.250664
																				P78055	fsaA	-0.207308	1		P78055	fsaA	1.12187	0.626157		P78055	fsaA	-0.875918	0.629117		P78055	fsaA	2.19618	0.37701
																				P31678	otsB	0.438274	0.000319184		P31678	otsB	0.634973	4.57668e-05		P31678	otsB	16.1343	1		P31678	otsB	-15.5583	1
																				P76034	yciT	-0.265253	1		P76034	yciT	1.1862	0.626725		P76034	yciT	-0.929418	0.630738		P76034	yciT	2.26541	0.376905
																				P46923	torZ	-2.81321	0.00858254		P46923	torZ	1.14904	0.626816		P46923	torZ	-3.51192	0.000528072		P46923	torZ	2.22766	0.377006
																				P77488	dxs	-0.256385	1		P77488	dxs	1.12397	0.626699		P77488	dxs	-0.922047	0.63017		P77488	dxs	2.20334	0.376865
																				P0A959	alaA	-0.219436	1		P0A959	alaA	1.05127	0.626232		P0A959	alaA	-0.887897	0.629164		P0A959	alaA	2.1278	0.376912
																				P36979	rlmN	15.3202	0		P36979	rlmN	2.1428	6.35859e-83		P36979	rlmN	-0.872495	0.629538		P36979	rlmN	2.09131	0.626139
																				P76176	ydgD	1.51094	7.93621e-27		P76176	ydgD	15.3449	1		P76176	ydgD	-0.346688	0.032476		P76176	ydgD	-13.5474	1
																				P0ADR8	ygdH	-0.235555	1		P0ADR8	ygdH	1.14017	0.626175		P0ADR8	ygdH	15.9393	1		P0ADR8	ygdH	3.23317	1.48397e-191
																				P37617	zntA	-0.268219	1		P37617	zntA	-15.4382	1		P37617	zntA	-0.935337	0.629705		P37617	zntA	2.18304	0.376761
																				P31828	pqqL	0.810961	7.86539e-10		P31828	pqqL	1.04441	7.09104e-13		P31828	pqqL	2.2451	2.95521e-65		P31828	pqqL	-17.1671	1
																				P09546	putA	-0.197633	1		P09546	putA	1.19942	0.626088		P09546	putA	-0.866097	0.629133		P09546	putA	2.2711	0.125649
																				P77781	ydiI; menI	-1.06821	1		P77781	ydiI; menI	1.04062	0.626388		P77781	ydiI; menI	13.7554	9.39426e-18		P77781	ydiI; menI	2.11772	0.377145
																				P23845	cysN	3.35038	7.02812e-146		P23845	cysN	1.07866	1.27258e-18		P23845	cysN	-1.19372	1.08847e-19		P23845	cysN	21.81	1
																				P69874	potA	-0.268219	1		P69874	potA	0.987542	0.626641		P69874	potA	15.7282	1		P69874	potA	2.06847	0.376771
																				P76231	yeaC	-0.379823	1		P76231	yeaC	1.51758	0.377689		P76231	yeaC	-1.0406	0.630839		P76231	yeaC	-10.844	1
																				P0ACV4	yciS	-0.236013	1		P0ACV4	yciS	1.21429	0.626124		P0ACV4	yciS	-0.899235	0.630623		P0ACV4	yciS	2.29013	0.126348
																				P11289	yfiL	-0.0685298	1		P11289	yfiL	1.15681	0.626694		P11289	yfiL	-0.73091	1		P11289	yfiL	2.23628	0.376854
																				P0AF61	yjdK; ghoS	-0.215548	1		P0AF61	yjdK; ghoS	0.934473	0.62663		P0AF61	yjdK; ghoS	-0.883901	0.629235		P0AF61	yjdK; ghoS	-12.3819	5.42865e-233
																				P75931	yceM	-0.0564897	1		P75931	yceM	1.14047	0.626137		P75931	yceM	-0.724709	0.629144		P75931	yceM	2.21598	0.377292
																				P0AD57	ispB	-0.360077	1		P0AD57	ispB	0.979824	0.626162		P0AD57	ispB	-1.02911	0.629076		P0AD57	ispB	2.05328	0.626288
																				P0A8Z0	yciA	-16.5888	0		P0A8Z0	yciA	-15.7706	1		P0A8Z0	yciA	-17.2166	1		P0A8Z0	yciA	2.1909	0.376872
																				P31475	yieP	-0.274159	1		P31475	yieP	1.19949	0.626066		P31475	yieP	16.4866	1		P31475	yieP	2.27218	0.125889
																				P77529	ydjN	-0.235129	1		P77529	ydjN	1.2641	0.626683		P77529	ydjN	-0.901669	0.629859		P77529	ydjN	2.34434	0.126079
																				P64459	yncJ	-17.3235	0		P64459	yncJ	1.12928	0.626136		P64459	yncJ	-1.03017	0.629598		P64459	yncJ	2.20474	0.377317
																				P10384	fadL	-0.410574	1		P10384	fadL	0.960822	0.626225		P10384	fadL	-1.08073	0.62891		P10384	fadL	2.03695	0.626142
																				P0AAB4	ubiD	-14.3534	0		P0AAB4	ubiD	1.083	0.626051		P0AAB4	ubiD	-0.683956	1.48526e-05		P0AAB4	ubiD	2.15192	0.250395
																				P15286	flk	14.1947	0		P15286	flk	-0.80757	1.21311e-11		P15286	flk	-14.8291	5.22995e-305		P15286	flk	-12.6333	1
																				Q46919	yqcC	-1.50435	3.34557e-29		Q46919	yqcC	-1.71264	7.19863e-32		Q46919	yqcC	-1.01129	1.11527e-10		Q46919	yqcC	-14.3719	1
																				P13016	ampD	-14.2803	0		P13016	ampD	-12.4546	1		P13016	ampD	0.37836	0.0191412		P13016	ampD	-11.9047	1
																				P40120	opgD	-0.0888654	1		P40120	opgD	1.33886	3.32599e-37		P40120	opgD	0.849962	2.3292e-10		P40120	opgD	-14.9402	1
																				P0A7E3	pyrE	-0.675062	1		P0A7E3	pyrE	-12.9643	1		P0A7E3	pyrE	-0.775264	0.00154556		P0A7E3	pyrE	-12.5069	1
																				P0A7F9	queA	-0.126213	1		P0A7F9	queA	1.03242	0.626142		P0A7F9	queA	14.5145	2.67345e-260		P0A7F9	queA	2.10754	0.37724
																				P21361	yciG	-0.337789	1		P21361	yciG	0.999676	0.626723		P21361	yciG	-1.00482	0.629761		P21361	yciG	2.07749	0.377047
																				P64474	ydhL	0.17943	0.36465		P64474	ydhL	0.320918	0.0128541		P64474	ydhL	14.4431	8.07313e-298		P64474	ydhL	-12.3782	1
																				P0ACS5	zntR	-0.245098	1		P0ACS5	zntR	15.7296	1		P0ACS5	zntR	15.4809	1		P0ACS5	zntR	2.1875	0.376836
																				P63228	gmhB	-0.236765	1		P63228	gmhB	1.1193	0.626072		P63228	gmhB	-0.906311	0.629015		P63228	gmhB	2.19513	0.377116
																				P0A840	surE; umpG	-0.233811	1		P0A840	surE; umpG	1.12547	0.626129		P0A840	surE; umpG	-0.899356	0.63025		P0A840	surE; umpG	2.19985	0.377005
																				P27833	rffA; wecE	-0.3921	1		P27833	rffA; wecE	0.93573	0.62668		P27833	rffA; wecE	-1.06004	0.629383		P27833	rffA; wecE	2.01459	0.376816
																				P0A8Y8	entH	-0.259914	1		P0A8Y8	entH	1.05022	0.626226		P0A8Y8	entH	-0.926223	0.629973		P0A8Y8	entH	2.12685	0.376894

## Sheet: Sheet 2
Gene Enrichment analysis
M15_LB_Mid-log growth phase							M15_LB_late-log growth phase							M15_M9_PI-Mid-log growth phase							M15_M9_late-log growth phase							DH5⍺ _LB_PI-Mid-log phase						DH5⍺ _LB_Late-log phase						DH5⍺ _M9_PI-Mid-log phase						DH5⍺_M9_late-log phase
Sl No	Pathway	No. of genes	percentage	weblink; Click to get gene list for a category:		Sl No	Pathway	No. of genes	percentage	weblink; Click to get gene list for a category:		Sl No	Pathway	No. of genes	percentage	weblink; Click to get gene list for a category:		Sl No	Pathway	No. of genes	percentage	weblink; Click to get gene list for a category:		Sl No	Pathway	No. of genes	percentage	weblink; Click to get gene list for a category:		Sl No	Pathway	No. of genes	percentage	weblink; Click to get gene list for a category:		Sl No	Pathway	No. of genes	percentage	weblink; Click to get gene list for a category:		Sl No	Pathway	No. of genes	percentage	weblink; Click to get gene list for a category:
1	Beta3 adrenergic receptor signaling pathway (P04379)	1	0.009	5-Hydroxytryptamine degredation (P04372)		1	De novo pyrimidine deoxyribonucleotide biosynthesis (P02739)	1	0.012	5-Hydroxytryptamine degredation (P04372)		1	De novo pyrimidine deoxyribonucleotide biosynthesis (P02739)	2	0.021	5-Hydroxytryptamine degredation (P04372)		1	Axon guidance mediated by semaphorins (P00007)	1	0.01			1	De novo purine biosynthesis (P02738)	7	0.047	5-Hydroxytryptamine degredation (P04372)		1	De novo pyrimidine deoxyribonucleotide biosynthesis (P02739)	2	0.01	5-Hydroxytryptamine degredation (P04372)		1	De novo pyrimidine deoxyribonucleotide biosynthesis (P02739)	1	0.012	5-Hydroxytryptamine degredation (P04372)		1	O-antigen biosynthesis (P02757)	3	0.065	5-Hydroxytryptamine degredation (P04372)
2	Beta2 adrenergic receptor signaling pathway (P04378)	1	0.009	5HT1 type receptor mediated signaling pathway (P04373)		2	De novo purine biosynthesis (P02738)	8	0.096	Adenine and hypoxanthine salvage pathway (P02723)		2	De novo purine biosynthesis (P02738)	4	0.043	ATP synthesis (P02721)		2	De novo purine biosynthesis (P02738)	7	0.067	5-Hydroxytryptamine degredation (P04372)		2	Angiogenesis (P00005)	1	0.007	ATP synthesis (P02721)		2	De novo purine biosynthesis (P02738)	16	0.082	ATP synthesis (P02721)		2	De novo purine biosynthesis (P02738)	8	0.096	Adenine and hypoxanthine salvage pathway (P02723)		2	Aminobutyrate degradation (P02726)	1	0.022	ATP synthesis (P02721)
3	Beta1 adrenergic receptor signaling pathway (P04377)	1	0.009	5HT2 type receptor mediated signaling pathway (P04374)		3	Purine metabolism (P02769)	1	0.012	Aminobutyrate degradation (P02726)		3	Angiogenesis (P00005)	1	0.011	Acetate utilization (P02722)		3	Purine metabolism (P02769)	1	0.01	Acetate utilization (P02722)		3	Cysteine biosynthesis (P02737)	3	0.02	Acetate utilization (P02722)		3	Angiogenesis (P00005)	1	0.005	Acetate utilization (P02722)		3	Purine metabolism (P02769)	1	0.012	Aminobutyrate degradation (P02726)		3	Vitamin B6 metabolism (P02787)	1	0.022	Acetate utilization (P02722)
4	De novo pyrimidine deoxyribonucleotide biosynthesis (P02739)	1	0.009	5HT3 type receptor mediated signaling pathway (P04375)		4	Coenzyme A biosynthesis (P02736)	1	0.012	Arginine biosynthesis (P02728)		4	Cysteine biosynthesis (P02737)	1	0.011	Alanine biosynthesis (P02724)		4	Interleukin signaling pathway (P00036)	1	0.01	Adenine and hypoxanthine salvage pathway (P02723)		4	Proline biosynthesis (P02768)	3	0.02	Adenine and hypoxanthine salvage pathway (P02723)		4	Cysteine biosynthesis (P02737)	2	0.01	Adenine and hypoxanthine salvage pathway (P02723)		4	Coenzyme A biosynthesis (P02736)	1	0.012	Arginine biosynthesis (P02728)		4	N-acetylglucosamine metabolism (P02756)	2	0.043	Aminobutyrate degradation (P02726)
5	5HT4 type receptor mediated signaling pathway (P04376)	1	0.009	5HT4 type receptor mediated signaling pathway (P04376)		5	Proline biosynthesis (P02768)	1	0.012	Coenzyme A biosynthesis (P02736)		5	Coenzyme A biosynthesis (P02736)	1	0.011	Aminobutyrate degradation (P02726)		5	Proline biosynthesis (P02768)	1	0.01	Aminobutyrate degradation (P02726)		5	Phenylpropionate degradation (P02767)	2	0.013	Alanine biosynthesis (P02724)		5	Interleukin signaling pathway (P00036)	1	0.005	Alanine biosynthesis (P02724)		5	Proline biosynthesis (P02768)	1	0.012	Coenzyme A biosynthesis (P02736)		5	Methylcitrate cycle (P02754)	1	0.022	Arginine biosynthesis (P02728)
6	De novo purine biosynthesis (P02738)	6	0.052	Acetate utilization (P02722)		6	Phenylpropionate degradation (P02767)	1	0.012	De novo purine biosynthesis (P02738)		6	Proline biosynthesis (P02768)	1	0.011	Angiogenesis (P00005)		6	Phenylpropionate degradation (P02767)	1	0.01	Arginine biosynthesis (P02728)		6	Phenylethylamine degradation (P02766)	1	0.007	Allantoin degradation (P02725)		6	Proline biosynthesis (P02768)	3	0.015	Allantoin degradation (P02725)		6	Phenylpropionate degradation (P02767)	1	0.012	De novo purine biosynthesis (P02738)		6	Acetate utilization (P02722)	1	0.022	Ascorbate degradation (P02729)
7	5HT3 type receptor mediated signaling pathway (P04375)	1	0.009	Adenine and hypoxanthine salvage pathway (P02723)		7	5-Hydroxytryptamine degredation (P04372)	3	0.036	De novo pyrimidine deoxyribonucleotide biosynthesis (P02739)		7	5-Hydroxytryptamine degredation (P04372)	2	0.021	Arginine biosynthesis (P02728)		7	5-Hydroxytryptamine degredation (P04372)	3	0.029	Asparagine and aspartate biosynthesis (P02730)		7	5-Hydroxytryptamine degredation (P04372)	5	0.033	Aminobutyrate degradation (P02726)		7	Coenzyme A biosynthesis (P02736)	1	0.005	Aminobutyrate degradation (P02726)		7	5-Hydroxytryptamine degredation (P04372)	3	0.036	De novo pyrimidine deoxyribonucleotide biosynthesis (P02739)		7	ATP synthesis (P02721)	1	0.022	Asparagine and aspartate biosynthesis (P02730)
8	Cysteine biosynthesis (P02737)	1	0.009	Aminobutyrate degradation (P02726)		8	Phenylethylamine degradation (P02766)	1	0.012	De novo pyrimidine ribonucleotides biosythesis (P02740)		8	Chorismate biosynthesis (P02734)	3	0.032	Ascorbate degradation (P02729)		8	Chorismate biosynthesis (P02734)	4	0.038	Axon guidance mediated by semaphorins (P00007)		8	Chorismate biosynthesis (P02734)	4	0.027	Angiogenesis (P00005)		8	Phenylpropionate degradation (P02767)	2	0.01	Angiogenesis (P00005)		8	Phenylethylamine degradation (P02766)	1	0.012	De novo pyrimidine ribonucleotides biosythesis (P02740)		8	Lysine biosynthesis (P02751)	3	0.065	Chorismate biosynthesis (P02734)
9	Interleukin signaling pathway (P00036)	1	0.009	Arginine biosynthesis (P02728)		9	Phenylalanine biosynthesis (P02765)	1	0.012	Formyltetrahydrofolate biosynthesis (P02743)		9	Phenylethylamine degradation (P02766)	1	0.011	Asparagine and aspartate biosynthesis (P02730)		9	Phenylalanine biosynthesis (P02765)	1	0.01	Chorismate biosynthesis (P02734)		9	Phenylalanine biosynthesis (P02765)	1	0.007	Arginine biosynthesis (P02728)		9	Phenylethylamine degradation (P02766)	1	0.005	Arginine biosynthesis (P02728)		9	Phenylalanine biosynthesis (P02765)	1	0.012	Formyltetrahydrofolate biosynthesis (P02743)		9	Threonine biosynthesis (P02781)	1	0.022	Cysteine biosynthesis (P02737)
10	Proline biosynthesis (P02768)	2	0.017	Ascorbate degradation (P02729)		10	Peptidoglycan biosynthesis (P02763)	1	0.012	Gamma-aminobutyric acid synthesis (P04384)		10	Phenylalanine biosynthesis (P02765)	1	0.011	Chorismate biosynthesis (P02734)		10	Peptidoglycan biosynthesis (P02763)	1	0.01	De novo purine biosynthesis (P02738)		10	Peptidoglycan biosynthesis (P02763)	2	0.013	Ascorbate degradation (P02729)		10	5-Hydroxytryptamine degredation (P04372)	6	0.031	Ascorbate degradation (P02729)		10	Peptidoglycan biosynthesis (P02763)	1	0.012	Gamma-aminobutyric acid synthesis (P04384)		10	Hypoxia response via HIF activation (P00030)	1	0.022	De novo purine biosynthesis (P02738)
11	5HT2 type receptor mediated signaling pathway (P04374)	1	0.009	Asparagine and aspartate biosynthesis (P02730)		11	Hypoxia response via HIF activation (P00030)	1	0.012	Glycolysis (P00024)		11	Peptidoglycan biosynthesis (P02763)	1	0.011	Coenzyme A biosynthesis (P02736)		11	Hypoxia response via HIF activation (P00030)	1	0.01	De novo pyrimidine ribonucleotides biosythesis (P02740)		11	Asparagine and aspartate biosynthesis (P02730)	2	0.013	Asparagine and aspartate biosynthesis (P02730)		11	Chorismate biosynthesis (P02734)	6	0.031	Asparagine and aspartate biosynthesis (P02730)		11	Hypoxia response via HIF activation (P00030)	1	0.012	Glycolysis (P00024)		11	De novo purine biosynthesis (P02738)	5	0.109	De novo pyrimidine ribonucleotides biosythesis (P02740)
12	Coenzyme A biosynthesis (P02736)	1	0.009	Beta1 adrenergic receptor signaling pathway (P04377)		12	Pentose phosphate pathway (P02762)	2	0.024	Histidine biosynthesis (P02747)		12	Asparagine and aspartate biosynthesis (P02730)	2	0.021	Cysteine biosynthesis (P02737)		12	Asparagine and aspartate biosynthesis (P02730)	1	0.01	Formyltetrahydrofolate biosynthesis (P02743)		12	Pentose phosphate pathway (P02762)	3	0.02	Chorismate biosynthesis (P02734)		12	Phenylalanine biosynthesis (P02765)	1	0.005	Cholesterol biosynthesis (P00014)		12	Pentose phosphate pathway (P02762)	2	0.024	Histidine biosynthesis (P02747)		12	Proline biosynthesis (P02768)	1	0.022	Flavin biosynthesis (P02741)
13	5HT1 type receptor mediated signaling pathway (P04373)	1	0.009	Beta2 adrenergic receptor signaling pathway (P04378)		13	Pantothenate biosynthesis (P02761)	1	0.012	Hypoxia response via HIF activation (P00030)		13	Pentose phosphate pathway (P02762)	4	0.043	De novo purine biosynthesis (P02738)		13	Pentose phosphate pathway (P02762)	3	0.029	Fructose galactose metabolism (P02744)		13	Pantothenate biosynthesis (P02761)	2	0.013	Cysteine biosynthesis (P02737)		13	Peptidoglycan biosynthesis (P02763)	3	0.015	Chorismate biosynthesis (P02734)		13	Pantothenate biosynthesis (P02761)	1	0.012	Hypoxia response via HIF activation (P00030)		13	Cysteine biosynthesis (P02737)	1	0.022	Formyltetrahydrofolate biosynthesis (P02743)
14	5-Hydroxytryptamine degredation (P04372)	2	0.017	Beta3 adrenergic receptor signaling pathway (P04379)		14	Arginine biosynthesis (P02728)	5	0.06	Isoleucine biosynthesis (P02748)		14	Huntington disease (P00029)	1	0.011	De novo pyrimidine deoxyribonucleotide biosynthesis (P02739)		14	Pantothenate biosynthesis (P02761)	1	0.01	Gamma-aminobutyric acid synthesis (P04384)		14	Huntington disease (P00029)	2	0.013	De novo purine biosynthesis (P02738)		14	Hypoxia response via HIF activation (P00030)	1	0.005	Coenzyme A biosynthesis (P02736)		14	Arginine biosynthesis (P02728)	5	0.06	Isoleucine biosynthesis (P02748)		14	Phenylpropionate degradation (P02767)	1	0.022	Glutamine glutamate conversion (P02745)
15	Chorismate biosynthesis (P02734)	1	0.009	Carnitine metabolism (P02733)		15	Wnt signaling pathway (P00057)	1	0.012	Leucine biosynthesis (P02749)		15	Ascorbate degradation (P02729)	1	0.011	De novo pyrimidine ribonucleotides biosythesis (P02740)		15	PRPP biosynthesis (P02760)	1	0.01	Glutamine glutamate conversion (P02745)		15	Ascorbate degradation (P02729)	1	0.007	De novo pyrimidine ribonucleotides biosythesis (P02740)		15	Pentose phosphate pathway (P02762)	5	0.026	Cysteine biosynthesis (P02737)		15	Wnt signaling pathway (P00057)	1	0.012	Leucine biosynthesis (P02749)		15	Chorismate biosynthesis (P02734)	1	0.022	Heme biosynthesis (P02746)
16	Phenylalanine biosynthesis (P02765)	1	0.009	Chorismate biosynthesis (P02734)		16	Ornithine degradation (P02758)	1	0.012	Lysine biosynthesis (P02751)		16	Arginine biosynthesis (P02728)	6	0.064	Formyltetrahydrofolate biosynthesis (P02743)		16	Arginine biosynthesis (P02728)	5	0.048	Glycolysis (P00024)		16	Arginine biosynthesis (P02728)	7	0.047	Flavin biosynthesis (P02741)		16	Asparagine and aspartate biosynthesis (P02730)	2	0.01	De novo purine biosynthesis (P02738)		16	Ornithine degradation (P02758)	1	0.012	Lysine biosynthesis (P02751)		16	Parkinson disease (P00049)	1	0.022	Hypoxia response via HIF activation (P00030)
17	Carnitine metabolism (P02733)	1	0.009	Coenzyme A biosynthesis (P02736)		17	Aminobutyrate degradation (P02726)	2	0.024	Mannose metabolism (P02752)		17	Pyridoxal-5-phosphate biosynthesis (P02759)	1	0.011	Gamma-aminobutyric acid synthesis (P04384)		17	Aminobutyrate degradation (P02726)	2	0.019	Heme biosynthesis (P02746)		17	Pyridoxal-5-phosphate biosynthesis (P02759)	3	0.02	Formyltetrahydrofolate biosynthesis (P02743)		17	Pantothenate biosynthesis (P02761)	2	0.01	De novo pyrimidine deoxyribonucleotide biosynthesis (P02739)		17	Aminobutyrate degradation (P02726)	2	0.024	Mannose metabolism (P02752)		17	Pantothenate biosynthesis (P02761)	1	0.022	Leucine biosynthesis (P02749)
18	Coenzyme A linked carnitine metabolism (P02732)	1	0.009	Coenzyme A linked carnitine metabolism (P02732)		18	Glycolysis (P00024)	1	0.012	Methionine biosynthesis (P02753)		18	Wnt signaling pathway (P00057)	1	0.011	Glutamine glutamate conversion (P02745)		18	Glycolysis (P00024)	6	0.058	Histidine biosynthesis (P02747)		18	Wnt signaling pathway (P00057)	2	0.013	Gamma-aminobutyric acid synthesis (P04384)		18	PRPP biosynthesis (P02760)	1	0.005	De novo pyrimidine ribonucleotides biosythesis (P02740)		18	Glycolysis (P00024)	1	0.012	Methionine biosynthesis (P02753)		18	Asparagine and aspartate biosynthesis (P02730)	1	0.022	Lysine biosynthesis (P02751)
19	Peptidoglycan biosynthesis (P02763)	1	0.009	Cortocotropin releasing factor receptor signaling pathway (P04380)		19	O-antigen biosynthesis (P02757)	2	0.024	N-acetylglucosamine metabolism (P02756)		19	Ornithine degradation (P02758)	1	0.011	Glycolysis (P00024)		19	O-antigen biosynthesis (P02757)	4	0.038	Hypoxia response via HIF activation (P00030)		19	Ornithine degradation (P02758)	1	0.007	Glutamine glutamate conversion (P02745)		19	Huntington disease (P00029)	2	0.01	Flavin biosynthesis (P02741)		19	O-antigen biosynthesis (P02757)	2	0.024	N-acetylglucosamine metabolism (P02756)		19	Leucine biosynthesis (P02749)	1	0.022	Methylcitrate cycle (P02754)
20	Hypoxia response via HIF activation (P00030)	1	0.009	Cysteine biosynthesis (P02737)		20	Xanthine and guanine salvage pathway (P02788)	2	0.024	O-antigen biosynthesis (P02757)		20	Aminobutyrate degradation (P02726)	2	0.021	Heme biosynthesis (P02746)		20	Xanthine and guanine salvage pathway (P02788)	2	0.019	Interleukin signaling pathway (P00036)		20	Aminobutyrate degradation (P02726)	4	0.027	Glycolysis (P00024)		20	Ascorbate degradation (P02729)	2	0.01	Formyltetrahydrofolate biosynthesis (P02743)		20	Xanthine and guanine salvage pathway (P02788)	2	0.024	O-antigen biosynthesis (P02757)		20	Heme biosynthesis (P02746)	1	0.022	N-acetylglucosamine metabolism (P02756)
21	Pentose phosphate pathway (P02762)	4	0.034	De novo purine biosynthesis (P02738)		21	N-acetylglucosamine metabolism (P02756)	3	0.036	Ornithine degradation (P02758)		21	Glycolysis (P00024)	5	0.053	Histidine biosynthesis (P02747)		21	N-acetylglucosamine metabolism (P02756)	2	0.019	Isoleucine biosynthesis (P02748)		21	Glycolysis (P00024)	6	0.04	Heme biosynthesis (P02746)		21	Arginine biosynthesis (P02728)	9	0.046	Fructose galactose metabolism (P02744)		21	N-acetylglucosamine metabolism (P02756)	3	0.036	Ornithine degradation (P02758)		21	Glutamine glutamate conversion (P02745)	1	0.022	O-antigen biosynthesis (P02757)
22	Asparagine and aspartate biosynthesis (P02730)	2	0.017	De novo pyrimidine deoxyribonucleotide biosynthesis (P02739)		22	Vitamin B6 metabolism (P02787)	2	0.024	Oxidative stress response (P00046)		22	O-antigen biosynthesis (P02757)	3	0.032	Huntington disease (P00029)		22	Vitamin B6 metabolism (P02787)	2	0.019	Leucine biosynthesis (P02749)		22	Allantoin degradation (P02725)	1	0.007	Histidine biosynthesis (P02747)		22	Pyridoxal-5-phosphate biosynthesis (P02759)	4	0.021	Gamma-aminobutyric acid synthesis (P04384)		22	Vitamin B6 metabolism (P02787)	2	0.024	Oxidative stress response (P00046)		22	Salvage pyrimidine ribonucleotides (P02775)	2	0.043	Pantothenate biosynthesis (P02761)
23	Pantothenate biosynthesis (P02761)	2	0.017	De novo pyrimidine ribonucleotides biosythesis (P02740)		23	Adenine and hypoxanthine salvage pathway (P02723)	2	0.024	Pantothenate biosynthesis (P02761)		23	Alanine biosynthesis (P02724)	1	0.011	Isoleucine biosynthesis (P02748)		23	Adenine and hypoxanthine salvage pathway (P02723)	1	0.01	Lipoate_biosynthesis (P02750)		23	O-antigen biosynthesis (P02757)	6	0.04	Huntington disease (P00029)		23	Wnt signaling pathway (P00057)	2	0.01	Glutamine glutamate conversion (P02745)		23	Adenine and hypoxanthine salvage pathway (P02723)	2	0.024	Pantothenate biosynthesis (P02761)		23	Salvage pyrimidine deoxyribonucleotides (P02774)	2	0.043	Parkinson disease (P00049)
24	Huntington disease (P00029)	2	0.017	Dopamine receptor mediated signaling pathway (P05912)		24	Valine biosynthesis (P02785)	2	0.024	Parkinson disease (P00049)		24	N-acetylglucosamine metabolism (P02756)	1	0.011	Leucine biosynthesis (P02749)		24	Acetate utilization (P02722)	2	0.019	Lysine biosynthesis (P02751)		24	Alanine biosynthesis (P02724)	1	0.007	Isoleucine biosynthesis (P02748)		24	Vitamin D metabolism and pathway (P04396)	1	0.005	Glycolysis (P00024)		24	Valine biosynthesis (P02785)	2	0.024	Parkinson disease (P00049)		24	Formyltetrahydrofolate biosynthesis (P02743)	1	0.022	Phenylpropionate degradation (P02767)
25	Ascorbate degradation (P02729)	2	0.017	Formyltetrahydrofolate biosynthesis (P02743)		25	Methionine biosynthesis (P02753)	1	0.012	Pentose phosphate pathway (P02762)		25	Vitamin B6 metabolism (P02787)	2	0.021	Lysine biosynthesis (P02751)		25	Methylcitrate cycle (P02754)	1	0.01	Mannose metabolism (P02752)		25	N-acetylglucosamine metabolism (P02756)	4	0.027	Leucine biosynthesis (P02749)		25	Ornithine degradation (P02758)	1	0.005	Heme biosynthesis (P02746)		25	Methionine biosynthesis (P02753)	1	0.012	Pentose phosphate pathway (P02762)		25	Tetrahydrofolate biosynthesis (P02742)	1	0.022	Proline biosynthesis (P02768)
26	Arginine biosynthesis (P02728)	8	0.069	Fructose galactose metabolism (P02744)		26	TCA cycle (P00051)	4	0.048	Peptidoglycan biosynthesis (P02763)		26	Acetate utilization (P02722)	2	0.021	Mannose metabolism (P02752)		26	Valine biosynthesis (P02785)	2	0.019	Methionine biosynthesis (P02753)		26	Vitamin B6 metabolism (P02787)	4	0.027	Lysine biosynthesis (P02751)		26	Aminobutyrate degradation (P02726)	3	0.015	Histidine biosynthesis (P02747)		26	TCA cycle (P00051)	4	0.048	Peptidoglycan biosynthesis (P02763)		26	Flavin biosynthesis (P02741)	1	0.022	Pyridoxal phosphate salvage pathway (P02770)
27	Pyridoxal-5-phosphate biosynthesis (P02759)	2	0.017	Gamma-aminobutyric acid synthesis (P04384)		27	Mannose metabolism (P02752)	1	0.012	Phenylalanine biosynthesis (P02765)		27	Valine biosynthesis (P02785)	3	0.032	Methionine biosynthesis (P02753)		27	Methionine biosynthesis (P02753)	1	0.01	Methylcitrate cycle (P02754)		27	Adenine and hypoxanthine salvage pathway (P02723)	1	0.007	Mannose metabolism (P02752)		27	O-antigen biosynthesis (P02757)	5	0.026	Huntington disease (P00029)		27	Mannose metabolism (P02752)	1	0.012	Phenylalanine biosynthesis (P02765)		27	Pyrimidine Metabolism (P02771)	1	0.022	Pyridoxal-5-phosphate biosynthesis (P02759)
28	Wnt signaling pathway (P00057)	1	0.009	Glutamine glutamate conversion (P02745)		28	Tryptophan biosynthesis (P02783)	1	0.012	Phenylethylamine degradation (P02766)		28	ATP synthesis (P02721)	2	0.021	N-acetylglucosamine metabolism (P02756)		28	TCA cycle (P00051)	1	0.01	N-acetylglucosamine metabolism (P02756)		28	Acetate utilization (P02722)	3	0.02	Methionine biosynthesis (P02753)		28	Glycolysis (P00024)	4	0.021	Hypoxia response via HIF activation (P00030)		28	Tryptophan biosynthesis (P02783)	1	0.012	Phenylethylamine degradation (P02766)		28	De novo pyrimidine ribonucleotides biosythesis (P02740)	1	0.022	Pyrimidine Metabolism (P02771)
29	Aminobutyrate degradation (P02726)	3	0.026	Glycolysis (P00024)		29	Lysine biosynthesis (P02751)	2	0.024	Phenylpropionate degradation (P02767)		29	Methionine biosynthesis (P02753)	2	0.021	O-antigen biosynthesis (P02757)		29	Mannose metabolism (P02752)	1	0.01	O-antigen biosynthesis (P02757)		29	Methylcitrate cycle (P02754)	1	0.007	Methylcitrate cycle (P02754)		29	Allantoin degradation (P02725)	1	0.005	Interleukin signaling pathway (P00036)		29	Lysine biosynthesis (P02751)	2	0.024	Phenylpropionate degradation (P02767)		29	Pyridoxal phosphate salvage pathway (P02770)	1	0.022	Salvage pyrimidine deoxyribonucleotides (P02774)
30	O-antigen biosynthesis (P02757)	1	0.009	Heme biosynthesis (P02746)		30	Threonine biosynthesis (P02781)	1	0.012	Proline biosynthesis (P02768)		30	Tyrosine biosynthesis (P02784)	1	0.011	Ornithine degradation (P02758)		30	Tryptophan biosynthesis (P02783)	2	0.019	PRPP biosynthesis (P02760)		30	Valine biosynthesis (P02785)	2	0.013	N-acetylglucosamine metabolism (P02756)		30	N-acetylglucosamine metabolism (P02756)	4	0.021	Isoleucine biosynthesis (P02748)		30	Threonine biosynthesis (P02781)	1	0.012	Proline biosynthesis (P02768)		30	5-Hydroxytryptamine degredation (P04372)	1	0.022	Salvage pyrimidine ribonucleotides (P02775)
31	Glycolysis (P00024)	5	0.043	Histidine biosynthesis (P02747)		31	Parkinson disease (P00049)	2	0.024	Purine metabolism (P02769)		31	TCA cycle (P00051)	1	0.011	Pentose phosphate pathway (P02762)		31	Lysine biosynthesis (P02751)	1	0.01	Pantothenate biosynthesis (P02761)		31	ATP synthesis (P02721)	2	0.013	O-antigen biosynthesis (P02757)		31	Alanine biosynthesis (P02724)	1	0.005	Leucine biosynthesis (P02749)		31	Parkinson disease (P00049)	2	0.024	Purine metabolism (P02769)		31	Ascorbate degradation (P02729)	2	0.043	Tetrahydrofolate biosynthesis (P02742)
32	Thyrotropin-releasing hormone receptor signaling pathway (P04394)	1	0.009	Huntington disease (P00029)		32	Leucine biosynthesis (P02749)	2	0.024	Pyridoxal phosphate salvage pathway (P02770)		32	Mannose metabolism (P02752)	1	0.011	Peptidoglycan biosynthesis (P02763)		32	Lipoate_biosynthesis (P02750)	1	0.01	Parkinson disease (P00049)		32	Methionine biosynthesis (P02753)	1	0.007	Ornithine degradation (P02758)		32	Vitamin B6 metabolism (P02787)	4	0.021	Lipoate_biosynthesis (P02750)		32	Leucine biosynthesis (P02749)	2	0.024	Pyridoxal phosphate salvage pathway (P02770)		32	Pyridoxal-5-phosphate biosynthesis (P02759)	1	0.022	Threonine biosynthesis (P02781)
33	N-acetylglucosamine metabolism (P02756)	1	0.009	Hypoxia response via HIF activation (P00030)		33	Isoleucine biosynthesis (P02748)	3	0.036	Pyrimidine Metabolism (P02771)		33	Tryptophan biosynthesis (P02783)	2	0.021	Phenylalanine biosynthesis (P02765)		33	Threonine biosynthesis (P02781)	2	0.019	Pentose phosphate pathway (P02762)		33	Tyrosine biosynthesis (P02784)	2	0.013	Pantothenate biosynthesis (P02761)		33	Methylmalonyl pathway (P02755)	1	0.005	Lysine biosynthesis (P02751)		33	Isoleucine biosynthesis (P02748)	3	0.036	Pyrimidine Metabolism (P02771)		33	Arginine biosynthesis (P02728)	2	0.043	Vitamin B6 metabolism (P02787)
34	Vitamin B6 metabolism (P02787)	2	0.017	Interleukin signaling pathway (P00036)		34	Histidine biosynthesis (P02747)	1	0.012	Pyruvate metabolism (P02772)		34	Lysine biosynthesis (P02751)	2	0.021	Phenylethylamine degradation (P02766)		34	Parkinson disease (P00049)	1	0.01	Peptidoglycan biosynthesis (P02763)		34	TCA cycle (P00051)	3	0.02	Parkinson disease (P00049)		34	Adenine and hypoxanthine salvage pathway (P02723)	2	0.01	Methionine biosynthesis (P02753)		34	Histidine biosynthesis (P02747)	1	0.012	Pyruvate metabolism (P02772)
35	Adenine and hypoxanthine salvage pathway (P02723)	1	0.009	Isoleucine biosynthesis (P02748)		35	Oxidative stress response (P00046)	1	0.012	Salvage pyrimidine deoxyribonucleotides (P02774)		35	Threonine biosynthesis (P02781)	1	0.011	Proline biosynthesis (P02768)		35	Leucine biosynthesis (P02749)	4	0.038	Phenylalanine biosynthesis (P02765)		35	Mannose metabolism (P02752)	1	0.007	Pentose phosphate pathway (P02762)		35	Vitamin B6 biosynthesis (P02786)	1	0.005	Methylcitrate cycle (P02754)		35	Oxidative stress response (P00046)	1	0.012	Salvage pyrimidine deoxyribonucleotides (P02774)
36	Methylcitrate cycle (P02754)	1	0.009	Leucine biosynthesis (P02749)		36	Sulfate assimilation (P02778)	1	0.012	Salvage pyrimidine ribonucleotides (P02775)		36	Thiamin metabolism (P02780)	1	0.011	Pyridoxal phosphate salvage pathway (P02770)		36	Isoleucine biosynthesis (P02748)	3	0.029	Phenylpropionate degradation (P02767)		36	Tryptophan biosynthesis (P02783)	2	0.013	Peptidoglycan biosynthesis (P02763)		36	Acetate utilization (P02722)	2	0.01	Methylmalonyl pathway (P02755)		36	Sulfate assimilation (P02778)	1	0.012	Salvage pyrimidine ribonucleotides (P02775)
37	Acetate utilization (P02722)	3	0.026	Lysine biosynthesis (P02751)		37	Gamma-aminobutyric acid synthesis (P04384)	1	0.012	Serine glycine biosynthesis (P02776)		37	Leucine biosynthesis (P02749)	1	0.011	Pyridoxal-5-phosphate biosynthesis (P02759)		37	Histidine biosynthesis (P02747)	3	0.029	Proline biosynthesis (P02768)		37	Lysine biosynthesis (P02751)	6	0.04	Phenylalanine biosynthesis (P02765)		37	Methylcitrate cycle (P02754)	1	0.005	N-acetylglucosamine metabolism (P02756)		37	Gamma-aminobutyric acid synthesis (P04384)	1	0.012	Serine glycine biosynthesis (P02776)
38	Valine biosynthesis (P02785)	1	0.009	Methylcitrate cycle (P02754)		38	Serine glycine biosynthesis (P02776)	1	0.012	Sulfate assimilation (P02778)		38	Isoleucine biosynthesis (P02748)	3	0.032	Pyruvate metabolism (P02772)		38	Sulfate assimilation (P02778)	1	0.01	Purine metabolism (P02769)		38	Threonine biosynthesis (P02781)	3	0.02	Phenylethylamine degradation (P02766)		38	Valine biosynthesis (P02785)	3	0.015	O-antigen biosynthesis (P02757)		38	Serine glycine biosynthesis (P02776)	1	0.012	Sulfate assimilation (P02778)
39	Oxytocin receptor mediated signaling pathway (P04391)	1	0.009	N-acetylglucosamine metabolism (P02756)		39	Salvage pyrimidine ribonucleotides (P02775)	2	0.024	TCA cycle (P00051)		39	Histidine biosynthesis (P02747)	1	0.011	S-adenosylmethionine biosynthesis (P02773)		39	Heme biosynthesis (P02746)	3	0.029	Pyridoxal phosphate salvage pathway (P02770)		39	Parkinson disease (P00049)	1	0.007	Phenylpropionate degradation (P02767)		39	ATP synthesis (P02721)	1	0.005	Ornithine degradation (P02758)		39	Salvage pyrimidine ribonucleotides (P02775)	2	0.024	TCA cycle (P00051)
40	Tyrosine biosynthesis (P02784)	2	0.017	O-antigen biosynthesis (P02757)		40	Formyltetrahydrofolate biosynthesis (P02743)	3	0.036	Tetrahydrofolate biosynthesis (P02742)		40	Sulfate assimilation (P02778)	1	0.011	Salvage pyrimidine deoxyribonucleotides (P02774)		40	Gamma-aminobutyric acid synthesis (P04384)	2	0.019	Pyrimidine Metabolism (P02771)		40	Leucine biosynthesis (P02749)	6	0.04	Proline biosynthesis (P02768)		40	Methionine biosynthesis (P02753)	1	0.005	PRPP biosynthesis (P02760)		40	Formyltetrahydrofolate biosynthesis (P02743)	3	0.036	Tetrahydrofolate biosynthesis (P02742)
41	Tryptophan biosynthesis (P02783)	1	0.009	Opioid prodynorphin pathway (P05916)		41	Tetrahydrofolate biosynthesis (P02742)	3	0.036	Threonine biosynthesis (P02781)		41	Heme biosynthesis (P02746)	2	0.021	Salvage pyrimidine ribonucleotides (P02775)		41	Glutamine glutamate conversion (P02745)	1	0.01	Pyruvate metabolism (P02772)		41	Isoleucine biosynthesis (P02748)	2	0.013	Pyridoxal phosphate salvage pathway (P02770)		41	Tyrosine biosynthesis (P02784)	2	0.01	Pantothenate biosynthesis (P02761)		41	Tetrahydrofolate biosynthesis (P02742)	3	0.036	Threonine biosynthesis (P02781)
42	Lysine biosynthesis (P02751)	4	0.034	Opioid proenkephalin pathway (P05915)		42	Salvage pyrimidine deoxyribonucleotides (P02774)	1	0.012	Tryptophan biosynthesis (P02783)		42	Gamma-aminobutyric acid synthesis (P04384)	1	0.011	Serine glycine biosynthesis (P02776)		42	Serine glycine biosynthesis (P02776)	1	0.01	S-adenosylmethionine biosynthesis (P02773)		42	Histidine biosynthesis (P02747)	5	0.033	Pyridoxal-5-phosphate biosynthesis (P02759)		42	TCA cycle (P00051)	2	0.01	Parkinson disease (P00049)		42	Salvage pyrimidine deoxyribonucleotides (P02774)	1	0.012	Tryptophan biosynthesis (P02783)
43	Threonine biosynthesis (P02781)	2	0.017	Opioid proopiomelanocortin pathway (P05917)		43	De novo pyrimidine ribonucleotides biosythesis (P02740)	1	0.012	Valine biosynthesis (P02785)		43	Glutamine glutamate conversion (P02745)	1	0.011	Sulfate assimilation (P02778)		43	Fructose galactose metabolism (P02744)	1	0.01	Salvage pyrimidine ribonucleotides (P02775)		43	Sulfate assimilation (P02778)	1	0.007	Pyrimidine Metabolism (P02771)		43	Tryptophan biosynthesis (P02783)	3	0.015	Pentose phosphate pathway (P02762)		43	De novo pyrimidine ribonucleotides biosythesis (P02740)	1	0.012	Valine biosynthesis (P02785)
44	Thiamin metabolism (P02780)	1	0.009	Oxytocin receptor mediated signaling pathway (P04391)		44	Pyruvate metabolism (P02772)	3	0.036	Vitamin B6 metabolism (P02787)		44	Serine glycine biosynthesis (P02776)	3	0.032	TCA cycle (P00051)		44	Salvage pyrimidine ribonucleotides (P02775)	2	0.019	Serine glycine biosynthesis (P02776)		44	Heme biosynthesis (P02746)	4	0.027	Pyruvate metabolism (P02772)		44	Lysine biosynthesis (P02751)	7	0.036	Peptidoglycan biosynthesis (P02763)		44	Pyruvate metabolism (P02772)	3	0.036	Vitamin B6 metabolism (P02787)
45	Parkinson disease (P00049)	1	0.009	Pantothenate biosynthesis (P02761)		45	Pyrimidine Metabolism (P02771)	1	0.012	Wnt signaling pathway (P00057)		45	Salvage pyrimidine ribonucleotides (P02775)	1	0.011	Tetrahydrofolate biosynthesis (P02742)		45	Formyltetrahydrofolate biosynthesis (P02743)	3	0.029	Sulfate assimilation (P02778)		45	Gamma-aminobutyric acid synthesis (P04384)	2	0.013	S-adenosylmethionine biosynthesis (P02773)		45	Lipoate_biosynthesis (P02750)	1	0.005	Phenylalanine biosynthesis (P02765)		45	Pyrimidine Metabolism (P02771)	1	0.012	Wnt signaling pathway (P00057)
46	Opioid proopiomelanocortin pathway (P05917)	1	0.009	Parkinson disease (P00049)		46	Pyridoxal phosphate salvage pathway (P02770)	1	0.012	Xanthine and guanine salvage pathway (P02788)		46	Formyltetrahydrofolate biosynthesis (P02743)	2	0.021	Thiamin metabolism (P02780)		46	Tetrahydrofolate biosynthesis (P02742)	2	0.019	TCA cycle (P00051)		46	Glutamine glutamate conversion (P02745)	1	0.007	Salvage pyrimidine deoxyribonucleotides (P02774)		46	Threonine biosynthesis (P02781)	3	0.015	Phenylethylamine degradation (P02766)		46	Pyridoxal phosphate salvage pathway (P02770)	1	0.012	Xanthine and guanine salvage pathway (P02788)
47	Leucine biosynthesis (P02749)	1	0.009	Pentose phosphate pathway (P02762)								47	Tetrahydrofolate biosynthesis (P02742)	2	0.021	Threonine biosynthesis (P02781)		47	S-adenosylmethionine biosynthesis (P02773)	1	0.01	Tetrahydrofolate biosynthesis (P02742)		47	Serine glycine biosynthesis (P02776)	4	0.027	Salvage pyrimidine ribonucleotides (P02775)		47	Thiamin metabolism (P02780)	1	0.005	Phenylpropionate degradation (P02767)
48	Opioid prodynorphin pathway (P05916)	1	0.009	Peptidoglycan biosynthesis (P02763)								48	Salvage pyrimidine deoxyribonucleotides (P02774)	1	0.011	Tryptophan biosynthesis (P02783)		48	Pyruvate metabolism (P02772)	3	0.029	Threonine biosynthesis (P02781)		48	Salvage pyrimidine ribonucleotides (P02775)	4	0.027	Serine glycine biosynthesis (P02776)		48	Parkinson disease (P00049)	1	0.005	Proline biosynthesis (P02768)
49	Isoleucine biosynthesis (P02748)	2	0.017	Phenylalanine biosynthesis (P02765)								49	S-adenosylmethionine biosynthesis (P02773)	1	0.011	Tyrosine biosynthesis (P02784)		49	De novo pyrimidine ribonucleotides biosythesis (P02740)	4	0.038	Tryptophan biosynthesis (P02783)		49	Formyltetrahydrofolate biosynthesis (P02743)	1	0.007	Sulfate assimilation (P02778)		49	Leucine biosynthesis (P02749)	6	0.031	Pyridoxal phosphate salvage pathway (P02770)
50	Opioid proenkephalin pathway (P05915)	1	0.009	Proline biosynthesis (P02768)								50	Pyruvate metabolism (P02772)	3	0.032	Valine biosynthesis (P02785)		50	Pyrimidine Metabolism (P02771)	2	0.019	Valine biosynthesis (P02785)		50	Tetrahydrofolate biosynthesis (P02742)	2	0.013	TCA cycle (P00051)		50	Isoleucine biosynthesis (P02748)	3	0.015	Pyridoxal-5-phosphate biosynthesis (P02759)
51	Histidine biosynthesis (P02747)	4	0.034	Pyridoxal-5-phosphate biosynthesis (P02759)								51	De novo pyrimidine ribonucleotides biosythesis (P02740)	3	0.032	Vitamin B6 metabolism (P02787)		51	Pyridoxal phosphate salvage pathway (P02770)	1	0.01	Vitamin B6 metabolism (P02787)		51	Salvage pyrimidine deoxyribonucleotides (P02774)	1	0.007	Tetrahydrofolate biosynthesis (P02742)		51	Thiamin biosynthesis (P02779)	2	0.01	Pyrimidine Metabolism (P02771)
52	Heme biosynthesis (P02746)	2	0.017	Pyrimidine Metabolism (P02771)								52	Pyridoxal phosphate salvage pathway (P02770)	1	0.011	Wnt signaling pathway (P00057)						Xanthine and guanine salvage pathway (P02788)		52	S-adenosylmethionine biosynthesis (P02773)	1	0.007	Threonine biosynthesis (P02781)		52	Histidine biosynthesis (P02747)	6	0.031	Pyruvate metabolism (P02772)
53	Gamma-aminobutyric acid synthesis (P04384)	1	0.009	Pyruvate metabolism (P02772)																				53	Flavin biosynthesis (P02741)	1	0.007	Tryptophan biosynthesis (P02783)		53	Cholesterol biosynthesis (P00014)	1	0.005	Salvage pyrimidine deoxyribonucleotides (P02774)
54	Glutamine glutamate conversion (P02745)	1	0.009	S-adenosylmethionine biosynthesis (P02773)																				54	Pyruvate metabolism (P02772)	3	0.02	Tyrosine biosynthesis (P02784)		54	Sulfate assimilation (P02778)	1	0.005	Salvage pyrimidine ribonucleotides (P02775)
55	Serine glycine biosynthesis (P02776)	3	0.026	Salvage pyrimidine deoxyribonucleotides (P02774)																				55	De novo pyrimidine ribonucleotides biosythesis (P02740)	3	0.02	Valine biosynthesis (P02785)		55	Heme biosynthesis (P02746)	6	0.031	Serine glycine biosynthesis (P02776)
56	Fructose galactose metabolism (P02744)	1	0.009	Salvage pyrimidine ribonucleotides (P02775)																				56	Pyrimidine Metabolism (P02771)	1	0.007	Vitamin B6 metabolism (P02787)		56	Gamma-aminobutyric acid synthesis (P04384)	2	0.01	Succinate to proprionate conversion (P02777)
57	Dopamine receptor mediated signaling pathway (P05912)	1	0.009	Serine glycine biosynthesis (P02776)																				57	Pyridoxal phosphate salvage pathway (P02770)	2	0.013	Wnt signaling pathway (P00057)		57	Succinate to proprionate conversion (P02777)	1	0.005	Sulfate assimilation (P02778)
58	Salvage pyrimidine ribonucleotides (P02775)	3	0.026	Tetrahydrofolate biosynthesis (P02742)																										58	Glutamine glutamate conversion (P02745)	2	0.01	TCA cycle (P00051)
59	Formyltetrahydrofolate biosynthesis (P02743)	1	0.009	Thiamin metabolism (P02780)																										59	Serine glycine biosynthesis (P02776)	3	0.015	Tetrahydrofolate biosynthesis (P02742)
60	Tetrahydrofolate biosynthesis (P02742)	2	0.017	Threonine biosynthesis (P02781)																										60	Fructose galactose metabolism (P02744)	3	0.015	Thiamin biosynthesis (P02779)
61	Salvage pyrimidine deoxyribonucleotides (P02774)	2	0.017	Thyrotropin-releasing hormone receptor signaling pathway (P04394)																										61	Salvage pyrimidine ribonucleotides (P02775)	4	0.021	Thiamin metabolism (P02780)
62	Cortocotropin releasing factor receptor signaling pathway (P04380)	1	0.009	Tryptophan biosynthesis (P02783)																										62	Formyltetrahydrofolate biosynthesis (P02743)	3	0.015	Threonine biosynthesis (P02781)
63	S-adenosylmethionine biosynthesis (P02773)	1	0.009	Tyrosine biosynthesis (P02784)																										63	Tetrahydrofolate biosynthesis (P02742)	6	0.031	Tryptophan biosynthesis (P02783)
64	Pyruvate metabolism (P02772)	1	0.009	Valine biosynthesis (P02785)																										64	Salvage pyrimidine deoxyribonucleotides (P02774)	2	0.01	Tyrosine biosynthesis (P02784)
65	De novo pyrimidine ribonucleotides biosythesis (P02740)	3	0.026	Vitamin B6 metabolism (P02787)																										65	Flavin biosynthesis (P02741)	2	0.01	Valine biosynthesis (P02785)
66	Pyrimidine Metabolism (P02771)	2	0.017	Wnt signaling pathway (P00057)																										66	Pyruvate metabolism (P02772)	3	0.015	Vitamin B6 biosynthesis (P02786)
																														67	De novo pyrimidine ribonucleotides biosythesis (P02740)	5	0.026	Vitamin B6 metabolism (P02787)
																														68	Pyrimidine Metabolism (P02771)	1	0.005	Vitamin D metabolism and pathway (P04396)
																														69	Pyridoxal phosphate salvage pathway (P02770)	2	0.01	Wnt signaling pathway (P00057)

## Sheet: Sheet3
			M15_LB Mid-log phase_Down		M15_LB Mid-log phase_Up		M15_LB Late-log phase_Down		M15_LB Late-log phase_Up			DH5⍺_LB Mid-log phase_Down		DH5⍺_LB Mid-log phase_Up		DH5⍺_LB Late-log phase_Down		DH5⍺_LB Late-log phase_Up					M15_M9 Mid-log phase_Down		M15_M9 Mid-log phase_Up		M15_M9 Late-log phase_Down		M15_M9 Late-log phase_Up			DH5⍺_M9 Mid-log phase_Down		DH5⍺_M9 Mid-log phase_Up		DH5⍺_M9 Late-log phase_Down		DH5⍺_M9 Late-log phase_Up
	Carbohydrate metabolism	Genes	FC	P value	FC	P value	FC	P value	FC	P value		FC	P value	FC	P value	FC	P value	FC	P value		Carbohydrate metabolism	Genes	FC	P value	FC	P value	FC	P value	FC	P value		FC	P value	FC	P value	FC	P value	FC	P value
	Glycolysis	frma	-15.6548	0	-	-	-	-	-	-		-	-	3.0625	93.4655	-15.4934	0	-	-		Glycolysis	frma	-2.47359	4.94387e-141	-	-	-	-	3.23094	6.19207e-105		-3.60582	6.22494e-120	-	-	-	-	-	-
		glk	-	-	-	-	-	-	-	-		-	-	3.7141	202.111	-	-	2.33185	0.898404			glk	-11.3622	5.42422e-194	-	-	-	-	2.85599	1.57061e-106		-	-	-	-	-	-	-	-
		pfkA	-2.66939	119.99	-	-	-	-	-	-		-	-	-	-	-	-	5.82513	0			pfkA	-2.59544	1.25319e-151	-	-	-	-	2.78913	1.3586e-239		-	-	-	-	-	-	-	-
		kpyK2	-	-	-	-	-	-	-	-		-	-	-	-	-	-	-	-			kpyK2	-4.46342	0	-	-	-	-	-	-		-	-	-	-	-	-	-	-
		bglA	-	-	-	-	-	-	-	-		-	-	-	-	-	-	4.1309	0			bglA	-13.6164	0	-	-	-	-	-	-		-	-	-	-	-	-	-	-
		pckA	-5.04285	0	-	-	-	-	-	-		-	-	3.52852	291.977	-	-	2.82823	84.3445			pckA	-2.68442	5.04523e-214	-	-	-	-	3.22915	0		-	-	-	-	-	-	2.4794	5.76287e-85
		g6pI	-6.98265	0	-	-	-	-	-	-		-	-	4.26566	0	-	-	-	-			g6pI	-	-	-	-	-	-	3.43749	0		-	-	-	-	-	-	-	-
		acsA	-2.33419	114.621	-	-	-	-	-	-		-	-	3.20707	190.735	-	-	4.03655	307.12			acsA	-4.41798	0	-	-	-	-	-	-		-	-	-	-	-	-	-	-
		ptgcB	-12.9057	0	-	-	-	-	-	-		-	-	-	-	-	-	4.91145	186.932			ptgcB	-13.7924	0	-	-	-3.6858	4.51588e-156	-	-		-	-	-	-	-2.59628	1.12721e-92	-	-
		ppsA	-	-	-	-	-	-	-	-		-	-	-	-	-	-	2.76736	111.057			ppsA	-	-	-	-	-2.09936	4.51445e-49	-	-		-	-	-	-	-	-	-	-
		yeaD	-	-	-	-	-	-	-	-		-	-	-	-	-	-	3.0781	184.263			yeaD	-	-	-	-	-14.6557	0	-	-		-	-	-	-	-	-	-	-
		tpiS	-5.05779	0	-	-	-	-	-	-		-	-	2.3385	85.938	-2.25511	53.2862	-	-			tpiS	-	-	-	-	-	-	2.71414	2.70858e-234		-2.39385	3.42085e-78	-	-	-	-	-	-
		kpyK1	-4.02419	0	-	-	-	-	-	-		-	-	3.56592	284.535	-	-	3.52207	251.769			kpyK1	-	-	-	-	-	-	3.67834	0		-	-	-	-	-	-	-	-
		pgk	-4.4775	0	-	-	-	-	-	-		-	-	2.20898	118.767	-	-	-	-			pgk	-	-	-	-	-	-	4.7755	0		-	-	-	-	-	-	-	-
		galM	-	-	-	-	-	-	-	-		-	-	19.391	0	-	-	3.31863	136.228			galM	-	-	-	-	-	-	2.13745	1.13444e-57		-	-	16.1736	0	-	-	3.97083	3.88306e-147
		g3p1	-5.41426	0	-	-	-	-	-	-		-	-	-	-	-	-	3.73177	92.6279			g3p1	-	-	-	-	-	-	-	-		-	-	-	-	-	-	-	-
		agp	-8.18848	0	-	-	-	-	-	-		-	-	5.22438	0	-	-	-	-			agp	-	-	-	-	-	-	-	-		-16.7175	0	-	-	-	-	14.7742	0
		f16pA	-	-	-	-	-	-	-	-		-	-	-	-	-	-	21.481	0			f16pA	-	-	-	-	-	-	-	-		-2.48276	3.25007e-58	-	-	-14.3086	0	-	-
		yahK	-	-	-	-	-	-	-	-		-3.49373	132.71	-	-	-	-	1.10615	27.7578			yahK	-	-	-	-	-	-	-	-		-17.9016	0	-	-	-17.0916	0	-	-
		yihX	-	-	-	-	-	-	-	-		-	-	-	-	-	-	17.6137	0			yihX	-	-	-	-	-	-	-	-		-15.5481	0	-	-	-	-	-	-
		aldB	-	-	-	-	-	-	-	-		-2.49903	70.9543	-	-	-	-	4.74568	276.87			aldB	-	-	-	-	-	-	-	-		-	-	13.4821	0	-13.6158	0	-	-
		glpX	-	-	-	-	-	-	-	-		-2.39042	81.5373	-	-	-	-	-	-			glpX	-	-	-	-	-	-	-	-		-	-	2.66797	4.81078e-91	-2.33384	8.74626e-84	-	-
		alf1	-	-	-	-	-	-	-	-		-	-	2.5478	128.742	-	-	3.05634	195.645			alf1	-	-	-	-	-	-	-	-		-	-	-	-	-	-	-	-
		adhE	-17.6349	0	-	-	-	-	-	-		-	-	4.72241	0	-	-	3.4152	234.052			adhE	-	-	-	-	-	-	-	-		-	-	-	-	-	-	-	-
		ahr	-15.1956	0	-	-	-	-	-	-		-	-	5.38951	0	-	-	21.0687	0			ahr	-	-	-	-	-	-	-	-		-	-	-	-	-	-	-	-
		pfkB	-	-	-	-	-2.01805	37.0834	-	-		-	-	-	-	-	-	-	-			pfkB	-	-	-	-	-	-	-	-		-	-	-	-	-	-	-	-
		uxaA	-	-	-	-	-	-	-	-		-	-	4.78599	231.306	-	-	-	-			uxaA	-	-	-	-	-	-	-	-		-	-	-	-	-	-	-	-
		gpm1	-	-	-	-	-	-	-	-		-	-	-	-	-16.7667	0	-	-			gpm1	-	-	-	-	-	-	-	-		-	-	-	-	-	-	-	-
	Citric acid Cycle (TCA)	sdhA	-	-	-	-	-	-	-	-		-	-	3.72261	270.035	-	-	-	-		Citric acid Cycle (TCA)	sdhA	-	-	-	-	-	-	-	-		-	-	-	-	-2.37703	3.14388e-80	-	-
		dhsD	-	-	-	-	-	-	-	-		-	-	-	-	-	-	-	-			dhsD	-2.62139	1.93267e-78	-	-	-	-	-	-		-	-	-	-	-	-	-	-
		mqo	-	-	-	-	-	-	-	-		-	-	-	-	-	-	-	-			mqo	-	-	13.1399	0	-	-	-	-		-	-	-	-	-	-	-	-
		frdB	-	-	-	-	-	-	-	-		-	-	2.28289	95.0723	-16.0714	0	-	-			frdB	-	-	2.21606	9.28832e-130	-	-	-	-		-	-	-	-	-	-	-	-
		idh	-	-	-	-	-	-	-	-		-	-	-	-	-	-	2.85238	78.7315			idh	-	-	-	-	-	-	-	-		-	-	-	-	-	-	-	-
		odo1	-	-	-	-	-	-	-	-		-	-	-	-	-	-	-	-			odo1	-	-	-	-	-2.54666	5.1313e-85	-	-		-	-	-	-	-	-	-	-
		frdA	-5.55892	0	-	-	-	-	-	-		-	-	4.96192	0	-	-	-	-			frdA	-	-	-	-	-2.81333	2.13898e-94	-	-		-	-	-	-	-	-	-	-
		odo2	-	-	-	-	-	-	-	-		-	-	-	-	-	-	-	-			odo2	-	-	-	-	-2.22994	2.42148e-164	-	-		-	-	-	-	-	-	-	-
		fumA	-	-	-	-	-	-	-	-		-	-	3.1489	139.563	-15.4604	0	-	-			fumA	-	-	-	-	-	-	2.42726	3.45854e-75		-	-	-	-	-	-	-	-
		acnA	-2.20555	151.989	-	-	-	-	-	-		-	-	2.69218	134.739	-	-	4.97494	0			acnA	-	-	-	-	-	-	3.34768	2.54734e-255		-2.35966	3.46755e-71	-	-	-13.133	0	-	-
		sucC	-	-	-	-	-	-	-	-		-	-	-	-	-	-	-	-			sucC	-	-	-	-	-	-	1.98675	3.23434e-94		-	-	-	-	-	-	-	-
		acnB	-	-	-	-	-2.664	80.868	-	-		-	-	-	-	-	-	3.2711	86.9816			acnB	-	-	-	-	-	-	-	-		-	-	-	-	-	-	-	-
		fumD	-	-	-	-	-	-	-	-		-15.2138	292.786	-	-	-13.2322	0	-	-			fumD	-	-	-	-	-	-	-	-		-	-	-	-	-	-	-	-
		fumC	-	-	-	-	-	-	-	-		-	-	2.948	167	-	-	-	-			fumC	-	-	-	-	-	-	-	-		-	-	-	-	-	-	-	-
		sucD	-	-	-	-	-	-	-	-		-	-	-	-	-14.8806	0	-	-			sucD	-	-	-	-	-	-	-	-		-	-	-	-	-	-	-	-
	Pentose phosphase pathway (PPP)	6pgD	-3.73775	269.784	-	-	-	-	-3.73775	269.784		-	-	4.42138	0	-	-	2.58111	160.403		Pentose phosphase pathway (PPP)	6pgD	-	-	-	-	-	-	2.6297	1.31831e-221		-	-	-	-	-	-	-	-
		g6pD	-	-	-	-	-	-	-	-		-	-	3.35827	160.488	-	-	3.11061	66.0268			g6pD	-	-	-	-	-	-	-	-		-	-	-	-	-	-	-	-
		ghrB	-	-	-	-	-	-	-	-		-2.06458	59.9478	-	-	-15.8456	0	-	-			ghrB	-	-	-	-	-	-	-	-		-	-	-	-	-	-	-	-
		tkt1	-2.883	133.507	-	-	-	-	-	-		-	-	4.03271	252.202	-	-	2.03844	114.882			tkt1	-2.59366	2.41133e-124	-	-	-	-	2.32881	1.42318e-170		-	-	-	-	-	-	-	-
		talB	-	-	-	-	-	-	-	-		-	-	-	-	-	-	-	-			talB	-2.58398	4.50669e-160	-	-	-	-	-	-		-	-	-	-	-	-	-	-
		rbsK	-	-	-	-	-	-	-	-		-	-	-	-	-	-	-	-			rbsK	-	-	-	-	-	-	11.9982	1.57605e-219		-3.48656	2.06351e-135	-	-	-	-	-
		deoC	-2.87386	151.478	-	-	-	-	-	-		-	-	-	-	-17.7822	0	-	-			deoC	-	-	-	-	-	-	2.14645	3.51945e-64		-	-	-	-	-	-	-	-
		deoB	-	-	-	-	-	-	-	-		-	-	-	-	-2.5597	173.149	-	-			deoB	-	-	-	-	-	-	2.0766	1.79522e-123		-	-	-	-	-	-	-	-
		6pgL	-3.04493	246.873	-	-	-	-	-3.04493	246.873		-	-	-	-	-	-	-	-			6pgL	-	-	-	-	-	-	3.382	0		-2.0639	3.5885e-84	-	-	-	-	2.0514	7.11086e-66
		rpiA	-	-	-	-	-	-	-	-		-	-	-	-	-	-	-	-			rpiA	-	-	-	-	-	-	-	-		-2.27675	5.55434e-102	-	-	-	-	-	-
		talA	-	-	-	-	-	-	-	-		-	-	-	-	-14.8386	0	-	-			talA	-	-	-	-	-	-	-	-		-	-	2.09581	3.79421e-61	-	-	14.5871	0
		kprS	-4.34149	273.871	-	-	-	-	-	-		-	-	-	-	-3.6852	269.946	-	-			kprS	-	-	-	-	-	-	-	-		-	-	-	-	-	-	-	-
		rpe	-2.021	85.534	-	-	-	-	-	-		-	-	-	-	-	-	-	-			rpe	-	-	-	-	-	-	-	-		-	-	-	-	-	-	-	-
		tkt2	-	-	-	-	-	-	-13.63	0		-	-	-	-	-13.2735	0	-	-			tkt2	-	-	-	-	-	-	-	-		-	-	-	-	-	-	-	-
	Pentose and glucuronate interconversions	xylB	-12.5212	0	-	-	-	-	-	-		-	-	-	-	-	-	2.10754	0.423623		Pentose and glucuronate interconversions	xylB	-11.3013	0	-	-	-	-	-	-		-	-	-	-	-	-	15.4685	0
		uxuB	-17.0359	0	-	-	-	-	-	-		-	-	16.4318	0	-	-	2.31227	0.898785			uxuB	-	-	-	-	-	-	-	-		-	-	-	-	-	-	-	-
		fucI	-	-	20.304	0	-	-	-17.0359	0		-	-	-	-	-	-	18.293	0			fucI	-12.3373	0	-	-	-	-	-	-		-	-	-	-	-	-	-	-
		galU	-	-	-	-	-13.6394	0	-	-		-	-	-	-	-	-	4.16532	161.462			galU	-	-	13.219	0	-	-	-	-		-	-	-	-	-	-	-	-
		uxaC	-	-	4.44065	229.043	-	-	-	-		-	-	-	-	-14.312	0	-	-			uxaC	-	-	11.8579	0	-	-	-	-		-	-	15.317	0	-	-	-	-
		uxaA	-	-	18.7389	0	-	-	-	-		-	-	15.9122	0	-	-	-	-			uxaA	-	-	-	-	-	-	-	-		-13.8353	0	-	-	-	-	-	-
		uxaB	-14.5952	0	-	-	-	-	-	-		-	-	-	-	-11.3289	0	-	-			uxaB	-	-	-	-	-	-	-	-		-	-	-	-	-	-	-	-
		kduI	-	-	-	-	-	-	-	-		-	-	-	-	-16.5658	0	-	-			kduI	-	-	-	-	-	-	-	-		-	-	-	-	-14.4705	0	-	-
		bglR	-14.3232	0	-	-	-	-	-	-		-	-	17.8741	0	-	-	19.5142	0			bglR	-	-	-	-	-	-	13.2979	1.44914e-289		-	-	-	-	-	-	-	-
		ptnD	-	-	-	-	-	-	-	-		-16.8505	0	-	-	-13.9775	0	-	-			ptnD	-	-	-	-	-	-	-	-		-	-	-	-	-16.6714	0	-	-
		ptm3	-	-	-	-	-	-	-	-		-	-	-	-	-2.43841	42.5288	-	-			ptm3	-	-	-	-	-	-	-	-		-	-	-	-	-2.79059	2.24115e-64	-	-
		yagE	-	-	-	-	-	-	-	-		-	-	17.7482	0	-	-	2.13818	0.203288			yagE	-	-	-	-	-	-	-	-		-	-	-	-	-	-	14.4902	0
		galF	-	-	-	-	-	-	-	-		-	-	-	-	-16.4521	0	-	-			galF	-	-	-	-	-	-	-	-		-	-	-	-	-	-	-	-
		uxuA	-	-	-	-	-	-	-	-		-	-	-	-	-	-	2.58618	0.899438			uxuA	-	-	-	-	-	-	-	-		-	-	-	-	-	-	-	-
	Fructose and mannose metabolism	manA	-	-	-	-	-	-	-	-		-	-	-	-	-	-	-	-		Fructose and mannose metabolism	manA	-13.1513	0	-	-	-	-	-	-		-2.76226	3.14836e-106	-	-	-	-	-	-
		ptfbC	-	-	-	-	-	-	-	-		-	-	-	-	-	-	-	-			ptfbC	-	-	12.0993	0	-11.7054	5.68143e-241	-	-		-	-	-	-	-	-	-	-
		ptnaB	-	-	-	-	-12.6075	0	-	-		-	-	-	-	-16.0058	0	-	-			ptnaB	-	-	-	-	-2.30285	2.95968e-72	-	-		-	-	-	-	-	-	-	-
		mtlD	-	-	-	-	-	-	-	-		-	-	2.7846	89.2852	-12.8986	0	-	-			mtlD	-	-	-	-	-	-	-	-		-16.1221	0	-	-	-	-	-	-
		pthA	-	-	-	-	-	-	-	-		-3.39173	126.376	-	-	-18.484	0	-	-			pthA	-	-	-	-	-	-	-	-		-15.4371	0	-	-	-	-	-	-
		hxpB	-	-	-	-	-	-	-	-		-	-	-	-	-	-	2.22	0.423729			hxpB	-	-	-	-	-	-	-	-		-	-	14.0865	0	-	-	-	-
		pmt3C	-	-	-	-	-	-	-	-		-3.62311	107.32	-	-	-	-	-	-			pmt3C	-	-	-	-	-	-	-	-		-	-	-	-	-	-	-	-
		mak	-	-	-	-	-	-	-	-		-	-	-	-	-	-	2.25626	0.898781			mak	-	-	-	-	-	-	-	-		-	-	-	-	-	-	-	-
	Galactose metabolism	glf	-	-	-	-	-	-	-	-		-	-	-	-	-11.9609	0	-	-		Galactose metabolism	glf	-12.1499	0	-	-	-	-	-	-		-	-	13.1698	0	-	-	-	-
		gatD	-13.728	0	-	-	-	-	19.1918	0		-	-	-	-	-	-	21.6133	0			gatD	-	-	-	-	-3.82604	2.46158e-142	-	-		-	-	13.5446	0	-	-	-	-
		gatZ	-6.34447	0	-	-	-	-	-	-		-	-	-	-	-	-	3.72299	293.821			gatZ	-13.8495	0	-	-	-	-	-4.56812	0		-	-	-	-	-	-	2.52635	1.67081e-130
		ptkB	-3.3462	290.818	-	-	-2.41068	108.531	-	-		-	-	2.15	99.5773	-18.8711	0	-	-			ptkB	-	-	-	-	-	-	-	-		-	-	-	-	-	-	-	-
		ptkC	-	-	-	-	-	-	-	-		-	-	15.3736	0	-	-	2.21769	0.900467			ptkC	-	-	-	-	-	-	-	-		-	-	-	-	-	-	-	-
		gal1	-	-	-	-	-	-	-	-		-	-	-	-	-19.3074	0					gal1	-	-	-	-	-	-	4.41702	3.44022e-202		-	-	-	-	-	-	-	-
		ptkA	-	-	-	-	-	-	-	-		-	-	-	-	-18.1791	0	-	-			ptkA	-	-	-	-	-	-	-	-		-	-	-	-	-	-	-	-
		gatY	-	-	-	-	-2.41068	108.531	-	-		-	-	-	-	-	-	-	-			gatY	-	-	-	-	-	-	-	-		-	-	-	-	-	-	-	-
		galE	-	-	-	-	-	-	-	-		-	-	-	-	-	-	2.16127	0.423381			galE	-	-	-	-	-	-	-	-		-	-	-	-	-	-	-	-
	Starch and sucrose metabolism	glgC	-2.33462	131.854	-	-	-	-	-	-		-	-	3.53459	206.744	-	-	4.14036	0		Starch and sucrose metabolism	glgC	-2.91138	2.59048e-225	-	-	-	-	-	-		-	-	-	-	-	-	2.52097	1.98722e-117
		glgB	-	-	-	-	-	-	-	-		-	-	13.6664	258.688	-	-	2.11392	0.203245			glgB	-	-	-	-	-	-	-	-		-	-	-	-	-	-	-	-
		amy2	-16.1828	0	-	-	-3.56636	138.594	-	-		-	-	18.0468	0	-	-	2.19285	0.423627			amy2	-12.0237	0	-	-	-	-	-	-		-	-	-	-	-	-	-	-
		treC	-18.2117	0	-	-	-	-	-	-		-	-	4.29428	0	-	-	6.37282	0			treC	-	-	-	-	-		-	-		-	-	-	-	-13.3161	0	-	-
		treA	-14.7334	0	-	-	-	-	-	-		-	-	5.48946	0	-14.5951	0	-	-			treA	-	-	-	-	-	-	2.172	6e-75		-	-	15.6591	0	-	-	-	-
		ptqB	-	-	-	-	-	-	-	-		-	-	-	-	-16.3518	0	-	-			ptqB	-	-	-	-	-	-	-	-		-15.1081	0	-	-	-	-	14.4975	0
		bglX	-	-	-	-	-	-	-	-		-	-	21.5739	0	-	-	2.13245	0.423638			bglX	-	-	-	-	-	-	3.18524	1.92781e-291		-	-	-	-	-15.1381	0	-	-
		phsM	-2.60105	125.635	-	-	-	-	-	-		-	-	4.84973	0	-	-	3.03081	220.915			phsM	-	-	-	-	-	-	-	-		-	-	-	-	-	-	-	-
		otsB	-	-	-	-	-	-	-	-		-	-	16.1343	0	-	-	-	-			otsB	-	-	-	-	-	-	-	-		-	-	-	-	-	-	-	-
		pttbC	-	-	-	-	-	-	-	-		-	-	-	-	-	-	2.06598	0.423872			pttbC	-	-	-	-	-	-	-	-		-	-	-	-	-	-	-	-
	Amino sugar and nucleotide sugar metabolism	murA	-13.5373	0	-	-	-2.05639	100.25	-	-		-	-	-	-	-	-	4.51738	306.667		Amino sugar and nucleotide sugar metabolism	murA	-3.21609	1.02035e-231	-	-	-3.06202	1.67281e-116	-	-		-3.79643	1.01948e-166	-	-	-	-	-	-
		glmM	-13.7244	0	-	-	-13.7244	0	-	-		-	-	3.10182	129.68	-14.1503	0	-	-			glmM	-3.29287	9.59928e-293	-	-	-	-	-	-		-	-	-	-	-	-	-	-
		glmS	-	-	-	-	-	-	-	-		-	-	2.69565	84.5581	-14.3966	0	-	-			glmS	-	-	-	-	-	-	-	-		-	-	13.5946	0	-13.2059	0	-	-
		nagA	-	-	-	-	-	-	-	-		-	-	18.5277	0	-	-	19.2117	0			nagA	-	-	-	-	-	-	-	-		-	-	13.6305	0	-13.469	0	-	-
		nanA	-	-	-	-	-	-	-	-		-	-	-	-	-	-	-	-			nanA	-	-	-	-	-	-	-	-		-	-	17.4814	0	-	-	-	-
		glmU	-	-	-	-	-	-	-	-		-	-	-	-	-	-	-	-			glmU	-	-	-	-	-	-	-	-		-	-	2.18907	2.32459e-89	-	-	-	-
		ptwC	-	-	-	-	-	-	-	-		-	-	-	-	-14.6145	0	-	-			ptwC	-	-	-	-	-	-	-	-		-	-	-	-	-3.37242	1.08426e-121	-	-
		garL	-9.92257	0	-	-	-4.22794	183.411	-	-		-	-	14.5108	0	-11.7189	0	-	-			garL	-	-	-	-	-	-	-	-		-	-	-	-	-	-	-	-
		nagK	-	-	-	-	-	-	-	-		-2.59883	109.261	-	-	-19.1992	0	-	-			nagK	-	-	-	-	-	-	-	-		-	-	-	-	-	-	-	-
		dlhH	-	-	-	-	-	-	-	-		-	-	-	-	-	-	-	-			dlhH	-	-	-	-	-	-	-	-		-	-	-	-	-	-	-	-
		nagB	-	-	-	-	-	-	-	-		-	-	20.182	0	-	-	2.30661	0.899254			nagB	-	-	-	-	-	-	-	-		-	-	-	-	-	-	-	-
	Pyruvate metabolism	mao1	-	-	-	-	-	-	-	-		-	-	3.36897	191.162	-	-	3.00003	171.248		Pyruvate metabolism	mao1	-2.11997	1.0523e-101	-	-	-15.3129	0	-	-		-	-	15.1833	0	-2.71621	1.29071e-136	-	-
		acyP	-	-	-	-	-	-	-	-		-	-	-	-	-17.1626	0	-	-			acyP	-10.1878	1.13184e-259	-	-	-	-	-	-		-	-	-	-	-	-	-	-
		masY	-13.1206	0	-	-	-	-	-	-		-	-	16.5936	0	-	-	-	-			masY	-9.95287	6.65609e-196	-	-	-	-	4.65936	8.49676e-214		-	-	14.997	0	-	-	-	-
		accC	-12.5059	0	-	-	-	-	-	-		-	-	2.13739	99.2087	-	-	6.72893	0			accC	-12.4828	0	-	-	-5.42432	4.63476e-226	-	-		-2.06833	2.15176e-56	-	-	-	-	-	-
		aldA	-5.89583	0	-	-	-	-	-	-		-	-	-	-	-	-	3.8108	98.4484			aldA	-2.22221	5.80735e-150	-	-	-	-	4.07156	0		-	-	-	-	-	-	-	-
		pta	-5.92047	0	-	-	-	-	-	-		-	-	-	-	-	-	2.91809	165.563			pta	-	-	-	-	-2.96465	4.76827e-114	-	-		-	-	-	-	-2.4216	8.69533e-82	-	-
		poxB	-	-	-	-	-	-	-	-		-	-	-	-	-	-	-	-			poxB	-	-	2.92095	7.51265e-201	-13.0293	1.45422e-284	-	-		-	-	-	-	-	-	-	-
		lguL	-2.77158	154.911	-	-	-	-	-	-		-	-	-	-	-17.5277	0	-	-			lguL	-	-	2.82822	3.1067e-187	-	-	-	-		-	-	-	-	-	-	-	-
		leu1	-	-	-	-	-	-	-	-		-	-	12.6318	227.377	-	-	21.2813	0			leu1	-	-	-	-	-3.58558	2.87759e-145	-	-		-	-	-	-	-	-	17.593	0
		mao2	-	-	-	-	-	-	-	-		-	-	5.44379	0	-	-	4.03127	0			mao2	-	-	-	-	-	-	2.32897	3.29392e-157		-	-	-	-	-	-	-	-
		bccP	-	-	-	-	-	-	-	-		-	-	-	-	-	-	-	-			bccP	-	-	-	-	-	-	2.40142	1.94751e-175		-	-	-	-	-	-	-	-
		hchA	-4.88112	0	-	-	-	-	-	-		-	-	5.94603	0	-	-	-	-			hchA	-	-	-	-	-	-	-	-		-3.37232	3.2738e-121	-	-	-	-	-	-
		glo2	-	-	-	-	-	-	-	-		-	-	14.0908	288.045	-	-	2.17873	100.257			glo2	-	-	-	-	-	-	-	-		-16.5989	0	-	-	-	-	-	-
		acdH	-	-	-	-	-	-	-	-		-19.1653	0	-	-	-15.9707	0	-	-			acdH	-	-	-	-	-	-	-	-		-17.6096	0	-	-	-16.4191	0	-	-
		dld	-	-	-	-	-	-	-	-		-	-	-	-	-13.0963	0	-	-			dld	-	-	-	-	-	-	-	-		-	-	14.0439	0	-	-	-	-
		ldhD	-	-	-	-	-	-	-	-		-	-	-	-	-	-	20.8145	0			ldhD	-	-	-	-	-	-	-	-		-	-	-	-	-	-	15.7141	0
		accD	-	-	-2.98195	115.34			-	-		-	-	-	-	-	-	-	-			accD	-	-	-	-	-	-	-	-		-	-	-	-	-	-	-	-
		lldD	-	-	-	-	-	-	-	-		-	-	-	-	-	-	2.1168	0.42395			lldD	-	-	-	-	-	-	-	-		-	-	-	-	-	-	-	-
		ackA	-3.98882	0	-	-	-	-	-	-		-	-	2.96524	203.915	-	-	-	-			ackA	-	-	-	-	-	-	-	-		-	-	-	-	-	-	-	-
		masZ	-	-	-	-	-	-	-	-		-	-	-	-	-	-	2.29608	148.156			masZ	-	-	-	-	-	-	-	-		-	-	-	-	-	-	-	-
		accA	-	-	-	-	-	-	-	-		-	-	-	-	-	-	3.10406	202.285			accA	-	-	-	-	-	-	-	-		-	-	-	-	-	-	-	-
		ghrA	-	-	-	-	-	-	-	-		-	-	-	-	-	-	2.12096	0.423537			ghrA	-	-	-	-	-	-	-	-		-	-	-	-	-	-	-	-
	Glyoxylate and dicarboxylate metabolism	gcsP	-5.23927	0	-	-	-	-	-	-		-	-	-	-	-	-	2.3002	50.8976		Glyoxylate and dicarboxylate metabolism	gcsP	-15.4287	0	-	-	-	-	2.91848	1.21151e-276		-	-	-	-	-	-	-	-
		gcsT	-13.8908	0	-	-	-	-	-13.8908	0		-	-	-	-	-	-	3.47629	305.925			gcsT	-11.3766	0	-	-	-13.8874	0	-	-		-	-	-	-	-	-	-	-
		purU	-	-	-	-	-	-	-	-		-	-	15.6813	302.366	-	-	2.22686	0.42366			purU	-18.6723	0	-	-	-	-	2.02649	1.65787e-106		-	-	-	-	-	-	-	-
		fdoH	-	-	-	-	-	-	-	-		-	-	-	-	-	-	-	-			fdoH	-	-	-	-	-12.9369	0	-	-		-	-	-	-	-	-	2.29367	9.8312e-83
		gcsH	-	-	-	-	-	-	-	-		-	-	-	-	-	-	-	-			gcsH	-	-	-	-	-2.73801	5.4927e-90	-	-		-	-	-	-	-	-	-	-
		fucO	-	-	-	-	-	-	-	-		-	-	19.1273	0	-	-	22.125	0			fucO	-	-	-	-	-	-	13.1221	3.6435e-286		-	-	-	-	-	-	-	-
		glyA	-	-	-	-	-	-	-	-		-	-	-	-	-	-	-	-			glyA	-	-	-	-	-	-	-	-		-2.53994	8.43908e-113	-	-	-	-	-	-
		fdoG	-	-	-	-	-	-	-	-		-	-	-	-	-	-	-	-			fdoG	-	-	-	-	-	-	-	-		-	-	4.36691	2.31416e-202	-	-	-	-
		aceA	-	-	-	-	-	-	-	-		-	-	-	-	-	-	25.3018	0			aceA	-	-	-	-	-	-	-	-		-	-	15.7486	0	-	-	-	-
		catE	-13.927	0	-	-	-	-	-	-		-	-	-	-	-	-	-	-			catE	-	-	-	-	-	-	-	-		-	-	4.54365	4.78761e-266	-	-	4.59242	3.63229e-247
		dmlA	-	-	-	-	-14.3771	0	-	-		-	-	-	-	-	-	-	-			dmlA	-	-	-	-	-	-	-	-		-	-	-	-	-	-	-	-
		gln1B	-	-	-	-	-	-	-	-		-	-	3.31007	140.471	-	-	2.13261	38.3486			gln1B	-	-	-	-	-	-	-	-		-	-	-	-	-	-	-	-
		gph	-	-	-	-	-	-	-	-		-	-	-	-	-17.3814	0	-	-			gph	-	-	-	-	-	-	-	-		-	-	-	-	-	-	-	-
		scpA	-	-	-	-	-	-	-	-		-	-	-	-	-	-	4.21833	0			scpA	-	-	-	-	-	-	-	-		-	-	-	-	-	-	-	-
	Propanoate metabolism	puuE	-17.0682	0	-	-	-5.44179	267.41	-	-		-5.32615	0	-	-	-	-	-	-		Propanoate metabolism	puuE	-11.4022	0	-	-	-	-	-	-		-	-	15.4897	0	-	-	15.7721	0
		yqhD	-	-	-	-	-	-	-	-		-2.38536	44.1499	-	-	-	-	19.1595	0			yqhD	-	-	-	-	-	-	-	-		-14.6187	0	-	-	-	-	15.1606	0
		fadB	-	-	-	-	-	-	-	-		-	-	19.4432	0	-14.9508	0	-	-			fadB	-	-	-	-	-	-	-	-		-	-	-	-	-	-	-	-
		acu1	-	-	-	-	-	-	-	-		-	-	15.3816	0	-	-	19.4454	0			acu1	-	-	-	-	-	-	-	-		-15.1274	0	-	-	-12.39	0	-	-
		mgsA	-	-	-	-	-	-	-	-		-	-	-	-	-12.7413	0	-	-			mgsA	-	-	-	-	-	-	-	-		-	-	-	-	-	-	-	-
	Butanoate metabolism	ilvI	-	-	-	-	-14.8987	0	-	-		-	-	-	-	-	-	-	-		Butanoate metabolism	ilvI	-11.011	0	-	-	-	-	-	-		-	-	-	-	-	-	-	-
		gabD	-	-	-	-	-	-	-	-		-	-	18.3203	0	-	-	2.26278	0.423905			gabD	-	-	-	-	-12.7394	1.52284e-301	-	-		-	-	-	-	-	-	-	-
		ilvH	-	-	-	-	-	-	-	-		-	-	-	-	-	-	-	-			ilvH	-	-	-	-	-12.971	0	-	-		-	-	-	-	-	-	-	-
		leuC	-	-	-	-	-	-	-	-		-	-	13.6374	270.508	-	-	20.0965	0			leuC	-	-	-	-	-4.12463	6.53486e-168	-	-		-	-	-	-	-	-	-	-
		leu3	-	-	-	-	-	-	-	-		-	-	3.178	105.708	-	-	18.8721	0			leu3	-	-	-	-	-	-	3.73258	0		-	-	-	-	-	-	-	-
		leuD	-	-	-	-	-	-	-	-		-	-	-	-	-14.5082	0	-	-			leuD	-	-	-	-	-	-	3.3952	0		-	-	-	-	-	-	-	-
		dceB	-	-	-	-	-	-	-	-		-	-	-	-	-	-	2.19032	0.423655			dceB	-	-	-	-	-	-	-	-		-16.787	0	-	-	-	-	-	-
		ilvN	-	-	-	-	-	-	-	-		-	-	-	-	-16.7352	0	-	-			ilvN	-	-	-	-	-	-	-	-		-3.91017	3.9881e-179	-	-	-	-	-	-
		gabT	-3.71043	0	-	-	-	-	-	-		-	-	-	-	-	-	-	-			gabT	-	-	-	-	-	-	-	-		-	-	-	-	-	-	-	-
		dceA	-	-	-	-	-	-	-	-		-	-	21.704	0	-	-	-	-			dceA	-	-	-	-	-	-	-	-		-	-	-	-	-	-	-	-
	Inositol phosphate metabolism	suhB	-	-	-	-	-	-	-	-		-	-	-	-	-17.8332	0	-	-		Inositol phosphate metabolism	suhB	-	-	-	-	-12.8267	0	-	-		-	-	-	-	-3.597	8e-162	-	-
	Energy metabolism	nuoA	-14.1099	0	-	-	-	-	-	-	-	-	-	-	-	-	-	-	-		Energy metabolism	nuoA	-13.516	0	-	-	-	-	-	-		-	-	-	-	-	-	-	-
	Oxidative phosphorylation	nuoB	-	-	-	-	-	-	-	-	-	-	-	-	-	-15.5218	0	-	-		Oxidative phosphorylation	atpA	-	-	-	-	-	-	-	-		-	-	-	-	-	-	-	-
		nuoC	-	-	-	-	-	-	-	-	-	-	-	6.03118	0	-	-	-	-			atpB	-3.35112	2.02831e-271	-	-	-	-	-	-		-	-	-	-	-	-	-	-
		nuoG	-	-	-	-	-	-	-	-	-	-	-	19.9626	0	-15.2261	0	-	-			nuoC	-10.6817	0	-	-	-	-	-	-		-	-	-	-	-2.47598	2.66672e-119	-	-
		cydA	-14.2336	0	-	-	-15.6225	0	-	-	-	-	-	-	-	-	-	-	-			nuoB	-	-	-	-	-3.09126	1.19838e-122	-	-		-	-	-	-	-	-	-	-
		cyoA	-	-	-	-	-	-	-	-	-	-	-	-	-	-17.6719	0	-	-			cydA	-	-	-	-	-16.0381	0	-	-		-	-	-	-	-	-	-	-
		nuoI	-	-	-	-	-	-	-	-	-	-	-	5.25247	268.782	-13.4545	0	-	-			ipyR	-	-	-	-	-2.23731	7.78323e-150	-	-		-	-	-	-	-	-	-	-
		atpA	-	-	-	-	-	-	-	-	-	-	-	3.47767	261.374	-	-	-	-			dhnA	-	-	-	-	-12.0683	7.01447e-257	-	-		-	-	-	-	-	-	-	-
		atpB	-	-	-	-	-	-	-	-	-	-	-	3.45114	260.27	-	-	-	-			nuoI	-	-	-	-	-	-	-	-		-15.7174	0	-	-	-17.3635	0	-	-
		dhnA	-	-	-	-	-13.2359	0	-	-	-	-	-	-	-	-14.7405	0	-	-		Carbon fixation pathways in prokaryotes	folD	-	-	-	-	-	-	-	-		-18.3166	0	-	-	-15.572	0	-	-
	Carbon fixation pathways in prokaryotes	folD	-14.4391	0	-	-	-	-	-	-	-	-	-	-	-	-16.2686	0	-	-			metF	-11.6346	0	-	-	-	-	-	-		-	-	2.79095	2.77474e-127	-	-	-	-
		metF	-	-	-	-	-	-	-	-	-	-3.70069	148.002	-	-	-13.6249	0	-	-		Methane Metabolism	serA	-3.70806	0	-	-	-	-	-	-		-	-	-	-	-	-	-	-
		mao	-	-	-	-	-	-	-	-	-	-	-	5.44379	0	-	-	4.03127	0			serC	-3.5868	0	-	-	-	-	-	-		-	-	-	-	-	-	-	-
	Methane metabolism	serA	-4.64592	0	-	-	-	-	-	-	-	-	-	5.80191	0	-	-	10.6502	0			pfkA	-2.59544	1.25319e-151	-	-	-	-	2.78913	1.3586e-239		-	-	-	-	-	-	-	-
		serC	-4.8318	0	-	-	-	-	-	-	-	-	-	6.20331	0	-	-	4.00056	0			acsA	-4.41798	0	-	-	-	-	-	-		-	-	-	-	-	-	-	-
		torZ	-	-	-	-	-	-	-	-	-	-3.51192	3.27731	-	-	-	-	2.22766	0.423652			fdoH	-	-	-	-	-12.9369	0	-	-		-	-	-	-	-	-	-	-
		sfgH	-13.4419	0	-	-	-	-	-	-	-	-	-	18.2025	0	-	-	-	-			sfgH2	-	-	-	-	-	-	3.13313	1.38445e-84		-	-	-	-	-	-	-	-
	Nitrogen metabolism	dhe	-18.591	0	-	-	-	-	-	-	-	-	-	-	-	-3.35715	236.573	-	-			torZ	-	-	-	-	-	-	-	-		-2.81321	0.00858254	-	-	-	-	-	-
		napB	-	-	-	-	-	-	-	-	-	-17.5696	0	-	-	-	-	-	-		Nitrogen Metabolism	gltB	-2.08778	1.35966e-136	-	-	-	-				-	-	-	-	-	-	-	-
		napA	-3.56	278	-	-	-	-	-	-	-	-	-	-	-	-17.8506	0	-	-			napA	-12.2149	0	-	-	-14.3182	0				-15.5602	0	-	-	-	-	-	-
		gltB	-	-	-	-	-	-	-	-	-	-	-	17.9555	0	-	-	-	-			dhe4	-	-	-	-	-	-	2.7647	3.49994e-176		-	-	-	-	-	-	-	-
		nirD	-	-	-	-	-	-	-	-	-	-	-	-	-	-13.8428	0	-	-			narG	-	-	-	-	-	-	-	-		-2.81821	6.07793e-157	-	-	-	-	-	-
		narY	-	-	-	-	-	-	-	-	-	-	-	-	-	-15.6374	0	-	-			napB	-	-	-	-	-	-	-	-		-	-	15.048	0	-14.1969	0	-	-
		can	-	-	-	-	-	-	-	-	-	-	-	-	-	-16.7545	0	-	-			gltD	-	-	-	-	-	-	-	-		-	-	-	-	-2.25324	5.17867e-114	-	-
		gltB	-	-	-	-	-	-	-	-	-	-	-	-	-	-	-	6.68917	0			can	-	-	-	-	-	-	-	-		-	-	-	-	-14.5824	0	-	-
		gltD	-	-	-	-	-	-	-	-	-	-	-	18.4451	0	-	-	20.0547	0			nirD	-	-	-	-	-	-	-	-		-	-	-	-	-	-	2.17251	1.38639e-80
	Sulfur metabolism	cysI	-9.60242	291.885	-	-	-	-	-	-	-	-	-	14.8181	0	-	-	2.23859	0.423556			narG	-	-	-	-	-	-	-	-		-	-	-	-	-	-	2.3644	3.88294e-98
		cysJ	-	-	-	-	-	-	-	-	-	-	-	14.131	265.151	-	-	21.2272	0		Sulfur Metabolism	cysJ	-3.06562	5.58949e-259	-	-	-2.14493	8.59533e-54	-	-		-	-	-	-	-	-	-	-
		cysE	-	-	-	-	-	-	-	-	-	-	-	16.2219	0	-	-	18.6103	0			cysD	-11.5362	0	-	-	-13.7865	0	-	-		-	-	-	-	-	-	-	-
		cysK	-	-	-	-	-	-	-	-	-	-	-	3.72288	297.015	-	-	-	-			glpE	-11.9755	0	-	-	-3.613	5.92469e-81	-	-		-	-	-	-	-	-	-	-
		cysQ	-	-	-	-	-	-	-	-	-	-	-	-	-	-13.5253	0	-	-			subI	-13.3768	0	-	-	-13.5077	0	-	-		-2.65471	7.83602e-94	-	-	-	-	-	-
		cysN	-	-	-	-	-	-	-	-	-	-	-	-	-	-	-	21.81	0			dmsA	-	-	2.26551	5.16522e-100	-3.26642	4.75495e-125	-	-		-	-	-	-	-	-	-	-
		metB	-12.0525	0	-	-	-	-	-	-	-	-	-	18.2837	0	-	-	-	-			cysN	-	-	-	-	-15.3532	0	-	-		-	-	3.35038	7.02812e-146	-	-	-	-
		dmsA	-4.00429	279.859	-	-	-3.54339	143.271	-	-	-	-	-	15.9059	0	-13.0116	268.037	-	-			dmsB	-	-	-	-	-13.3038	0	-	-		-	-	-	-	-	-	-	-
		dmsB	-	-	-	-	-	-	-	-	-	-	-	-	-	-15.4489	0	-	-			cysP	-	-	-	-	-	-	3.24514	1.38907e-132		-	-	-	-	-	-	-	-
		subI	-	-	14.11	0	-	-	-	-	-	-	-	-	-	-	-	22.9049	0			thtM	-	-	-	-	-	-	-	-		-17.3687	0	-	-	-	-	-	-
		fumA	-	-	-	-	-	-	-	-	-	-	-	-	-	-	-	-	-			cysI	-	-	-	-	-	-	-	-		-	-	2.00422	7.55232e-53	-	-	-	-
		acnA	-	-	-	-	-	-	-	-	-	-	-	-	-	-	-	-	-			cysE	-	-	-	-	-	-	-	-		-	-	-	-	-14.3829	0	-	-
		sdhB	-	-	-	-	-	-	-	-	-	-	-	-	-	-	-	-	-			metB	-	-	-	-	-	-	-	-		-	-	-	-	-15.6034	0	-	-
		glpE	-	-	-	-	-	-	-	-	-	-	-	-	-	-18.3939	0	-	-		LIPID METABOLISM, Fatty acid biosynhesis	fabH	-12.1823	0	-	-	-	-	-	-		-	-	-	-	-	-	-	-
		glpK	-4.10337	0	-	-	-	-	-	-	-	-	-	-	-	-	-	-	-		Glycerolipid metabolism	glpK	-2.71129	9.70419e-183	-	-	-2.03836	1.52852e-88	-	-		-23.0965	0	-	-	-4.13222	1.11059e-203	-	-
		glpC	-	-	-	-	-12.8581	0	-	-	-	-	-	-	-	-	-	-	-			dhaL	-2.20693	3.59717e-95	-	-	-12.8669	0	-	-		-	-	-	-	-	-	2.11629	2.22871e-86
		glpD	-	-	-	-	-	-	-	-	-	-	-	-	-	-	-	2.35731	120.12			yahK	-	-	-	-	-	-	-	-		-17.9016	0	-	-	-17.0916	0	-	-
		accC	-	-	-	-	-	-	-	-	-	-	-	-	-	-	-	6.72893	0		Biosynthesis of unsaturated fatty acids	tesA	-2.48781	9.21517e-147	-	-	-	-	-	-		-	-	-	-	-	-	-	-
	Lipid Metabolism	fabI	-2.31901	113.577	-	-	-	-	-	-	-	-	-	-	-	-	-	7.17605	293.246			yciA	-	-	-	-	-16.4752	0	-	-		-16.5888	0	-	-	-15.7706	0	-	-
		fabD	-5.4134	0	-	-	-	-	-	-	-	-	-	2.90147	169.557	-2.55511	121.974	-	-		Glyceropospholipid metabolism	glpQ	-	-	-	-	-	-	-	-		-4.66575	3.13599e-269	-	-	-2.97071	1.50824e-117	-	-
		fabA	-2.32114	180.967	-	-	-	-	-	-	-	-	-	3.41794	227.805	-	-	-	-			glpD	-	-	-	-	-	-	-	-		-4.4092	5.39123e-241	-	-	-18.3422	0	-	-
		fabF	-5.48879	0	-	-	-	-	-	-	-	-	-	3.51341	240.282	-	-	-	-			gpdA	-	-	-	-	-	-	-	-		-13.6044	0	-	-	-	-	-	-
		fabH	-	-	-	-	-2.70925	140.929	-	-	-	-	-	3.09378	119.089	-13.0708	0	-	-		NUCLEOTIDE METABOLISM	purE	-2.48833	3.43916e-103	-	-	-	-	-	-		-	-	-	-	-	-	-	-
		btuE	-14.5863	0	-	-	-	-	-	-	-	-	-	-	-	-	-	-	-		Purine Metabolism	pur7	-3.16209	5.62272e-231	-	-	-	-	-	-		-	-	-	-	-	-	-	-
		tesA	-15.9807	0	-	-	-	-	-	-	-	-	-	-	-	-	-	-	-			pur2	-2.05546	1.50774e-73	-	-	-	-	-	-		-2.1894	3.40796e-77	-	-	-	-	-	-
		yciA	-	-	-	-	-12.9527	0	-	-	-	-17.2166	0	-	-	-	-	-	-			ixtpA	-2.83325	1.98854e-209	-	-	-	-	-	-		-	-	-	-	-	-	-	-
		hdhA	-	-	-	-	-	-	-	-	-	-	-	17.8923	0	-	-	2.22467	0.423918			deoD	-5.17069	0	-	-	-	-	-	-		-	-	-	-	-	-	-	-
		dhaK	-	-	-	-	-	-	-	-	-	-	-	17.8765	0	-	-	2.11757	0.423439			cpdB	-	-	14.5946	0	-	-	-	-		-	-	-	-	-	-	-	-
		dhaL	-	-	-	-	-	-	-	-	-	-	-	-	-	-15.8523	0	-	-			allE	-	-	2.69667	3.5469e-146	-	-	3.40438	2.03901e-135		-	-	-	-	-	-	-	-
		psd	-	-	-	-	-	-	-	-	-	-	-	-	-	-20.3769	0	-	-			guaC	-	-	-	-	-15.2434	0	-	-		-	-	-	-	-17.5669	0	-	-
		gpdA	-	-	-	-	-	-	-	-	-	-	-	16.3276	0	-	-	-	-			pur9	-	-	-	-	-3.08395	5.4194e-112	-	-		-	-	-	-	-	-	-	-
	Nucleotide metabolism (Purine & Pyrimidine)	apt	-2.51722	132.678	-	-	-2.51722	132.678	-	-	-	-	-	-	-	-17.0919	0	-	-			kguA	-	-	-	-	-13.7654	0	-	-		-	-	-	-	-	-	2.13733	1.1939e-83
		amn	-12.0572	0	-	-	-12.0572	0	-	-	-	-	-	-	-	-	-	-	-			guaD	-	-	-	-	-12.3303	7.45573e-278	-	-		-	-	-	-	-	-	-	-
		purA	-3.58635	239.831	-	-	-3.58635	239.831	-	-	-	-	-	3.69256	281.442	-	-	-	-			hiuH	-	-	-	-	-13.416	0	-	-		-	-	-	-	-	-	-	-
		purE	-	-	-	-	-	-	-	-	-	-	-	-	-	-13.7149	0	-	-			purT	-	-	-	-	-13.7924	0	-	-		-	-	-	-	-	-	-	-
		pur9	-12.1413	0	-	-	-13.6082	0	-	-	-	-	-	-	-	-	-	-	-			hprT	-	-	-	-	-	-	15.0993	1.622e-263		-	-	-	-	-	-	-	-
		pur1	-	-	-	-	-	-	-	-	-	-	-	-	-	-11.5012	0	-	-			amn	-	-	-	-	-	-	2.4892	1.1794e-66		-	-	-	-	-	-	-	-
		pur2	-	-	-	-	-12.9804	0	-	-	-	-	-	16.8054	0	-12.6825	0	-	-			purK	-	-	-	-	-	-	17.3593	0		-	-	-	-	-	-	-	-
		pur5	-	-	-	-	-	-	-	-	-	-	-	-	-	-	-	20.3895	0			nudE	-	-	-	-	-	-	2.12878	3.04605e-41		-	-	-	-	-15.0063	0	-	-
		pur4	-	-	-	-	-	-	-	-	-	-	-	-	-	-	-	22.0838	0			rir2	-	-	-	-	-	-	-	-		-14.9915	0	-	-	-	-	-	-
		kcy	-12.1201	0	-	-	-12.1201	0	-	-	-	-	-	-	-	-	-	-	-			xgpT	-	-	-	-	-	-	-	-		-2.84418	8.3899e-117	-	-	-	-	-	-
		xgpT	-13.5364	0	-	-	-	-	-	-	-	-	-	-	-	-	-	-	-			guaA	-	-	-	-	-	-	-	-		-3.61035	2.58001e-109	-	-	-	-	-	-
		guaA	-11.2879	283.194	-	-	-	-	-	-	-	-	-	-	-	-17.2192	0	-	-			ixtpA	-	-	-	-	-	-	-	-		-2.03754	1.68882e-47	-	-	-	-	-	-
		ixtpA	-13.6215	0	-	-	-	-	-	-	-	-	-	-	-	-17.593	0	-	-			pur3	-	-	-	-	-	-	-	-		-15.7053	0	-	-	-	-	-	-
		deoD	-4.90473	0	-	-	4.58869	0	-	-	-	-	-	-	-	-	-	-	-			ushA	-	-	-	-	-	-	-	-		-2.10602	8.12564e-92	-	-	-	-	-	-
		upp	-15.7585	0	-	-	-	-	-	-	-	-	-	-	-	-	-	-	-			pur1	-	-	-	-	-	-	-	-		-	-	2.70449	4.11419e-83	-	-	-	-
		cdd	-2.64601	204.23	-	-	-	-	-	-	-	-	-	5.30686	0	-	-	19.2045	0			imdH	-	-	-	-	-	-	-	-		-	-	-	-	-3.04778	3.69076e-205	-	-
		carB	-11.633	163.233	-	-	-	-	-	-	-	-20.4968	0	-	-	-	-	4.15336	0		Pyrimidine metabolism	urk	-	-	-	-	-	-	-	-		-	-	-	-	-	-	2.81591	4.01921e-144
		carA	-	-	-	-	-	-	-	-	-	-15.7169	0	-	-	-14.0097	0	-	-			pyrE	-	-	-	-	-	-	-	-		-	-	-	-	-12.9643	0	-	-
		preT	-13.6021	0	-	-	-	-	-	-	-	-	-	-	-	-	-	-	-			kitH	-	-	-	-	-	-	-	-		-	-	-	-	-13.5679	0	-	-
		preA	-12.9254	0	-	-	-15.3981	0	-	-	-	-	-	-	-	-	-	-	-			cdd	-	-	-	-	-	-	-	-		-16.1084	0	-	-	-18.1978	0	-	-
		kitH	-12.529	0	-	-	-12.529	0	-	-	-	-	-	-	-	-	-	-	-			rutA	-	-	-	-	-	-	-	-		-	-	15.7643	0	-16.8876	0	-	-
		hiuH	-	-	-	-	-2.66577	159.672	-	-	-	-	-	-	-	-13.5708	0	-	-			codA	-2.64277	8.44598e-143	-	-	-	-	-	-		-	-	-	-	-	-	-	-
		pyr1	-	-	-	-	-	-	-	-	-	-3.80714	168.561	-	-	-	-	-	-			dcd	-2.23438	1.55852e-134	-	-	-	-	-	-		-2.67895	6.0518e-84	-	-	-	-	-	-
		ppnN	-	-	-	-	-	-	-	-	-	-	-	15.9393	0	-	-	-	-			carA	-12.7277	0	-	-	-	-	-	-		-	-	-	-	-	-	-	-
		nudE	-	-	-	-	-	-	-	-	-	-	-	18.2519	0	-	-	-	-			deoD	-5.17069	0	-	-	-	-	-	-		-	-	-	-	-	-	-	-
		allE	-	-	-	-	-	-	-	-	-	-	-	16.8109	0	-	-	-	-			pyrB	-	-	2.08336	1.06376e-122	-	-	4.11978	0		-	-	-	-	-	-	-	-
		udp	-	-	-	-	-	-	-	-	-	-	-	3.99032	278.554	-	-	5.01575	0			pyrH	-	-	2.28189	9.72592e-45	-	-	-	-		-	-	-	-	-	-	-	-
		add	-	-	-	-	-	-	-	-	-	-	-	-	-	-14.404	0	-	-			pyrG	-	-	-	-	-2.76574	1.46077e-74	-	-		-	-	-	-	-	-	-	-
		pyrI	-	-	-	-	-	-	-	-	-	-	-	-	-	-18.0897	0	-	-			preT	-	-	-	-	-12.8509	4.42619e-299	-	-		-	-	-	-	-	-	-	-
		pyrE	-	-	-	-	-	-	-	-	-	-	-	-	-	-12.5069	0	-	-			preA	-	-	-	-	-	-	16.0311	0		-	-	-	-	-	-	-	-
		pyrH	-	-	-	-	-	-	-	-	-	-	-	-	-	-16.1591	0	-	-			pyrC	-	-	-	-	-	-	-	-		-	-	2.07636	2.56492e-81	-	-	-	-
		ydfG	-	-	-	-	-	-	-	-	-	-	-	-	-	-16.0434	0	-	-		Amino acid metabolism	aat	-4.52748	0	-	-	-	-	-	-		-	-	-	-	-	-	-	-
		ushA	-	-	-	-	-	-	-	-	-	-	-	-	-	-	-	4.83164	0		Alanine, aspartate and glutamate metabolism	puuE	-11.4022	0	-	-	-	-	-	-		-	-	-	-	-	-	15.7721	0
	Amino acid metabolism	aat	-7.50942	0	-	-	-	-	-	-	-	-	-	4.2389	0	-	-	4.83548	203.392			arlY	-2.8429	8.45056e-191	-	-	-	-	4.61323	0		-	-	-	-	-	-	-	-
	Alanine, aspartate and glutamate metabolism	assY	-13.0854	0	-	-	-	-	-	-	-	-	-	13.441	259.774	-	-	19.2011	0			asnB	-3.92177	8.58913e-298	-	-	-3.54217	1.32713e-138	-	-		-	-	-	-	-2.79464	1.49289e-116	-	-
		asnB	-13.6656	0	-	-	-	-	-	-	-	-	-	-	-	-	-	-	-			asnA	-	-	-	-	-2.00303	2.16774e-54	-	-		-	-	2.21499	2.29867e-77	-	-	-	-
	Glycine, serine and threonine metabolism	tdh	-17.7542	0	-	-	-	-	-	-	-	-	-	4.96239	0	-	-	-	-			assY	-	-	-	-	-4.56172	2.9255e-208	-	-		-	-	-	-	-	-	-	-
		kbl	-4.40148	0	-	-	-	-	-	-	-	-	-	-	-	-	-	7.21137	0			aspG2	-	-	-	-	-	-	-	-		-2.23028	1.86147e-99	-	-	-	-	-	-
		thrC	-11.4993	0	-	-	-	-	-	-	-	-	-	-	-	-	-	-	-			glsA1	-	-	-	-	-	-	-	-		-4.17162	1.29949e-168	-	-	-	-	-	-
		ilvA	-9.79364	248.088	-	-	-	-	-	-	-	-	-	-	-	-	-	-	-			glmS	-	-	-	-	-	-	-	-		-	-	13.5946	0	-	-	-	-
		ak1H	-13.9292	0	-	-	-	-	-	-	-	-	-	19.8859	0	-	-	18.8133	0			aspA	-	-	-	-	-	-	-	-		-	-	3.10582	1.49947e-139	-	-	-	-
	Cysteine and methionine metabolism	speE	-13.5653	0	-	-	-	-	-	-	-	-	-	4.8889	0	-	-	2.20383	0.900508			glmS	-	-	-	-	-	-	-	-		-	-	-	-	-13.2059	0	-	-
		speB	-	-	-	-	-	-	-	-		-	-	-	-	-20.3634	0	-	-		Glycine, serine and threonine metabolism	kbl	-2.92729	1.38929e-224	-	-	-	-	-	-		-	-	-	-	-	-	-	-
		speA	-	-	-	-	-	-	-	-		-	-	-	-	-12.8779	0	-	-			serC	-3.5868	0	-	-	-	-	-	-		-	-	-	-	-	-	-	-
		tyrB	-5.70102	0	-	-	-	-	-	-	-	-	-	3.56115	200.018	-	-	5.16109	0			trpB	-13.692	0	-	-	-15.5212	0	-	-		-	-	-	-	-	-	-	-
		msrC	-14.6374	0	-	-	-	-	-	-	-	-	-	-	-	-	-	-	-			ak1H	-2.53128	2.38451e-69	-	-	-	-	-	-		-	-	-	-	-	-	2.43759	1.37093e-84
	Valine, leucine and isoleucine degradation	ilvD	-5.14915	0	-	-	-	-	-	-	-	-	-	2.20685	40.4752	-13.4683	0	-	-			ak3	-	-	-	-	-14.6425	0	-	-		-	-	-	-	-	-	-	-
	Lysine biosynthesis	dapD	-12.796	0	-	-	-	-	-	-		-	-	3.0282	177.396	-	-	4.81855	0			gcsH	-	-	-	-	-2.73801	5.4927e-90	-	-		-	-	-	-	-	-	-	-
		argD	-13.1038	0	-	-	-	-	-	-		-	-	-	-	-	-	-	-			ak2H	-	-	-	-	-2.14595	1.68166e-41	-	-		-	-	-	-	-	-	-	-
		dapE	-	-	-	-	-	-	-	-		-	-	20.0811	0	-13.7299	0	-	-			tdh	-	-	-	-	-	-	14.3642	0		-14.2807	0	-	-	-	-	-	-
		dapA	-	-	-	-	-	-	-	-		-	-	5.3255	0	-	-	-	-			betB	-	-	-	-	-	-	14.1965	0		-	-	-	-	-	-	-	-
		dapF	-12.7384	0	-	-	-	-	-	-		-	-	16.716	0	-	-	-	-			thrC	-	-	-	-	-	-	3.17899	2.44604e-290		-	-	-	-	-	-	-	-
	Lysine degradation	pat	-12.9183	0	-	-	-	-	-	-		-	-	-	-	-	-	-	-			ltaE	-	-	-	-	-	-	-	-		-	-	-	-	-	-	15.3195	0
	Arginine and proline metabolism	p5cR	-4.00584	0	-	-	-	-	-	-		-	-	-	-	-	-	19.3715	0		Cysteine and methionine metabolism	speE	-13.4028	0	-	-	-	-	2.73951	4.45518e-70		-15.3565	0	-	-	-	-	-	-
		astC	-17.0316	0	-	-	-	-	-	-		-	-	6.18866	0	-14.9761	0	-	-			ilvE	-3.44875	3.40022e-267	-	-	-	-	-	-		-	-	-	-	-	-	-	-
	Histidine metabolism	his1	-14.498	0	-	-	-	-	-	-		-	-	-	-	-	-	-	-			mtnN	-13.923	0	-	-	-	-	-	-		-	-	-	-	-	-	-	-
		his7	-	-	-	-	-	-	-	-		-	-	-	-	-	-	20.0161	0			metC	-11.1788	0	-	-	-	-	-	-		-	-	15.7658	0	-	-	-	-
		his4	-	-	-	-	-	-	-	-		-	-	14.5451	0	-12.0807	0	-	-			metH	-	-	-	-	-6.08971	1.83849e-238	-	-		-	-	-	-	-	-	-	-
		his6	-	-	-	-	-	-	-	-		-	-	18.0392	0	-	-	5.34725	0			metE	-	-	-	-	-4.90993	0	-	-		-	-	-	-	-	-	-	-
		his5	-	-	-	-	-	-	-	-		-	-	16.1113	0	-	-	2.1645	0.423712			gshB	-	-	-	-	-14.5104	0	-	-		-14.5774	0	-	-	-	-	-	-
		his2	-4.21568	0	-	-	-	-	-	-		-	-	2.39382	79.564	-13.603	0	-	-			speD	-	-	-	-	-	-	-	-		-2.48629	5.20837e-96	-	-	-	-	-	-
	Phenylalanine metabolism	katG	-14.3432	0	-	-	-	-	-	-		-2.42209	110.439	-	-	-	-	-	-			dcyD	-	-	-	-	-	-	-	-		-16.5804	0	-	-	-13.3617	0	-	-
		tnaA	-5.05492	0	-	-	-	-	-	-		-	-	2.59363	152.256	-	-	-	-			msrC	-	-	-	-	-	-	-	-		-2.24635	8.83547e-76	-	-	-	-	-	-
		aroE	-	-	-	-	-	-	-	-		-	-	16.1446	0	-	-	2.15875	0.423343			metB	-	-	-	-	-	-	-	-		-	-	-	-	-15.6034	0	-	-
		aroA	-	-	-	-	-	-	-	-		-	-	18.7825	0	-	-	4.19644	0		Valine, leucine and isoleucine degradation	ilvC	-	-	-	-	-2.33615	3.23383e-171	-	-		-	-	-	-	-	-	-	-
		aroL	-	-	-	-	-	-	-	-		-	-	13.2404	273.072	-	-	2.15904	0.423593		Lysine biosynthesis	dapD	-	-	-	-	-2.64769	6.14239e-222	-	-		-	-	-	-	-	-	-	-
		aroD	-12.7634	0	-	-	-	-	-	-		-	-	18.5333	0	-	-	2.2156	0.423495			ak2H	-	-	-	-	-2.14595	1.68166e-41	-	-		-	-	-	-	-	-	-	-
	Metabolism of other amino acids	ynfF	-14.7081	0	-	-	-	-	-	-		-	-	-	-	-	-	-	-			dapB	-	-	-	-	-	-	-	-		-3.8262	1.37709e-215	-	-	-	-	-	-
		ampA	-5.22291	0	-	-	-	-	-	-		-	-	-	-	-	-	-	-			dapA	-	-	-	-	-	-	-	-		-3.80007	9.09667e-234	-	-	-	-	-	-
		betB	-	-	3.50387	106.589	-	-	13.063	0		-	-	-	-	-	-	19.8348	0			argD	-	-	-	-	-	-	-	-		-	-	-	-	-3.27478	4.14953e-184	-	-
		asnA	-	-	-13.4973	0	-	-	-	-		-	-	16.2159	0	-	-	2.17645	0.423395		Lysine dwgradation	abdH	-12.943	0	-	-	-	-	-	-		-14.3076	0	-	-	-	-	-	-
		argC	-	-	-12.6418	0	-	-	-	-		-	-	-	-	-	-	-	-			pat	-11.5635	0	-	-	-	-	-	-		-	-	17.1568	0	-2.30612	5.7108e-78	-	-
		dadA	-	-	-13.8275	0	-	-	-	-		-	-	15.0876	0	-	-	-	-			odo2	-	-	-	-	-2.22994	2.42148e-164	-	-		-	-	-	-	-	-	-	-
		ynfE	-	-	-13.3329	0	-	-	-	-		-	-	-	-	-	-	-	-		Arginine biosynthesis	argC	-	-	-	-	-	-	3.25623	3.16123e-123		-	-	-	-	-	-	-	-
		argB	-	-	-	-	-	-	15.5932	0		-	-	-	-	-13.3072	0	-	-			argB	-	-	-	-	-	-	2.42633	2.39686e-74		-	-	-	-	-	-	-	-
		proB	-	-	-	-	-	-	-	-		-18.0558	0	-	-	-	-	-	-			argE	-	-	-	-	-	-	2.24605	4.93326e-54		-15.9105	0	-	-	-	-	-	-
		hoa	-	-	-	-	-	-	-	-		-15.6416	0	-	-	-12.5023	0	-	-			otc1	-	-	-	-	-	-	-	-		-2.36383	1.91268e-101	-	-	-	-	-	-
		mhpD	-	-	-	-	-	-	-	-		-20.5201	0	-	-	-17.7483	0	-	-		Arginine and proline metabolism	pscR	-3.34122	8.00884e-268	-	-	-	-	-	-		-15.4299	0	-	-	-	-	-	-
		arlY	-	-	-	-	-	-	-	-		-	-	18.138	0	-	-	-	-			atdA	-10.0043	1.51877e-217	-	-	-	-	-	-		-	-	-	-	-	-	-	-
		dhaS	-	-	-	-	-	-	-	-		-	-	5.16863	180.492	-	-	-	-			astC	-11.4238	0	-	-	-	-	-	-		-	-	-	-	-2.42982	1.87851e-82	-	-
		khsE	-	-	-	-	-	-	-	-		-	-	12.6058	196.157	-	-	4.3044	269.382			speA	-13.2271	0	-	-	-	-	-	-		-	-	-	-	-	-	-	-
		ltaE	-	-	-	-	-	-	-	-		-	-	5.19458	0	-	-	19.7894	0			proB	-	-	-	-	-2.01308	1.80126e-28	-	-		-	-	-	-	-	-	-	-
		metK	-	-	-	-	-	-	-	-		-	-	4.61775	268.084	-	-	-	-			speB	-	-	-	-	-	-	2.2645	9.80329e-70		-	-	-	-	-	-	-	-
		metC	-	-	-	-	-	-	-	-		-	-	16.8515	0	-	-	2.25727	0.898183			dcoR	-	-	-	-	-	-	2.36161	3.2174e-71		-	-	-	-	-	-	-	-
		gshB	-	-	-	-	-	-	-	-		-	-	17.2831	0	-	-	-	-			adiA	-	-	-	-	-	-	3.85731	0		-	-	15.0696	0	-	-	-	-
		abdH	-	-	-	-	-	-	-	-		-	-	18.0872	0	-	-	2.11232	0.423235			speE	-	-	-	-	-	-	-	-		-15.3565	0	-	-	-	-	-	-
		otc2	-	-	-	-	-	-	-	-		-	-	14.4172	307.095	-	-	-	-			paT	-	-	-	-	-	-	-	-		-	-	17.1568	0	-2.30612	5.7108e-78	-	-
		atdA	-	-	-	-	-	-	-	-		-	-	15.708	0	-	-	24.9838	0			astB	-	-	-	-	-	-	-	-		-	-	-	-	-2.76535	2.00079e-98	-	-
		astB	-	-	-	-	-	-	-	-		-	-	17.0771	0	-14.5443	0	-	-		Histidine metabolism	his4	-	-	-	-	-12.1304	3.42696e-249	-	-		-	-	-	-	-	-	-	-
		dcoR	-	-	-	-	-	-	-	-		-	-	15.3168	0	-	-	2.16396	0.203731			his8	-	-	-	-	-	-	-	-		-	-	2.32876	6.04842e-73	-	-	-	-
		astD	-	-	-	-	-	-	-	-		-	-	15.9431	0	-	-	18.6072	0			his7	-	-	-	-	-	-	-	-		-	-	16.097	0	-	-	-	-
		panC	-	-	-	-	-	-	-	-		-	-	15.7311	0	-	-	-	-		Phenylalanine metabolism	katG	-2.76334	1.10052e-227	-	-	-15.912	0	-	-				-	-	-	-	-	-
		sufC	-	-	-	-	-	-	-	-		-	-	17.3352	0	-	-	-	-			dadA	-	-	-	-	-	-	-	-		-15.5392	0	-	-	-	-	-	-
		alr	-	-	-	-	-	-	-	-		-	-	20.5613	0	-12.8379	0	-	-			mhpD	-	-	-	-	-	-	-	-		-18.0973	0	-	-	-18.2213	0	-	-
		ddlB	-	-	-	-	-	-	-	-		-	-	15.6738	0	-	-	-	-		Tryptophan metabolism	tnnA	-11.5211	0	-	-	-	-	-	-		-2.2318	2.46497e-88	-	-	-	-	-	-
		aspA	-	-	-	-	-	-	-	-		-	-	-	-	-16.5656	0	-	-			catE	-	-	-	-	-	-	-	-		-	-	4.54365	4.78761e-266	-	-	4.59242	3.63229e-247
		trpA	-	-	-	-	-	-	-	-		-	-	-	-	-16.174	0	-	-		Phenylalanine, tyrosine and tryptophan biosynthesis	ardF	-12.878	6.29532e-181	-	-	-	-	-	-		-	-	-	-	-	-	-	-
		mtnN	-	-	-	-	-	-	-	-		-	-	-	-	-15.0538	0	-	-			cmpdT	-9.82408	9.3865e-227	-	-	-2.00227	1.22928e-53	-	-		-	-	-	-	-	-	-	-
		trpC	-	-	-	-	-	-	-	-		-	-	-	-	-16.4053	0	-	-			aroD	-	-	11.8373	0	-	-	2.73426	8.10383e-63		-15.0931	0	-	-	-	-	-	-
		panC	-	-	-	-	-	-	-	-		-	-	-	-	-12.2285	0	-	-			trpC	-	-	11.8036	0	-14.3914	0	-	-		-	-	-	-	-	-	-	-
		ampN	-	-	-	-	-	-	-	-		-	-	-	-	-15.132	0	-	-			aroL	-	-	-	-	-	-	-	-		-14.9209	5.90338e-148	-	-	-	-	-	-
		trpB	-	-	-	-	-	-	-	-		-	-	-	-	-	-	4.08026	256.791		Metabolism of other amino acids	panD	-	-	-	-	-	-	-	-		-2.25164	1.51566e-54	-	-	-	-	-	-
		ilvE	-	-	-	-	-	-	-	-		-	-	-	-	-	-	23.8666	0		beta-Alanine metabolism	panC	-	-	-	-	-	-	-	-		-16.4592	0	-	-	-14.1345	0	-	-
		dapA	-	-	-	-	-	-	-	-		-	-	-	-	-	-	3.94339	0		Taurine and hypotaurine metabolism	ggt	-	-	-	-	-	-	-	-		-	-	-	-	-	-	2.69241	2.34997e-166
		adiA	-	-	-	-	-	-	-	-		-	-	-	-	-	-	18.5806	0		Selenocompound metabolism	ynfF	-9.55854	2.26588e-178	-	-	-	-	-	-		-	-	-	-	-	-	-	-
	Glycan biosynthesis and metabolism	lpxA	-14.6091	0	-	-	-	-	-	-		-	-	20.2894	0	-	-	-	-			metH	-	-	-	-	-6.08971	1.83849e-238	-	-		-	-	-	-	-	-	-	-
		coaD	-14.5259	0	-	-	-15.4347	0	-	-		-	-	-	-	-14.9454	0	-	-			sym	-	-	-	-	-	-	-	-		-	-	2.03013	5.78429e-49	-	-	-	-
		rmlB	-	-	-	-	-11.9729	0	-	-		-16.2814	0	-	-	-	-	-	-			syfS	-	-	-	-	-	-	-	-		-	-	19.0468	0	-	-	15.596	8.62851e-281
		pabC	-13.3739	0	-	-	-	-	-	-		-	-	-	-	-	-	-	-			metB	-	-	-	-	-	-	-	-		-	-	-	-	-15.6034	0	-	-
		hem2	-11.6153	0	-	-	-	-	-	-		-	-	-	-	-	-	18.8673	0		Cyanoamino acid metabolism	aspG2	-	-	-	-	-	-	-	-		-2.23028	1.86147e-99	-	-	-	-	-	-
		hemX	-14.1909	0	-	-	-14.4745	0	-	-		-	-	-	-	-	-	-	-			ggt	-	-	-	-	-	-	-	-		-	-	-	-	-	-	2.69241	2.34997e-166
		ubiG	-12.4796	0	-	-	-	-	-	-		-	-	-	-	-	-	-	-		D-Glutamine and D-glutamate metabolism	murC	-	-	-	-	-	-	-	-		-	-	14.6138	0	-	-	-	-
		mbhM	-16.1849	0	-	-	-16.5254	0	-	-		-	-	-	-	-	-	-	-		D-Alanine Metabolism	alr2	-	-	-	-	-	-	15.9389	0		-13.7019	0	-	-	-	-	17.2298	0
		nfsB	-12.6772	0	-	-	-	-	-	-		-	-	-	-	-	-	-	-		Glutathione Metabolism	pepB	-	-	2.58606	1.86144e-171	-	-	-	-		-	-	-	-	-	-	-	-
	Metabolism of cofactors and vitamins	ribB	-	-	14.2186	0	-	-	13.4301	0		-	-	18.9881	0	-	-	-	-			pepD	-	-	-	-	-	-	2.35661	5.02847e-145		-	-	-	-	-	-	-	-
		folX	-	-	13.5553	0	-	-	16.2558	0		-	-	-	-	-17.7147	0	-	-			ampA	-	-	-	-	-	-	-	-		-	-	5.36598	0	-	-	-	-
		pntB	-	-	-12.0565	0	-	-	16.4775	0		-	-	-	-	-13.3685	0	-	-			btuE	-	-	-	-	-	-	-	-		-	-	-	-	-	-	2.33532	2.70245e-82
		ppB	-	-	-	-	-	-	-	-		-5.04464	0	-	-	-	-	-	-			gstA	-	-	-	-	-	-	-	-		-	-	-	-	-	-	13.9096	0
		thiG	-	-	-	-	-	-	-	-		-	-	17.2569	0	-	-	-	-		Glycan biosynthesis and metabolism	lpxA	-9.62658	4.22214e-204	-	-	-	-	4.46203	3.79692e-222		-	-	-	-	-15.7374	0	-	-
		rsgA	-	-	-	-	-	-	-	-		-	-	15.4659	0	-13.8136	164.719	-	-		Lipopolysaccharide biosynthesis	lpxd	-	-	-	-	-13.1964	1.4072e-270	-	-		-	-	-	-	-	-	-	-
	Vitamin B6 metabolism	pdxH	-	-	-	-	-	-	-	-		-	-	15.3766	280.729	-	-	-	-			kdsA	-	-	-	-	-	-	2.53483	3.88865e-210		-	-	-	-	-	-	-	-
		pdxK	-	-	-	-	-	-	-	-		-	-	14.9526	306.591	-	-	-	-		O-Antigen nucleotide sugar biosynthesis	rmlB	-12.5812	0	-	-	-4.64153	5.8955e-214	-	-		-	-	-	-	-	-	-	-
		pdxB	-	-	-	-	-	-	-	-		-	-	16.5275	0	-	-	-	-			rmlA	-	-	-	-	-2.03187	7.6627e-40	-	-		-	-	5.26348	0	-	-	-	-
		bisC	-	-	-	-	-	-	-	-		-	-	17.745	0	-	-	-	-			rmlC	-	-	-	-	-	-	-	-		-	-	-	-	-14.0676	0	-	-
		dhpS	-	-	-	-	-	-	-	-		-	-	15.5418	0	-	-	-	-		Peptidoglycan biosynthesis	murA	-3.21609	1.02035e-231	-	-	-3.06202	1.67281e-116	-	-		-3.79643	1.01948e-166	-	-	-	-	-	-
		dcuP	-	-	-	-	-	-	-	-		-	-	17.3161	0	-	-	-	-		Metabolism of cofactors and vitamins	pdxY	-2.74709	6.04363e-123	-	-	-2.80783	2.71886e-67	-	-		-2.37127	1.44462e-74	-	-	-	-	-	-
		menI	-	-	-	-	-	-	-	-		-	-	13.7554	17.0271	-	-	-	-		Vitamin B6 metabolism	pdxB	-	-	-	-	-	-	-	-		-	-	15.6311	0	-14.075	0	-	-
		ispG	-	-	-	-	-	-	-	-		-	-	17.239	0	-13.5954	0	-	-			pdxK	-	-	-	-	-	-	-	-		-	-	-	-	-14.0943	0	-	-
		nfsA	-	-	-	-	-	-	-	-		-	-	16.2444	0	-	-	-	-			pdxJ	-	-	-	-	-	-	-	-		-	-	-	-	-	-	3.97393	1.22476e-235
		kdsC	-	-	-	-	-	-	-	-		-	-	-	-	-14.9689	0	-	-		Riboflavin metabolism	ribB	-	-	-	-	-	-	3.48077	4.50833e-96		-2.64634	7.24053e-117	-	-	-	-	-	-
		thiF	-	-	-	-	-	-	-	-		-	-	-	-	-15.4587	0	-	-			ribA	-	-	-	-	-	-	-	-		-14.4441	0	-	-	-15.1256	0	-	-
		risA	-	-	-	-	-	-	-	-		-	-	-	-	-15.2466	0	-	-			risB	-	-	-	-	-	-	-	-		-	-	2.33075	5.93485e-136	-	-	-	-
		ribA	-	-	-	-	-	-	-	-		-	-	-	-	-12.5836	0	-	-		Thiamine metabolism	rsgA	-	-	-	-	-	-	-	-		-15.1385	0			-	-	-	-
	Nicotinate and nicotinamide metabolism	pntA	-	-	-	-	-	-	-	-		-	-	-	-	-15.7576	0	-	-			thiF	-	-	-	-	-	-	-	-		-	-	17.047	0	-	-	-	-
		nadE	-	-	-	-	-	-	-	-		-	-	-	-	-17.4638	0	-	-			thiC	-	-	-	-	-	-	-	-		-	-			-14.4467	0	-	-
		npd	-	-	-	-	-	-	-	-		-	-	-	-	-13.3853	0	-	-		Nicotinate and nicotinamide metabolism	pntB	-10.9103	0	-	-	-2.08084	1.2671e-58	-	-		-	-	3.34053	4.53288e-135	-	-	-	-
		lipA	-	-	-	-	-	-	-	-		-	-	-	-	-13.4789	0	-	-			sthA	-	-	-	-	-	-	-	-		-20.4672	0			-	-	-	-
		dyr	-	-	-	-	-	-	-	-		-	-	-	-	-17.8369	0	-	-			pncC	-	-	-	-	-	-	-	-		-18.1082	0	-	-	-	-	-	-
		queD	-	-	-	-	-	-	-	-		-	-	-	-	-15.2277	0	-	-		Pantothenate and CoA biosynthesis	coaD	-3.47175	3.61188e-204	-	-	-	-	-	-		-	-	-	-	-	-	-	-
		moaE	-	-	-	-	-	-	-	-		-	-	-	-	-18.5661	0	-	-			ilvC	-	-	-	-	-2.33615	3.23383e-171	-	-		-	-	-	-	-	-	-	-
		fmt	-	-	-	-	-	-	-	-		-	-	-	-	-13.6318	0	-	-			fpre	-	-	-	-	-12.971	0	-	-		-	-	-	-	-	-	-	-
		qor2	-	-	-	-	-	-	-	-		-	-	-	-	-13.1041	0	-	-			ilvN	-	-	-	-	-	-	-	-		-3.91017	3.9881e-179	-	-	-	-	-	-
		ispD	-	-	-	-	-	-	-	-		-	-	-	-	-14.5095	0	-	-			panC	-	-	-	-	-	-	-	-		-16.4592	0	-	-	-14.1345	0	-	-
		ispF	-	-	-	-	-	-	-	-		-	-	-	-	-17.9846	0	-	-		Folate biosynthesis	gch1	-2.78922	3.01885e-193	-	-	-	-	-	-		-	-	-	-	-	-	-	-
		pptA	-	-	-	-	-	-	-	-		-	-	-	-	-17.0844	0	-	-			mog	-	-	11.8153	0	-	-	-	-		-	-	-	-	-2.22618	3.05936e-42	-	-
		hldE	-	-	-	-	-	-	-	-		-	-	-	-	-	-	19.4214	0			moeA	-	-	-	-	-8.82648	2.62706e-116	-	-		-	-	-	-	-13.9074	0	-	-
		pdxJ	-	-	-	-	-	-	-	-		-	-	-	-	-	-	5.2421	218.835			dyr	-	-	-	-	-	-	3.09758	1.67025e-58		-3.53045	1.313e-203	-	-	-	-	-	-
	Environmental Information Processing	thiB	-12.4613	0	-	-	-	-	-	-		-	-	-	-	-	-	-	-			folX	-	-	-	-	-	-	-	-		-	-	2.80009	9.77337e-108	-2.05752	1.05059e-98	-	-
	Membrane transport	ugpB	-19.0156	0	-	-	-	-	-	-		-	-	-	-	-	-	-	-			queD	-	-	-	-	-	-	-	-		-	-	-	-	-14.1542	0	-	-
	ABC transporters	xylF	-10.4636	198.565	-	-	-	-	-	-		-	-	-	-	-	-	-	-			mog	-	-	-	-	-	-	15.0251	0		-	-	-	-	-2.22618	3.05936e-42	-	-
		ftsE	-	-	-	-	-12.7126	0	-	-		-	-	-	-	-13.4371	0	-	-		One carbon pool by folate	pabC	-	-	-	-	-	-	2.33689	7.11594e-66		-	-	-	-	-	-	-	-
		znuA	-	-	-	-	-14.5049	0	-	-		-	-	-	-	-16.9411	0	-	-		Porphyrin and chlorophyll metabolism	hem2	-13.7129	0	-	-	-	-	3.23697	3.99119e-133		-	-	-	-	-17.9332	0	-	-
		artJ	-	-	-	-	-	-	-	-		-	-	-	-	-	-	-	-			sye	-2.04742	4.01173e-107	-	-	-	-	5.44357	0		-	-	-	-	-	-	-	-
		potF	-14.9589	0	-	-	-	-	-	-		-	-	-	-	-	-	-	-			bfr	-	-	-	-	-	-	2.77869	4.56466e-214		-	-	-	-	-	-	-	-
		gsiA	-16.0581	0	-	-	-	-	-	-		-	-	-	-	-	-	-	-		Ubiquinone and other terpenoid-quinone biosynthesis	nqoR	-2.79035	4.63822e-217	-	-	-	-	-	-		-	-	-	-	-	-	-	-
		subI	-	-	14.11	0	-	-	-	-		-	-	-	-	-	-	-	-			ubiG	-	-	12.1048	0	-	-	-	-		-	-	-	-	-	-	-	-
		malF	-	-	-	-	-	-	-	-		-	-	18.2088	0	-	-	-	-			menB	-	-	13.5753	0	-	-	-	-		-15.1913	0	-	-	-	-	-	-
		glnQ	-	-	-	-	-	-	-	-		-	-	18.4372	0	-15.0277	0	-	-			ubiD	-	-	-	-	-	-	-	-		-14.3534	0	-	-	-	-	-	-
		malK	-	-	-	-	-	-	-	-		-	-	16.8357	0	-	-	-	-		Metabolism of terpenoids and polyketides	rmlB1	-12.5812	0	-	-	-4.64153	5.8955e-214	-	-		-	-	-	-	-	-	-	-
		potA	-	-	-	-	-	-	-	-		-	-	15.7282	0	-	-	-	-		Polyketide sugar unit biosynthesis	rmlA1	-	-	-	-	-2.03187	7.6627e-40	-	-		-	-	5.26348	0	-	-	-	-
		msbA	-	-	-	-	-	-	-	-		-	-	15.7117	109.083	-	-	-	-			rmlC	-	-	-	-	-	-	-	-		-	-	-	-	-14.0676	0	-	-
		dppD	-	-	-	-	-	-	-	-		-	-	15.3272	0	-	-	-	-		Terpenoid backbone biosynthesis	ispG	-	-	-	-	-3.50371	2.04162e-73	-	-		-	-	-	-	-	-	-	-
		dppF	-	-	-	-	-	-	-	-		-	-	15.6132	0	-	-	-	-			ispD	-	-	-	-	-	-	-	-		-15.6433	0	-	-	-	-	-	-
		gsiB	-	-	-	-	-	-	-	-		-	-	21.7793	0	-	-	-	-		Biosynthesis of various secondary metabolites	acp	-	-	-	-	-2.70297	4.47526e-196	-	-		-	-	-	-	-	-	-	-
		nikA	-	-	-	-	-	-	-	-		-	-	17.2228	0	-	-	-	-		Prodigiosin biosynthesis	fabD	-	-	-	-	-	-	3.12162	2.22366e-272		-	-	-	-	-	-	-	-
		malD	-	-	-	-	-	-	-	-		-	-	-	-	-13.7417	0	-	-		Xenobiotics biodegradation and metabolism, Nitrotoluene degradation	mbhM	-	-	-	-	-13.5477	0	-	-		-	-	-	-	-	-	-	-
		lptB	-	-	-	-	-	-	-	-		-	-	-	-	-16.1095	0	-	-		Benzoate degradation	hoa	-	-	-	-	-	-	-	-		-14.3768	0	-	-	-	-	-	-
		lolD	-	-	-	-	-	-	-	-		-	-	-	-	-12.1511	0	-	-		Genetic Information Processing	rl15	-2.99052	9.24066e-258	-	-	-	-	-	-				2.08834	8.60151e-39	-	-	-	-
		sygA	-	-	-	-	-	-	-	-		-	-	-	-	-	-	22.0575	0		Ribosome	rl32	-	-	-	-	-3.26673	3.16697e-302	-	-		-2.20124	1.03245e-23	-	-	-	-	-	-
		dppA	-	-	-	-	-	-	-	-		-	-	-	-	-	-	7.11566	0			rl11	-	-	-	-	-	-	-	-		-	-	2.6275	2.16871e-149	-	-	-	-
		oppF	-	-	-	-	-	-	-	-		-	-	-	-	-16.4611	0	-	-			rl34	-	-	-	-	-	-	-	-		-	-	-	-	-2.15388	1.00906e-58	-	-
		nikA	-13.6945	0	-	-	-	-	-	-		-	-	-	-	-	-	22.8958	0			rl35	-	-	-	-	-	-	-	-		-	-	-	-	-2.58995	8.20024e-89	-	-
	Signal transduction	mcp3	-15.4402	0	-	-	-	-	-	-		-	-	-	-	-	-	-	-		Aminoacyl-tRNA biosynthesis	syy	-14.1987	0	-	-	-16.7505	0	-	-		-	-	-	-	-	-	-	-
		ompR	-9.83193	243.336	-	-	-	-	-	-		-	-	-	-	-	-	-	-			syw	-11.3351	0	-	-	-	-	-	-		-	-	-	-	-	-	-	-
		narL	-12.804	0	-	-	-	-	-	-		-	-	-	-	-14.0282	0	-	-			syt	-2.41713	7.16094e-151	-	-	-	-	2.41998	1.43774e-74		-	-	-	-	-	-	-	-
		evgA	-15.964	0	-	-	-	-	-	-		-	-	-	-	-12.4482	0	-	-			syl	-14.1877	0	-	-	-5.18365	4.85977e-264	-	-		-	-	2.38102	3.31975e-64	-15.7444	0	-	-
		crp	-14.0341	0	-	-	-	-	-	-		-	-	-	-	-	-	-	-			syi	-2.02871	9.31671e-108	-	-	-	-	-	-		-	-	-	-	-	-	-	-
		cheW	-	-	-	-	-	-	-	-		-	-	16.6113	0	-	-	19.769	0			syd	-13.6402	0	-	-	-	-	-	-		-	-	-	-	-	-	-	-
		mcp3	-	-	-	-	-	-	-	-		-	-	17.8015	0	-	-	-	-			syc	-12.6069	0	-	-	-15.0973	0	-	-		-	-	-	-	-	-	-	-
		dctA	-	-	-	-	-	-	-	-		-	-	17.8021	0	-	-	-	-			sye	-2.04742	4.01173e-107	-	-	-	-	5.44357	0		-	-	-	-	-	-	-	-
		arcB	-	-	-	-	-	-	-	-		-	-	-	-	-17.7717	0	-	-			syk1	-12.4055	0	-	-	-2.75183	3.24264e-98	-	-		-	-	2.13712	1.13806e-71	-	-	-	-
		zraP	-	-	-	-	-	-	-	-		-	-	-	-	-13.0829	0	-	-			syv	-	-	-	-	-3.27118	1.83015e-135	-	-		-	-	-	-	-	-	-	-
		suhB	-	-	-	-	-	-	-	-		-	-	-	-	-17.8332	0	-	-			sys	-	-	-	-	-2.37723	1.33513e-136	-	-		-	-	-	-	-	-	-	-
		lsrG	-13.1812	0	-	-	-	-	-	-		-	-	-	-	-	-	-	-			syq	-	-	-	-	-12.2682	2.25177e-273	-	-		-	-	-	-	-	-	-	-
	Aminoacyl-tRNA biosynthesis	syy	-	-	-	-	-14.536	0	-	-		-	-	17.5485	0	-	-	21.1147	0			syh	-	-	-	-	-5.41338	2.55343e-243	-	-		-	-	-	-	-	-	-	-
		syw	-	-	-	-	-12.085	0	-	-		-	-	-	-	-	-	-	-			sygA	-	-	-	-	-	-	-	-		-16.9567	0	-	-	-	-	-	-
		syfB	-	-	-	-	-12.847	0	-	-		-	-	-	-	-12.2657	0	-	-			syk2	-	-	-	-	-	-	-	-		-2.26932	1.94118e-88	-	-	-	-	-	-
		syh	-	-	-	-	-13.7573	0	-	-		-	-	-	-	-15.7746	0	-	-			sym	-	-	-	-	-	-	-	-		-	-	2.03013	5.78429e-49	-	-	-	-
		dnaA	-	-	-	-	-12.1705	0	-	-		-	-	-	-	-	-	-	-		Protein export	secB	-2.14396	6.80797e-112	-	-	-	-	-	-		-2.39924	5.44418e-54	-	-	-	-	-	-
		cusF	-	-	-	-	-	-	-	-		-16.8097	0	-	-	-	-	20.3742	0			yidC	-11.2754	0	-	-	-16.3348	0	-	-		-	-	-	-	-	-	-	-
		syl	-	-	-	-	-	-	-	-		-	-	17.2439	0	-14.1082	0	-	-			secA	-	-	-	-	-2.37381	1.94005e-55	-	-		-	-	-	-	-	-	-	-
		syc	-	-	-	-	-	-	-	-		-	-	17.0578	0	-	-	-	-			tatA	-	-	-	-	-	-	-	-		-20.0677	0	-	-	-	-	-	-
		syr	-	-	-	-	-	-	-	-		-	-	16.412	0	-	-	-	-		Ribosome biogenesis in eukaryotes	orn	-	-	-	-	-	-	-	-		-17.5648	0	-	-	-	-	-	-
		syn	-	-	-	-	-	-	-	-		-	-	6.60133	108.465	-	-	19.6913	0		RNA degradation	pnp	-3.88663	0	-	-	-	-	3.18454	4.54215e-271		-	-	-	-	-	-	-	-
		tatA	-	-	-	-	-	-	-	-		-	-	19.1188	0	-	-	21.8236	0			rho	-2.04892	4.30945e-98	-	-	-	-	-	-		-	-	-	-	-	-	-	-
		yidC	-	-	-	-	-	-	-	-		-	-	14.525	299.13	-12.7075	0	-	-			rhlB	-11.192	0	-	-	-	-	-	-		-	-	-	-	-	-	-	-
		fliC	-	-	-	-	-	-	-	-		-	-	-	-	-	-	7.07935	182.196			ch60	-	-	-	-	-	-	2.78382	2.80842e-191		-	-	-	-	-	-	-	-
		cusF	-	-	-	-	-	-	-	-		-	-	-	-	-	-	-	-			deaD	-	-	-	-	-	-	-	-		-	-	-	-	-	-	2.22497	5.46335e-110
		syv	-	-	-	-	-	-	-	-		-	-	-	-	-12.1693	0	-	-		Sulfur relay system	moaD	-	-	-	-	-2.47621	2.1253e-70	-	-		-	-	-	-	-	-	-	-
	Folding, sorting and degradation	sygB	-	-	-	-	-	-	-	-		-	-	-	-	-16.6965	0	-	-			moaE	-	-	-	-	-8.82648	2.62706e-116	-	-		-	-	-	-	-	-	-	-
		orn	-	-	-	-	-	-	-	-		-	-	-	-	-16.9161	0	-	-			moaB	-	-	-	-	-	-	-	-		-2.34921	2.94429e-74	-	-	-	-	-	-
		secA	-	-	-	-	-	-	-	-		-	-	-	-	-12.5594	0	-	-		Homologous recombination	recA	-	-	-	-	-2.92115	2.59431e-112	-	-		-	-	-	-	-	-	2.17042	9.53824e-63
		srp54	-	-	-	-	-	-	-	-		-	-	-	-	-17.2211	0	-	-			recR	-	-	-	-	-	-	-	-		-14.3671	0	-	-	-13.367	0	-	-
		tatB	-	-	-	-	-	-	-	-		-	-	-	-	-13.2572	0	-	-		Environmental Information Processing	proV	-2.82911	5.61818e-215	-	-	-	-	-	-		-	-	-	-	-	-	-	-
		yajC	-	-	-	-	-	-	-	-		-	-	-	-	-14.7498	0	-	-			dppD	-2.30251	3.11033e-105	-	-	-	-	-	-		-	-	-	-	-	-	-	-
		ssb	-	-	-	-	-	-	-	-		-	-	-	-	-17.7164	0	-	-			gsiB	-17.0775	0	-	-	-	-	-	-		-3.80146	1.86121e-224	-	-	-	-	-	-
		recA	-	-	-	-	-	-	-	-		-	-	-	-	-16.5291	0	-	-		Membrane transport	metN	-	-	12.2574	0	-13.9761	0	-	-		-	-	14.0986	0	-	-	16.0804	0
																						araF	-	-	10.5157	8.98421e-272	-	-	3.70769	1.83115e-157		-	-	-	-	-	-	-	-
																						ytfQ	-	-	3.5063	1.70102e-237	-13.7391	0	-	-		-	-	-	-	-	-	-	-
																					ABC transporters	pstS	-	-	-	-	-2.27733	5.8084e-52	-	-		-2.47101	2.49438e-119	-	-	-	-	-	-
																						mlaB	-	-	-	-	-2.58247	8.64582e-80	-	-		-	-	-	-	-	-	-	-
																						lolD	-	-	-	-	-13.2544	3.0744e-274	-	-		-	-	-	-	-11.9756	0	-	-
																						ftsE	-	-	-	-	-13.3114	0	-	-		-	-	-	-	-	-	-	-
																						rbsB	-	-	-	-	-2.62854	1.68807e-218	-	-		-	-	-	-	-	-	-	-
																						alsB	-	-	-	-	-12.3385	4.62695e-275	-	-		-	-	-	-	-	-	-	-
																						potF	-	-	-	-	-2.18321	1.87609e-60	-	-		-	-	-	-	-	-	-	-
																						nikA	-	-	-	-	-11.3209	8.47231e-214	-	-		-	-	-	-	-	-	-	-
																						cysP	-	-	-	-	-	-	3.24514	1.38907e-132		-	-	-	-	-	-	-	-
																						yehZ	-	-	-	-	-	-	2.97463	7.17373e-202		-	-	-	-	-	-	-	-
																						thiB	-	-	-	-	-	-	-	-		-6.13017	0	-	-	-	-	-	-
																						mlaF	-	-	-	-	-	-	-	-		-18.407	0	-	-	-17.256	0	-	-
																						ugpB	-	-	-	-	-	-	-	-		-2.25877	4.11526e-47	-	-	-	-	-	-
																						malE	-	-	-	-	-	-	-	-		-3.36776	3.43277e-253	-	-	-	-	-	-
																						oppF	-	-	-	-	-	-	-	-		-18.4602	0	-	-	-	-	-	-
																						potD	-	-	-	-	-	-	-	-		-2.35144	2.26412e-115	-	-	-	-	-	-
[truncated: 54 more rows]
